# Supplementary material for: A dataset of bird distributions in zoogeographical regions of China
Source: Biodivers Data J. 2022 Dec 29;10:e93606. doi: 10.3897/BDJ.10.e93606 (PMC9836623; doi:10.3897/BDJ.10.e93606)
Supplement: Supplementary material 1 — A dataset of bird distributions in zoogeographical regions of China [file bdj-10-e93606-s001.txt]

The data source	Scientific name	English name	Chinese name	IAR	IAS	IAW	IAP	IAV	IBR	IBS	IBW	IBP	IBV	ICR	ICS	ICW	ICP	ICV	IIAR	IIAS	IIAW	IIAP	IIAV	IIBR	IIBS	IIBW	IIBP	IIBV	IIIAR	IIIAS	IIIAW	IIIAP	IIIAV	IIIBR	IIIBS	IIIBW	IIIBP	IIIBV	IIICR	IIICS	IIICW	IIICP	IIICV	IVAR	IVAS	IVAW	IVAP	IVAV	IVBR
Cheng, 1955, 1958	Dendrocygna javanica	Lesser Whistling Duck	ÀõÊ÷Ñ¼	0	0	0	0	0	0	0	0	0	0	0	0	0	0	0	0	0	0	0	0	0	0	0	0	0	0	0	0	0	0	0	0	0	0	0	0	0	0	0	0	0	0	0	0	0	0
Cheng, 1955, 1958	Branta bernicla	Brant Goose	ºÚÑã	0	0	0	0	0	0	0	0	1	0	0	0	0	1	0	0	0	0	1	0	0	0	0	0	0	0	0	0	0	0	0	0	0	0	0	0	0	0	0	0	0	0	0	0	0	0
Cheng, 1955, 1958	Branta ruficollis	Red-breasted Goose	ºìÐØºÚÑã	0	0	0	0	0	0	0	0	0	0	0	0	0	0	0	0	0	0	0	0	0	0	0	0	0	0	0	0	0	0	0	0	0	0	0	0	0	0	0	0	0	0	0	0	0	0
Cheng, 1955, 1958	Branta canadensis	Canada Goose	¼ÓÄÃ´óºÚÑã	0	0	0	0	0	0	0	0	0	0	0	0	0	0	0	0	0	0	0	0	0	0	0	0	0	0	0	0	0	0	0	0	0	0	0	0	0	0	0	0	0	0	0	0	0	0
Cheng, 1955, 1958	Branta leucopsis	Barnacle Goose	°×¼ÕºÚÑã	0	0	0	0	0	0	0	0	0	0	0	0	0	0	0	0	0	0	0	0	0	0	0	0	0	0	0	0	0	0	0	0	0	0	0	0	0	0	0	0	0	0	0	0	0	0
Cheng, 1955, 1958	Branta hutchinsii	Cackling Goose	Ð¡ÃÀÖÞºÚÑã	0	0	0	0	0	0	0	0	0	0	0	0	0	0	0	0	0	0	0	0	0	0	0	0	0	0	0	0	0	0	0	0	0	0	0	0	0	0	0	0	0	0	0	0	0	0
Cheng, 1955, 1958	Anser indicus	Bar-headed Goose	°ßÍ·Ñã	0	0	0	0	0	0	0	0	0	0	0	0	0	0	0	0	0	0	0	1	0	1	0	0	0	0	1	0	0	0	0	1	0	0	0	0	1	0	0	0	0	1	0	0	0	0
Cheng, 1955, 1958	Anser caerulescens	Snow Goose	Ñ©Ñã	0	0	0	0	0	0	0	0	0	0	0	0	0	0	0	0	0	0	0	1	0	0	0	0	0	0	0	0	0	0	0	0	0	0	0	0	0	0	0	0	0	0	0	0	0	0
Cheng, 1955, 1958	Anser anser	Greylag Goose	»ÒÑã	0	1	0	1	0	0	1	0	1	0	0	1	0	1	0	0	0	0	1	0	0	0	0	1	0	0	1	0	1	0	0	1	0	1	0	0	1	0	1	0	0	0	0	0	0	0
Cheng, 1955, 1958	Anser cygnoides	Swan Goose	ºèÑã	0	1	0	1	0	0	0	0	1	0	0	0	0	1	0	0	0	0	1	0	0	0	0	1	0	0	1	0	1	0	0	0	0	1	0	0	0	0	1	0	0	0	0	0	0	0
Cheng, 1955, 1958	Anser fabalis	Taiga Bean Goose	¶¹Ñã	0	0	0	0	0	0	0	1	1	0	0	0	1	1	0	0	0	1	1	0	0	0	0	0	0	0	0	1	1	0	0	0	1	0	0	0	0	1	0	0	0	0	0	0	0	0
Cheng, 1955, 1958	Anser serrirostris	Tundra Bean Goose	¶Ì×ì¶¹Ñã	0	0	1	1	0	0	0	1	1	0	0	0	1	1	0	0	0	1	1	0	0	0	1	1	0	0	0	1	1	0	0	0	1	1	0	0	0	1	0	0	0	0	0	0	0	0
Cheng, 1955, 1958	Anser albifrons	Greater White-fronted Goose	°×¶îÑã	0	0	0	0	0	0	0	1	1	0	0	0	1	1	0	0	0	0	1	0	0	0	0	0	0	0	0	0	0	0	0	0	0	0	0	0	0	1	1	0	0	0	0	0	0	0
Cheng, 1955, 1958	Anser erythropus	Lesser White-fronted Goose	Ð¡°×¶îÑã	0	0	0	0	0	0	0	1	1	0	0	0	1	1	0	0	0	0	1	0	0	0	0	0	0	0	0	0	0	0	0	0	0	0	0	0	0	0	0	0	0	0	0	0	0	0
Cheng, 1955, 1958	Cygnus olor	Mute Swan	ðà±ÇÌì¶ì	0	0	0	0	0	0	0	0	0	0	0	0	0	0	1	0	0	0	1	0	0	0	0	0	0	0	0	0	0	0	0	1	0	0	0	0	1	0	0	0	0	0	0	0	0	0
Cheng, 1955, 1958	Cygnus columbianus	Tundra Swan	Ð¡Ìì¶ì	0	0	0	1	0	0	0	0	1	0	0	0	0	1	0	0	0	1	1	0	0	0	1	1	0	0	0	0	1	0	0	0	0	1	0	0	0	0	0	0	0	0	0	0	0	0
Cheng, 1955, 1958	Cygnus cygnus	Whooper Swan	´óÌì¶ì	0	1	0	0	0	0	0	0	1	0	0	0	0	1	0	0	0	1	1	0	0	0	1	0	0	0	1	0	0	0	0	0	0	0	0	0	0	0	0	0	0	0	0	0	0	0
Cheng, 1955, 1958	Sarkidiornis melanotos	Knob-billed Duck	ÁöÑ¼	0	0	0	0	0	0	0	0	0	0	0	0	0	0	0	0	0	0	0	0	0	0	0	0	0	0	0	0	0	0	0	0	0	0	0	0	0	0	0	0	0	0	0	0	0	0
Cheng, 1955, 1958	Alopochen aegyptiaca	Egyptian Goose	°£¼°Ñã	0	0	0	0	0	0	0	0	0	0	0	0	0	0	0	0	0	0	0	1	0	0	0	0	0	0	0	0	0	0	0	0	0	0	0	0	0	0	0	0	0	0	0	0	0	0
Cheng, 1955, 1958	Tadorna tadorna	Common Shelduck	ÇÌ±ÇÂéÑ¼	0	1	0	1	0	0	1	0	1	0	0	1	0	1	0	0	0	0	1	0	0	0	0	1	0	0	1	0	1	0	0	0	0	1	0	0	0	0	1	0	0	0	0	0	0	0
Cheng, 1955, 1958	Tadorna ferruginea	Ruddy Shelduck	³àÂéÑ¼	0	1	0	0	0	0	0	1	0	0	0	0	1	0	0	0	0	1	1	0	0	0	1	1	0	0	1	0	0	0	0	1	0	0	0	1	0	0	0	0	1	0	0	0	0	1
Cheng, 1955, 1958	Aix galericulata	Mandarin Duck	Ô§Ñì	0	1	0	1	0	0	1	0	1	0	0	1	0	1	0	0	1	0	1	0	0	1	0	1	0	0	1	0	1	0	0	0	0	1	0	0	0	0	0	0	0	0	0	0	0	0
Cheng, 1955, 1958	Nettapus coromandelianus	Cotton Pygmy Goose	ÃÞÙì	0	0	0	0	0	0	0	0	0	0	0	0	0	0	0	0	0	0	0	1	0	0	0	0	0	0	0	0	0	0	0	0	0	0	0	0	0	0	0	0	0	0	0	0	0	0
Cheng, 1955, 1958	Sibirionetta formosa	Baikal Teal	»¨Á³Ñ¼	0	0	1	1	0	0	0	1	1	0	0	0	1	1	0	0	0	1	1	0	0	0	1	1	0	0	0	1	1	0	0	0	0	0	0	0	0	0	0	0	0	0	0	0	0	0
Cheng, 1955, 1958	Spatula querquedula	Garganey	°×Ã¼Ñ¼	0	1	0	1	0	0	1	0	1	0	0	1	0	1	0	0	0	0	1	0	0	0	0	1	0	0	1	0	1	0	0	1	0	1	0	0	1	0	1	0	0	0	0	0	0	0
Cheng, 1955, 1958	Spatula clypeata	Northern Shoveler	Åý×ìÑ¼	0	1	0	0	0	0	1	0	0	0	0	0	0	1	0	0	0	0	1	0	0	0	0	1	0	0	0	0	1	0	0	1	0	0	0	0	1	0	0	0	0	0	0	0	0	0
Cheng, 1955, 1958	Mareca strepera	Gadwall	³à°òÑ¼	0	0	0	0	0	0	1	0	1	0	0	1	0	1	0	0	0	1	1	0	0	0	1	1	0	0	1	0	1	0	0	0	1	1	0	0	0	1	1	0	0	0	0	0	0	0
Cheng, 1955, 1958	Mareca falcata	Falcated Duck	ÂÞÎÆÑ¼	0	1	0	1	0	0	1	0	1	0	0	1	0	1	0	0	0	0	1	0	0	0	0	1	0	0	1	0	1	0	0	0	0	0	0	0	0	0	0	0	0	0	0	0	0	0
Cheng, 1955, 1958	Mareca penelope	Eurasian Wigeon	³à¾±Ñ¼	0	1	0	1	0	0	1	0	1	0	0	1	0	1	0	0	0	0	1	0	0	0	0	1	0	0	1	0	1	0	0	1	0	1	0	0	1	0	1	0	0	0	0	0	0	0
Cheng, 1955, 1958	Mareca americana	American Wigeon	ÂÌÃ¼Ñ¼	0	0	0	0	0	0	0	0	0	0	0	0	0	0	0	0	0	0	0	0	0	0	0	0	0	0	0	0	0	0	0	0	0	0	0	0	0	0	0	0	0	0	0	0	0	0
Cheng, 1955, 1958	Anas luzonica	Philippine Duck	×Ø¾±Ñ¼	0	0	0	0	0	0	0	0	0	0	0	0	0	0	0	0	0	0	0	0	0	0	0	0	0	0	0	0	0	0	0	0	0	0	0	0	0	0	0	0	0	0	0	0	0	0
Cheng, 1955, 1958	Anas poecilorhyncha	Indian Spot-billed Duck	Ó¡Ãå°ß×ìÑ¼	0	0	0	0	0	0	0	0	0	0	0	0	0	0	0	0	0	0	0	0	0	0	0	0	0	0	0	0	0	0	0	0	0	0	0	0	0	0	0	0	0	0	0	0	0	0
Cheng, 1955, 1958	Anas zonorhyncha	Eastern Spot-billed Duck	°ß×ìÑ¼	1	0	0	1	0	1	0	0	1	0	1	0	0	1	0	1	0	0	1	0	1	0	0	1	0	1	0	0	1	0	1	0	0	1	0	0	0	0	0	0	0	0	0	0	0	0
Cheng, 1955, 1958	Anas platyrhynchos	Mallard	ÂÌÍ·Ñ¼	0	1	1	0	0	0	1	1	0	0	0	1	1	0	0	0	0	1	1	0	0	0	1	0	0	0	0	1	0	0	0	1	1	0	0	0	1	1	0	0	0	0	1	0	0	0
Cheng, 1955, 1958	Anas acuta	Northern Pintail	ÕëÎ²Ñ¼	0	0	0	1	0	0	0	0	1	0	0	0	0	1	0	0	0	0	1	0	0	0	0	1	0	0	0	0	1	0	0	0	0	1	0	0	1	0	0	0	0	0	0	0	0	0
Cheng, 1955, 1958	Anas crecca	Eurasian Teal	ÂÌ³áÑ¼	0	1	0	1	0	0	1	0	1	0	0	1	0	1	0	0	0	1	1	0	0	0	1	1	0	0	1	0	1	0	0	1	1	1	0	0	0	1	1	0	0	0	0	0	0	0
Cheng, 1955, 1958	Marmaronetta angustirostris	Marbled Duck	ÔÆÊ¯°ßÑ¼	0	0	0	0	0	0	0	0	0	0	0	0	0	0	0	0	0	0	0	0	0	0	0	0	0	0	0	0	0	0	0	0	0	0	0	0	0	0	0	0	0	0	0	0	0	0
Cheng, 1955, 1958	Netta rufina	Red-crested Pochard	³à×ìÇ±Ñ¼	0	0	0	0	0	0	0	0	0	0	0	0	0	0	0	0	0	0	0	0	0	0	0	0	0	0	0	0	0	0	0	1	0	1	0	0	1	0	1	0	0	0	0	0	0	0
Cheng, 1955, 1958	Aythya valisineria	Canvasback	·«±³Ç±Ñ¼	0	0	0	0	0	0	0	0	0	0	0	0	0	0	0	0	0	0	0	0	0	0	0	0	0	0	0	0	0	0	0	0	0	0	0	0	0	0	0	0	0	0	0	0	0	0
Cheng, 1955, 1958	Aythya ferina	Common Pochard	ºìÍ·Ç±Ñ¼	0	0	0	1	0	0	0	0	1	0	0	0	0	0	0	0	0	0	1	0	0	0	0	1	0	0	0	0	1	0	0	0	0	1	0	0	0	0	1	0	0	0	0	0	0	0
Cheng, 1955, 1958	Aythya baeri	Baer's Pochard	ÇàÍ·Ç±Ñ¼	0	1	0	0	0	0	1	0	0	0	0	1	0	1	0	0	0	0	0	1	0	0	0	0	0	0	0	0	0	0	0	0	0	0	0	0	0	0	0	0	0	0	0	0	0	0
Cheng, 1955, 1958	Aythya nyroca	Ferruginous Duck	°×ÑÛÇ±Ñ¼	0	0	0	0	0	0	0	0	0	0	0	0	0	0	0	0	0	0	0	1	0	0	0	0	0	0	0	0	0	0	0	1	0	0	0	0	1	0	0	0	0	1	0	1	0	0
Cheng, 1955, 1958	Aythya fuligula	Tufted Duck	·ïÍ·Ç±Ñ¼	0	1	0	1	0	0	1	0	1	0	0	1	0	1	0	0	0	0	1	0	0	0	0	1	0	0	1	0	1	0	0	0	0	1	0	0	0	0	1	0	0	0	0	0	0	0
Cheng, 1955, 1958	Aythya marila	Greater Scaup	°ß±³Ç±Ñ¼	0	0	0	1	0	0	0	1	1	0	0	0	0	1	0	0	0	1	1	0	0	0	0	1	0	0	0	0	0	0	0	0	0	0	0	0	0	0	0	0	0	0	0	0	0	0
Cheng, 1955, 1958	Polysticta stelleri	Steller's Eider	Ð¡ÈÞÑ¼	0	0	0	0	0	0	0	0	0	1	0	0	0	0	0	0	0	0	0	0	0	0	0	0	0	0	0	0	0	0	0	0	0	0	0	0	0	0	0	0	0	0	0	0	0	0
Cheng, 1955, 1958	Histrionicus histrionicus	Harlequin Duck	³óÑ¼	0	0	0	0	0	0	0	0	1	0	0	0	0	1	0	0	0	0	0	0	0	0	0	0	0	0	0	0	0	0	0	0	0	0	0	0	0	0	0	0	0	0	0	0	0	0
Cheng, 1955, 1958	Melanitta stejnegeri	Stejneger's Scoter	°ßÁ³º£·¬Ñ¼	0	0	0	0	0	0	0	0	1	0	0	0	0	1	0	0	0	1	1	0	0	0	0	0	0	0	0	0	0	0	0	0	0	0	0	0	0	0	0	0	0	0	0	0	0	0
Cheng, 1955, 1958	Melanitta americana	Black Scoter	ºÚº£·¬Ñ¼	0	0	0	0	0	0	0	0	0	0	0	0	0	0	0	0	0	0	0	0	0	0	0	0	0	0	0	0	0	0	0	0	0	0	0	0	0	0	0	0	0	0	0	0	0	0
Cheng, 1955, 1958	Clangula hyemalis	Long-tailed Duck	³¤Î²Ñ¼	0	0	0	0	0	0	0	0	1	0	0	0	0	1	0	0	0	0	1	0	0	0	0	0	0	0	0	0	0	0	0	0	0	0	0	0	0	0	0	0	0	0	0	0	0	0
Cheng, 1955, 1958	Bucephala clangula	Common Goldeneye	ÈµÑ¼	0	0	0	1	0	0	0	0	1	0	0	0	0	1	0	0	0	1	0	0	0	0	1	0	0	0	0	1	1	0	0	0	1	1	0	0	0	1	1	0	0	0	0	0	0	0
Cheng, 1955, 1958	Mergellus albellus	Smew	°×ÇïÉ³Ñ¼	0	0	0	0	0	0	0	0	1	0	0	0	0	1	0	0	0	1	0	0	0	0	1	0	0	0	1	0	0	0	0	0	1	0	0	0	0	1	0	0	0	0	0	0	0	0
Cheng, 1955, 1958	Mergus merganser	Common Merganser	ÆÕÍ¨ÇïÉ³Ñ¼	0	1	0	1	0	0	1	0	1	0	0	1	0	1	0	0	0	1	0	0	0	0	1	0	0	0	1	0	1	0	1	0	1	0	0	0	1	0	0	0	1	0	0	0	0	1
Cheng, 1955, 1958	Mergus serrator	Red-breasted Merganser	ºìÐØÇïÉ³Ñ¼	0	1	0	1	0	0	0	0	1	0	0	0	0	1	0	0	0	0	1	0	0	0	0	1	0	0	0	0	1	0	0	0	0	1	0	0	0	0	0	0	0	0	0	0	0	0
Cheng, 1955, 1958	Mergus squamatus	Scaly-sided Merganser	ÖÐ»ªÇïÉ³Ñ¼	0	1	0	1	0	0	1	0	1	0	0	1	0	1	0	0	0	0	0	0	0	0	0	0	0	0	0	0	0	0	0	0	1	0	0	0	0	0	0	0	0	0	0	0	0	0
Cheng, 1955, 1958	Oxyura leucocephala	White-headed Duck	°×Í·Ó²Î²Ñ¼	0	0	0	0	0	0	0	0	0	0	0	0	0	0	0	0	0	0	0	0	0	0	0	0	0	0	0	0	0	0	0	0	0	0	0	0	0	0	0	0	0	0	0	0	0	0
Cheng, 1955, 1958	Arborophila torqueola	Hill Partridge	»·¾±É½ðÑð³	0	0	0	0	0	0	0	0	0	0	0	0	0	0	0	0	0	0	0	0	0	0	0	0	0	0	0	0	0	0	0	0	0	0	0	0	0	0	0	0	0	0	0	0	0	1
Cheng, 1955, 1958	Arborophila rufipectus	Sichuan Partridge	ËÄ´¨É½ðÑð³	0	0	0	0	0	0	0	0	0	0	0	0	0	0	0	0	0	0	0	0	0	0	0	0	0	0	0	0	0	0	0	0	0	0	0	0	0	0	0	0	0	0	0	0	0	0
Cheng, 1955, 1958	Arborophila mandellii	Chestnut-breasted Partridge	ºìÐØÉ½ðÑð³	0	0	0	0	0	0	0	0	0	0	0	0	0	0	0	0	0	0	0	0	0	0	0	0	0	0	0	0	0	0	0	0	0	0	0	0	0	0	0	0	0	0	0	0	0	0
Cheng, 1955, 1958	Arborophila gingica	White-necklaced Partridge	°×Ã¼É½ðÑð³	0	0	0	0	0	0	0	0	0	0	0	0	0	0	0	0	0	0	0	0	0	0	0	0	0	0	0	0	0	0	0	0	0	0	0	0	0	0	0	0	0	0	0	0	0	0
Cheng, 1955, 1958	Arborophila rufogularis	Rufous-throated Partridge	ºìºíÉ½ðÑð³	0	0	0	0	0	0	0	0	0	0	0	0	0	0	0	0	0	0	0	0	0	0	0	0	0	0	0	0	0	0	0	0	0	0	0	0	0	0	0	0	0	0	0	0	0	0
Cheng, 1955, 1958	Arborophila ardens	Hainan Partridge	º£ÄÏÉ½ðÑð³	0	0	0	0	0	0	0	0	0	0	0	0	0	0	0	0	0	0	0	0	0	0	0	0	0	0	0	0	0	0	0	0	0	0	0	0	0	0	0	0	0	0	0	0	0	0
Cheng, 1955, 1958	Arborophila crudigularis	Taiwan Partridge	Ì¨ÍåÉ½ðÑð³	0	0	0	0	0	0	0	0	0	0	0	0	0	0	0	0	0	0	0	0	0	0	0	0	0	0	0	0	0	0	0	0	0	0	0	0	0	0	0	0	0	0	0	0	0	0
Cheng, 1955, 1958	Arborophila atrogularis	White-cheeked Partridge	°×¼ÕÉ½ðÑð³	0	0	0	0	0	0	0	0	0	0	0	0	0	0	0	0	0	0	0	0	0	0	0	0	0	0	0	0	0	0	0	0	0	0	0	0	0	0	0	0	0	0	0	0	0	0
Cheng, 1955, 1958	Arborophila brunneopectus	Bar-backed Partridge	ºÖÐØÉ½ðÑð³	0	0	0	0	0	0	0	0	0	0	0	0	0	0	0	0	0	0	0	0	0	0	0	0	0	0	0	0	0	0	0	0	0	0	0	0	0	0	0	0	0	0	0	0	0	0
Cheng, 1955, 1958	Lerwa lerwa	Snow Partridge	Ñ©ðÈ	0	0	0	0	0	0	0	0	0	0	0	0	0	0	0	0	0	0	0	0	0	0	0	0	0	0	0	0	0	0	0	0	0	0	0	0	0	0	0	0	0	0	0	0	0	1
Cheng, 1955, 1958	Ithaginis cruentus	Blood Pheasant	Ñªïô	0	0	0	0	0	0	0	0	0	0	0	0	0	0	0	0	0	0	0	0	1	0	0	0	0	0	0	0	0	0	1	0	0	0	0	0	0	0	0	0	0	0	0	0	0	1
Cheng, 1955, 1958	Tragopan melanocephalus	Western Tragopan	ºÚÍ·½Çïô	0	0	0	0	0	0	0	0	0	0	0	0	0	0	0	0	0	0	0	0	0	0	0	0	0	0	0	0	0	0	0	0	0	0	0	0	0	0	0	0	1	0	0	0	0	0
Cheng, 1955, 1958	Tragopan satyra	Satyr Tragopan	ºìÐØ½Çïô	0	0	0	0	0	0	0	0	0	0	0	0	0	0	0	0	0	0	0	0	0	0	0	0	0	0	0	0	0	0	0	0	0	0	0	0	0	0	0	0	0	0	0	0	0	0
Cheng, 1955, 1958	Tragopan blythii	Blyth's Tragopan	»Ò¸¹½Çïô	0	0	0	0	0	0	0	0	0	0	0	0	0	0	0	0	0	0	0	0	0	0	0	0	0	0	0	0	0	0	0	0	0	0	0	0	0	0	0	0	0	0	0	0	0	0
Cheng, 1955, 1958	Tragopan temminckii	Temminck's Tragopan	ºì¸¹½Çïô	0	0	0	0	0	0	0	0	0	0	0	0	0	0	0	0	0	0	0	0	0	0	0	0	0	0	0	0	0	0	0	0	0	0	0	0	0	0	0	0	0	0	0	0	0	0
Cheng, 1955, 1958	Tragopan caboti	Cabot's Tragopan	»Æ¸¹½Çïô	0	0	0	0	0	0	0	0	0	0	0	0	0	0	0	0	0	0	0	0	0	0	0	0	0	0	0	0	0	0	0	0	0	0	0	0	0	0	0	0	0	0	0	0	0	0
Cheng, 1955, 1958	Tetraophasis obscurus	Verreaux's Monal-Partridge	ïôðÈ	0	0	0	0	0	0	0	0	0	0	0	0	0	0	0	0	0	0	0	0	1	0	0	0	0	0	0	0	0	0	0	0	0	0	0	0	0	0	0	0	0	0	0	0	0	1
Cheng, 1955, 1958	Tetraophasis szechenyii	Szechenyi's Monal-Partridge	»ÆºíïôðÈ	0	0	0	0	0	0	0	0	0	0	0	0	0	0	0	0	0	0	0	0	0	0	0	0	0	0	0	0	0	0	0	0	0	0	0	0	0	0	0	0	0	0	0	0	0	1
Cheng, 1955, 1958	Lophophorus impejanus	Himalayan Monal	×ØÎ²ºçïô	0	0	0	0	0	0	0	0	0	0	0	0	0	0	0	0	0	0	0	0	0	0	0	0	0	0	0	0	0	0	0	0	0	0	0	0	0	0	0	0	0	0	0	0	0	1
Cheng, 1955, 1958	Lophophorus sclateri	Sclater's Monal	°×Î²ÉÒºçïô	0	0	0	0	0	0	0	0	0	0	0	0	0	0	0	0	0	0	0	0	0	0	0	0	0	0	0	0	0	0	0	0	0	0	0	0	0	0	0	0	0	0	0	0	0	0
Cheng, 1955, 1958	Lophophorus lhuysii	Chinese Monal	ÂÌÎ²ºçïô	0	0	0	0	0	0	0	0	0	0	0	0	0	0	0	0	0	0	0	0	0	0	0	0	0	0	0	0	0	0	0	0	0	0	0	0	0	0	0	0	0	0	0	0	0	1
Cheng, 1955, 1958	Pucrasia macrolopha	Koklass Pheasant	É×¼¦	0	0	0	0	0	0	0	0	0	0	0	0	0	0	0	0	0	0	0	0	1	0	0	0	0	1	0	0	0	0	1	0	0	0	0	0	0	0	0	0	0	0	0	0	0	1
Cheng, 1955, 1958	Tetrastes bonasia	Hazel Grouse	»¨Î²é»¼¦	1	0	0	0	0	1	0	0	0	0	1	0	0	0	0	0	0	0	0	1	0	0	0	0	1	1	0	0	0	0	0	0	0	0	0	0	0	0	0	0	0	0	0	0	0	0
Cheng, 1955, 1958	Tetrastes sewerzowi	Chinese Grouse	°ßÎ²é»¼¦	0	0	0	0	0	0	0	0	0	0	0	0	0	0	0	0	0	0	0	0	1	0	0	0	0	0	0	0	0	0	0	0	0	0	0	0	0	0	0	0	0	0	0	0	0	1
Cheng, 1955, 1958	Lagopus lagopus	Willow Ptarmigan	ÁøÀ×Äñ	1	0	0	0	0	0	0	0	0	0	0	0	0	0	0	0	0	0	0	0	0	0	0	0	0	0	0	0	0	0	0	0	0	0	0	0	0	0	0	0	0	0	0	0	0	0
Cheng, 1955, 1958	Lagopus muta	Rock Ptarmigan	ÑÒÀ×Äñ	0	0	0	0	0	0	0	0	0	0	0	0	0	0	0	0	0	0	0	0	0	0	0	0	0	0	0	0	0	0	0	0	0	0	0	0	0	0	0	0	0	0	0	0	0	0
Cheng, 1955, 1958	Falcipennis falcipennis	Siberian Grouse	Á­³á¼¦	1	0	0	0	0	1	0	0	0	0	0	0	0	0	0	0	0	0	0	0	0	0	0	0	0	0	0	0	0	0	0	0	0	0	0	0	0	0	0	0	0	0	0	0	0	0
Cheng, 1955, 1958	Tetrao urogallus	Western Capercaillie	Î÷·½ËÉ¼¦	0	0	0	0	0	0	0	0	0	0	0	0	0	0	0	0	0	0	0	0	0	0	0	0	0	0	0	0	0	0	0	0	0	0	0	0	0	0	0	0	0	0	0	0	0	0
Cheng, 1955, 1958	Tetrao urogalloides	Black-billed Capercaillie	ºÚ×ìËÉ¼¦	1	0	0	0	0	0	0	0	0	0	0	0	0	0	0	0	0	0	0	1	0	0	0	0	1	1	0	0	0	0	0	0	0	0	0	0	0	0	0	0	0	0	0	0	0	0
Cheng, 1955, 1958	Lyrurus tetrix	Black Grouse	ºÚÇÙ¼¦	1	0	0	0	0	1	0	0	0	0	1	0	0	0	0	0	0	0	0	1	0	0	0	0	1	1	0	0	0	0	1	0	0	0	0	1	0	0	0	0	0	0	0	0	0	0
Cheng, 1955, 1958	Perdix hodgsoniae	Tibetan Partridge	¸ßÔ­É½ðÈ	0	0	0	0	0	0	0	0	0	0	0	0	0	0	0	0	0	0	0	0	0	0	0	0	0	0	0	0	0	0	1	0	0	0	0	0	0	0	0	0	1	0	0	0	0	1
Cheng, 1955, 1958	Perdix perdix	Grey Partridge	»ÒÉ½ðÈ	0	0	0	0	0	0	0	0	0	0	0	0	0	0	0	0	0	0	0	0	0	0	0	0	0	0	0	0	0	0	1	0	0	0	0	1	0	0	0	0	0	0	0	0	0	0
Cheng, 1955, 1958	Perdix dauurica	Daurian Partridge	°ß³áÉ½ðÈ	1	0	0	0	0	1	0	0	0	0	1	0	0	0	0	1	0	0	0	0	1	0	0	0	0	1	0	0	0	0	1	0	0	0	0	1	0	0	0	0	0	0	0	0	0	1
Cheng, 1955, 1958	Syrmaticus reevesii	Reeves's Pheasant	°×¹Ú³¤Î²ïô	0	0	0	0	0	0	0	0	0	0	0	0	0	0	0	0	0	0	0	0	1	0	0	0	0	0	0	0	0	0	0	0	0	0	0	0	0	0	0	0	0	0	0	0	0	0
Cheng, 1955, 1958	Syrmaticus mikado	Mikado Pheasant	ºÚ³¤Î²ïô	0	0	0	0	0	0	0	0	0	0	0	0	0	0	0	0	0	0	0	0	0	0	0	0	0	0	0	0	0	0	0	0	0	0	0	0	0	0	0	0	0	0	0	0	0	0
Cheng, 1955, 1958	Syrmaticus ellioti	Elliot's Pheasant	°×¾±³¤Î²ïô	0	0	0	0	0	0	0	0	0	0	0	0	0	0	0	0	0	0	0	0	0	0	0	0	0	0	0	0	0	0	0	0	0	0	0	0	0	0	0	0	0	0	0	0	0	0
Cheng, 1955, 1958	Syrmaticus humiae	Mrs. Hume's Pheasant	ºÚ¾±³¤Î²ïô	0	0	0	0	0	0	0	0	0	0	0	0	0	0	0	0	0	0	0	0	0	0	0	0	0	0	0	0	0	0	0	0	0	0	0	0	0	0	0	0	0	0	0	0	0	0
Cheng, 1955, 1958	Chrysolophus pictus	Golden Pheasant	ºì¸¹½õ¼¦	0	0	0	0	0	0	0	0	0	0	0	0	0	0	0	0	0	0	0	0	1	0	0	0	0	0	0	0	0	0	0	0	0	0	0	0	0	0	0	0	0	0	0	0	0	1
Cheng, 1955, 1958	Chrysolophus amherstiae	Lady Amherst's Pheasant	°×¸¹½õ¼¦	0	0	0	0	0	0	0	0	0	0	0	0	0	0	0	0	0	0	0	0	0	0	0	0	0	0	0	0	0	0	0	0	0	0	0	0	0	0	0	0	0	0	0	0	0	0
Cheng, 1955, 1958	Phasianus colchicus	Common Pheasant	ïô¼¦	1	0	0	0	0	1	0	0	0	0	1	0	0	0	0	1	0	0	0	0	1	0	0	0	0	1	0	0	0	0	1	0	0	0	0	1	0	0	0	0	0	0	0	0	0	1
Cheng, 1955, 1958	Crossoptilon harmani	Tibetan Eared Pheasant	²ØÂí¼¦	0	0	0	0	0	0	0	0	0	0	0	0	0	0	0	0	0	0	0	0	0	0	0	0	0	0	0	0	0	0	0	0	0	0	0	0	0	0	0	0	0	0	0	0	0	1
Cheng, 1955, 1958	Crossoptilon crossoptilon	White Eared Pheasant	°×Âí¼¦	0	0	0	0	0	0	0	0	0	0	0	0	0	0	0	0	0	0	0	0	0	0	0	0	0	0	0	0	0	0	0	0	0	0	0	0	0	0	0	0	0	0	0	0	0	1
Cheng, 1955, 1958	Crossoptilon mantchuricum	Brown Eared Pheasant	ºÖÂí¼¦	0	0	0	0	0	0	0	0	0	0	0	0	0	0	0	1	0	0	0	0	1	0	0	0	0	0	0	0	0	0	0	0	0	0	0	0	0	0	0	0	0	0	0	0	0	0
Cheng, 1955, 1958	Crossoptilon auritum	Blue Eared Pheasant	À¶Âí¼¦	0	0	0	0	0	0	0	0	0	0	0	0	0	0	0	0	0	0	0	0	1	0	0	0	0	0	0	0	0	0	1	0	0	0	0	0	0	0	0	0	0	0	0	0	0	1
Cheng, 1955, 1958	Lophura swinhoii	Swinhoe's Pheasant	À¶¸¹ðÂ	0	0	0	0	0	0	0	0	0	0	0	0	0	0	0	0	0	0	0	0	0	0	0	0	0	0	0	0	0	0	0	0	0	0	0	0	0	0	0	0	0	0	0	0	0	0
Cheng, 1955, 1958	Lophura leucomelanos	Kalij Pheasant	ºÚðÂ	0	0	0	0	0	0	0	0	0	0	0	0	0	0	0	0	0	0	0	0	0	0	0	0	0	0	0	0	0	0	0	0	0	0	0	0	0	0	0	0	0	0	0	0	0	0
Cheng, 1955, 1958	Lophura nycthemera	Silver Pheasant	°×ðÂ	0	0	0	0	0	0	0	0	0	0	0	0	0	0	0	0	0	0	0	0	0	0	0	0	0	0	0	0	0	0	0	0	0	0	0	0	0	0	0	0	0	0	0	0	0	0
Cheng, 1955, 1958	Pavo muticus	Green Peafowl	ÂÌ¿×È¸	0	0	0	0	0	0	0	0	0	0	0	0	0	0	0	0	0	0	0	0	0	0	0	0	0	0	0	0	0	0	0	0	0	0	0	0	0	0	0	0	0	0	0	0	0	0
Cheng, 1955, 1958	Tropicoperdix chloropus	Green-legged Partridge	ÂÌ½ÅÊ÷ðÑð³	0	0	0	0	0	0	0	0	0	0	0	0	0	0	0	0	0	0	0	0	0	0	0	0	0	0	0	0	0	0	0	0	0	0	0	0	0	0	0	0	0	0	0	0	0	0
Cheng, 1955, 1958	Polyplectron katsumatae	Hainan Peacock-Pheasant	º£ÄÏ¿×È¸ïô	0	0	0	0	0	0	0	0	0	0	0	0	0	0	0	0	0	0	0	0	0	0	0	0	0	0	0	0	0	0	0	0	0	0	0	0	0	0	0	0	0	0	0	0	0	0
Cheng, 1955, 1958	Polyplectron bicalcaratum	Grey Peacock-Pheasant	»Ò¿×È¸ïô	0	0	0	0	0	0	0	0	0	0	0	0	0	0	0	0	0	0	0	0	0	0	0	0	0	0	0	0	0	0	0	0	0	0	0	0	0	0	0	0	0	0	0	0	0	0
Cheng, 1955, 1958	Bambusicola fytchii	Mountain Bamboo Partridge	×ØÐØÖñ¼¦	0	0	0	0	0	0	0	0	0	0	0	0	0	0	0	0	0	0	0	0	0	0	0	0	0	0	0	0	0	0	0	0	0	0	0	0	0	0	0	0	0	0	0	0	0	0
Cheng, 1955, 1958	Bambusicola thoracicus	Chinese Bamboo Partridge	»ÒÐØÖñ¼¦	0	0	0	0	0	0	0	0	0	0	0	0	0	0	0	0	0	0	0	0	0	0	0	0	0	0	0	0	0	0	0	0	0	0	0	0	0	0	0	0	0	0	0	0	0	0
Cheng, 1955, 1958	Bambusicola sonorivox	Taiwan Bamboo Partridge	Ì¨ÍåÖñ¼¦	0	0	0	0	0	0	0	0	0	0	0	0	0	0	0	0	0	0	0	0	0	0	0	0	0	0	0	0	0	0	0	0	0	0	0	0	0	0	0	0	0	0	0	0	0	0
Cheng, 1955, 1958	Gallus gallus	Red Junglefowl	ºìÔ­¼¦	0	0	0	0	0	0	0	0	0	0	0	0	0	0	0	0	0	0	0	0	0	0	0	0	0	0	0	0	0	0	0	0	0	0	0	0	0	0	0	0	0	0	0	0	0	0
Cheng, 1955, 1958	Francolinus pintadeanus	Chinese Francolin	ÖÐ»ªðÑð³	0	0	0	0	0	0	0	0	0	0	0	0	0	0	0	0	0	0	0	1	0	0	0	0	0	0	0	0	0	0	0	0	0	0	0	0	0	0	0	0	0	0	0	0	0	0
Cheng, 1955, 1958	Tetraogallus tibetanus	Tibetan Snowcock	²ØÑ©¼¦	0	0	0	0	0	0	0	0	0	0	0	0	0	0	0	0	0	0	0	0	0	0	0	0	0	0	0	0	0	0	0	0	0	0	0	0	0	0	0	0	1	0	0	0	0	1
Cheng, 1955, 1958	Tetraogallus altaicus	Altai Snowcock	°¢¶ûÌ©Ñ©¼¦	0	0	0	0	0	0	0	0	0	0	0	0	0	0	0	0	0	0	0	0	0	0	0	0	0	0	0	0	0	0	0	0	0	0	0	0	0	0	0	0	0	0	0	0	0	0
Cheng, 1955, 1958	Tetraogallus himalayensis	Himalayan Snowcock	°µ¸¹Ñ©¼¦	0	0	0	0	0	0	0	0	0	0	0	0	0	0	0	0	0	0	0	0	0	0	0	0	0	0	0	0	0	0	1	0	0	0	0	1	0	0	0	0	1	0	0	0	0	1
Cheng, 1955, 1958	Synoicus chinensis	King Quail	À¶ÐØðÈ	0	0	0	0	0	0	0	0	0	0	0	0	0	0	0	0	0	0	1	0	0	0	0	0	0	0	0	0	0	0	0	0	0	0	0	0	0	0	0	0	0	0	0	0	0	0
Cheng, 1955, 1958	Coturnix coturnix	Common Quail	Î÷ðÆðÈ	0	0	0	0	0	0	0	0	0	0	0	0	0	0	0	0	0	0	0	0	0	0	0	0	0	0	0	0	0	0	0	1	0	0	0	0	1	0	0	0	0	0	0	0	0	0
Cheng, 1955, 1958	Coturnix japonica	Japanese Quail	ðÆðÈ	0	1	0	0	0	0	1	0	0	0	0	1	0	0	0	1	0	0	1	0	0	0	1	0	0	0	1	0	0	0	0	0	0	0	0	0	0	0	0	0	0	0	0	0	0	0
Cheng, 1955, 1958	Alectoris chukar	Chukar Partridge	Ê¯¼¦	0	0	0	0	0	1	0	0	0	0	1	0	0	0	0	1	0	0	0	0	1	0	0	0	0	1	0	0	0	0	0	0	0	0	0	0	0	0	0	0	1	0	0	0	0	0
Cheng, 1955, 1958	Alectoris magna	Przevalski's Partridge	´óÊ¯¼¦	0	0	0	0	0	0	0	0	0	0	0	0	0	0	0	0	0	0	0	0	0	0	0	0	0	0	0	0	0	0	0	0	0	0	0	0	0	0	0	0	0	0	0	0	0	1
Cheng, 1955, 1958	Gavia stellata	Red-throated Loon	ºìºíÇ±Äñ	0	0	0	0	0	0	0	1	1	0	0	0	0	0	0	0	0	1	1	0	0	0	0	0	0	0	0	0	0	0	0	0	0	0	0	0	0	0	0	0	0	0	0	0	0	0
Cheng, 1955, 1958	Gavia arctica	Black-throated Loon	ºÚºíÇ±Äñ	0	0	0	0	0	0	0	0	1	0	0	0	0	0	0	0	0	0	0	0	0	0	0	0	0	0	0	0	0	0	0	0	0	0	0	0	0	0	0	0	0	0	0	0	0	0
Cheng, 1955, 1958	Gavia pacifica	Pacific Loon	Ì«Æ½ÑóÇ±Äñ	0	0	0	0	0	0	0	0	1	0	0	0	0	0	0	0	0	0	1	0	0	0	0	0	0	0	0	0	0	0	0	0	0	0	0	0	0	0	0	0	0	0	0	0	0	0
Cheng, 1955, 1958	Gavia adamsii	Yellow-billed Loon	»Æ×ìÇ±Äñ	0	0	0	0	0	0	0	1	0	0	0	0	0	0	0	0	0	0	0	0	0	0	0	0	0	0	0	0	0	0	0	0	0	0	0	0	0	0	0	0	0	0	0	0	0	0
Cheng, 1955, 1958	Oceanites oceanicus	Wilson's Storm Petrel	»ÆõëÑóº£Ñà	0	0	0	0	0	0	0	0	0	0	0	0	0	0	0	0	0	0	0	0	0	0	0	0	0	0	0	0	0	0	0	0	0	0	0	0	0	0	0	0	0	0	0	0	0	0
Cheng, 1955, 1958	Phoebastria immutabilis	Laysan Albatross	ºÚ±³ÐÅÌìÎÌ	0	0	0	0	0	0	0	0	0	0	0	0	0	0	0	0	0	0	0	0	0	0	0	0	0	0	0	0	0	0	0	0	0	0	0	0	0	0	0	0	0	0	0	0	0	0
Cheng, 1955, 1958	Phoebastria nigripes	Black-footed Albatross	ºÚ½ÅÐÅÌìÎÌ	0	0	0	0	0	0	0	0	0	0	0	0	0	0	0	0	0	0	0	0	0	0	0	0	0	0	0	0	0	0	0	0	0	0	0	0	0	0	0	0	0	0	0	0	0	0
Cheng, 1955, 1958	Phoebastria albatrus	Short-tailed Albatross	¶ÌÎ²ÐÅÌìÎÌ	0	0	0	0	0	0	0	0	0	0	0	0	0	0	0	0	0	1	1	0	0	0	0	0	0	0	0	0	0	0	0	0	0	0	0	0	0	0	0	0	0	0	0	0	0	0
Cheng, 1955, 1958	Hydrobates monorhis	Swinhoe's Storm Petrel	ºÚ²æÎ²º£Ñà	0	0	0	0	0	0	0	0	0	0	0	0	0	0	0	0	0	0	0	1	0	0	0	0	0	0	0	0	0	0	0	0	0	0	0	0	0	0	0	0	0	0	0	0	0	0
Cheng, 1955, 1958	Hydrobates leucorhous	Leach's Storm Petrel	°×Ñü²æÎ²º£Ñà	0	0	0	0	0	0	0	0	0	1	0	0	0	0	0	0	0	0	0	0	0	0	0	0	0	0	0	0	0	0	0	0	0	0	0	0	0	0	0	0	0	0	0	0	0	0
Cheng, 1955, 1958	Hydrobates tristrami	Tristram's Storm Petrel	ºÖ³á²æÎ²º£Ñà	0	0	0	0	0	0	0	0	0	0	0	0	0	0	0	0	0	0	0	0	0	0	0	0	0	0	0	0	0	0	0	0	0	0	0	0	0	0	0	0	0	0	0	0	0	0
Cheng, 1955, 1958	Fulmarus glacialis	Northern Fulmar	±©Ñ©ð×	0	0	0	0	0	0	0	0	0	1	0	0	0	0	0	0	0	0	0	0	0	0	0	0	0	0	0	0	0	0	0	0	0	0	0	0	0	0	0	0	0	0	0	0	0	0
Cheng, 1955, 1958	Pterodroma hypoleuca	Bonin Petrel	°×¶îÔ²Î²ð×	0	0	0	0	0	0	0	0	0	0	0	0	0	0	0	0	0	0	0	0	0	0	0	0	0	0	0	0	0	0	0	0	0	0	0	0	0	0	0	0	0	0	0	0	0	0
Cheng, 1955, 1958	Pseudobulweria rostrata	Tahiti Petrel	¹³×ìÔ²Î²ð×	0	0	0	0	0	0	0	0	0	0	0	0	0	0	0	0	0	0	0	0	0	0	0	0	0	0	0	0	0	0	0	0	0	0	0	0	0	0	0	0	0	0	0	0	0	0
Cheng, 1955, 1958	Calonectris leucomelas	Streaked Shearwater	°×¶îð×	0	0	0	0	0	0	1	0	0	0	0	0	0	0	0	0	1	0	0	0	0	0	0	0	0	0	0	0	0	0	0	0	0	0	0	0	0	0	0	0	0	0	0	0	0	0
Cheng, 1955, 1958	Ardenna pacifica	Wedge-tailed Shearwater	Ð¨Î²ð×	0	0	0	0	0	0	0	0	0	0	0	0	0	0	0	0	0	0	0	0	0	0	0	0	0	0	0	0	0	0	0	0	0	0	0	0	0	0	0	0	0	0	0	0	0	0
Cheng, 1955, 1958	Ardenna grisea	Sooty Shearwater	»Òð×	0	0	0	0	0	0	0	0	0	0	0	0	0	0	0	0	0	0	0	0	0	0	0	0	0	0	0	0	0	0	0	0	0	0	0	0	0	0	0	0	0	0	0	0	0	0
Cheng, 1955, 1958	Ardenna tenuirostris	Short-tailed Shearwater	¶ÌÎ²ð×	0	0	0	0	0	0	0	0	0	0	0	0	0	0	0	0	0	0	0	0	0	0	0	0	0	0	0	0	0	0	0	0	0	0	0	0	0	0	0	0	0	0	0	0	0	0
Cheng, 1955, 1958	Ardenna carneipes	Flesh-footed Shearwater	µ­×ãð×	0	0	0	0	0	0	0	0	0	0	0	0	0	0	0	0	0	0	0	0	0	0	0	0	0	0	0	0	0	0	0	0	0	0	0	0	0	0	0	0	0	0	0	0	0	0
Cheng, 1955, 1958	Bulweria bulwerii	Bulwer's Petrel	ºÖÑàð×	0	0	0	0	0	0	0	0	0	0	0	0	0	0	0	0	0	0	0	0	0	0	0	0	0	0	0	0	0	0	0	0	0	0	0	0	0	0	0	0	0	0	0	0	0	0
Cheng, 1955, 1958	Tachybaptus ruficollis	Little Grebe	Ð¡??	1	0	0	0	0	1	0	0	0	0	1	0	0	0	0	1	0	0	0	0	1	0	0	0	0	0	0	0	0	0	1	0	0	0	0	1	0	0	0	0	0	0	0	0	0	0
Cheng, 1955, 1958	Podiceps grisegena	Red-necked Grebe	³à¾±??	0	0	0	0	0	0	1	0	0	0	0	1	0	0	0	0	0	1	0	0	0	0	0	0	0	0	0	0	0	0	0	0	0	0	0	0	0	0	0	0	0	0	0	0	0	0
Cheng, 1955, 1958	Podiceps cristatus	Great Crested Grebe	·ïÍ·??	0	1	0	0	0	0	1	0	0	0	0	0	0	1	0	0	0	0	1	0	0	0	0	0	0	0	0	0	0	0	0	1	0	0	0	0	1	0	0	0	0	1	0	0	0	0
Cheng, 1955, 1958	Podiceps auritus	Horned Grebe	½Ç??	0	0	0	1	0	0	0	0	1	0	0	0	0	1	0	0	0	0	1	0	0	0	0	0	0	0	0	0	0	0	0	0	0	0	0	0	0	0	0	0	0	0	0	0	0	0
Cheng, 1955, 1958	Podiceps nigricollis	Black-necked Grebe	ºÚ¾±??	0	0	0	0	0	0	1	0	1	0	0	1	0	0	0	0	0	0	1	0	0	0	0	1	0	0	1	0	1	0	0	0	0	0	0	0	0	0	0	0	0	0	0	0	0	0
Cheng, 1955, 1958	Phoenicopterus roseus	Greater Flamingo	´óºìðÙ	0	0	0	0	0	0	0	0	0	0	0	0	0	0	0	0	0	0	0	0	0	0	0	0	0	0	0	0	0	0	0	0	0	0	0	0	0	0	0	0	0	0	0	0	0	0
Cheng, 1955, 1958	Phaethon aethereus	Red-billed Tropicbird	ºì×ìûs	0	0	0	0	0	0	0	0	0	0	0	0	0	0	0	0	0	0	0	0	0	0	0	0	0	0	0	0	0	0	0	0	0	0	0	0	0	0	0	0	0	0	0	0	0	0
Cheng, 1955, 1958	Phaethon rubricauda	Red-tailed Tropicbird	ºìÎ²ûs	0	0	0	0	0	0	0	0	0	0	0	0	0	0	0	0	0	0	0	0	0	0	0	0	0	0	0	0	0	0	0	0	0	0	0	0	0	0	0	0	0	0	0	0	0	0
Cheng, 1955, 1958	Phaethon lepturus	White-tailed Tropicbird	°×Î²ûs	0	0	0	0	0	0	0	0	0	0	0	0	0	0	0	0	0	0	0	0	0	0	0	0	0	0	0	0	0	0	0	0	0	0	0	0	0	0	0	0	0	0	0	0	0	0
Cheng, 1955, 1958	Mycteria leucocephala	Painted Stork	²ÊðÙ	0	0	0	0	0	0	0	0	0	0	0	0	0	0	0	0	1	0	0	0	0	0	0	0	0	0	0	0	0	0	0	0	0	0	0	0	0	0	0	0	0	0	0	0	0	0
Cheng, 1955, 1958	Anastomus oscitans	Asian Openbill	Ç¯×ìðÙ	0	0	0	0	0	0	0	0	0	0	0	0	0	0	0	0	0	0	0	0	0	0	0	0	0	0	0	0	0	0	0	0	0	0	0	0	0	0	0	0	0	0	0	0	0	0
Cheng, 1955, 1958	Ciconia nigra	Black Stork	ºÚðÙ	0	1	0	1	0	0	0	0	1	0	0	0	0	1	0	0	0	0	1	0	0	0	0	1	0	0	1	0	1	0	0	1	0	1	0	0	1	0	1	0	0	0	0	0	0	0
Cheng, 1955, 1958	Ciconia episcopus	Woolly-necked Stork	°×¾±ðÙ	0	0	0	0	0	0	0	0	0	0	0	0	0	0	0	0	0	0	0	0	0	0	0	0	0	0	0	0	0	0	0	0	0	0	0	0	0	0	0	0	0	0	0	0	0	0
Cheng, 1955, 1958	Ciconia ciconia	White Stork	°×ðÙ	0	0	0	0	0	0	0	0	0	0	0	0	0	0	0	0	0	0	0	0	0	0	0	0	0	0	0	0	0	0	0	0	0	0	0	0	1	0	0	0	0	0	0	0	0	0
Cheng, 1955, 1958	Ciconia boyciana	Oriental Stork	¶«·½°×ðÙ	0	1	0	1	0	0	1	0	1	0	0	1	0	1	0	0	0	0	1	0	0	0	0	0	0	0	0	0	0	0	0	0	0	0	0	0	0	0	0	0	0	0	0	0	0	0
Cheng, 1955, 1958	Leptoptilos javanicus	Lesser Adjutant	ÍºðÙ	0	0	0	0	0	0	0	0	0	0	0	0	0	0	0	0	0	0	0	0	0	0	0	0	0	0	0	0	0	0	0	0	0	0	0	0	0	0	0	0	0	0	0	0	0	0
Cheng, 1955, 1958	Threskiornis aethiopicus	African Sacred Ibis	·ÇÖÞ°×ûq	0	0	0	0	0	0	0	0	0	0	0	0	0	0	0	0	0	0	0	0	0	0	0	0	0	0	0	0	0	0	0	0	0	0	0	0	0	0	0	0	0	0	0	0	0	0
Cheng, 1955, 1958	Threskiornis melanocephalus	Black-headed Ibis	ºÚÍ·°×ûq	0	1	0	0	0	0	1	0	0	0	0	1	0	0	0	0	0	0	1	0	0	0	0	0	0	0	0	0	0	0	0	0	0	0	0	0	0	0	0	0	0	0	0	0	0	0
Cheng, 1955, 1958	Pseudibis davisoni	White-shouldered Ibis	°×¼çºÚûq	0	0	0	0	0	0	0	0	0	0	0	0	0	0	0	0	0	0	0	0	0	0	0	0	0	0	0	0	0	0	0	0	0	0	0	0	0	0	0	0	0	0	0	0	0	0
Cheng, 1955, 1958	Nipponia nippon	Crested Ibis	Öìûq	0	1	0	1	0	0	0	0	1	0	0	0	0	1	0	0	1	0	0	0	0	1	0	0	0	0	0	0	0	0	0	0	0	0	0	0	0	0	0	0	0	0	0	0	0	0
Cheng, 1955, 1958	Plegadis falcinellus	Glossy Ibis	²Êûq	0	0	0	0	0	0	0	0	0	0	0	0	0	0	0	0	0	0	0	0	0	0	0	0	0	0	0	0	0	0	0	0	0	0	0	0	0	0	0	0	0	0	0	0	0	0
Cheng, 1955, 1958	Platalea leucorodia	Eurasian Spoonbill	°×ÅýðØ	0	1	0	1	0	0	1	0	1	0	0	1	0	1	0	0	1	0	1	0	0	1	0	1	0	0	1	0	1	0	0	1	0	1	0	0	0	0	0	0	0	0	0	0	0	0
Cheng, 1955, 1958	Platalea minor	Black-faced Spoonbill	ºÚÁ³ÅýðØ	0	0	0	0	0	0	1	0	1	0	0	1	0	0	0	0	0	0	1	0	0	0	0	0	0	0	0	0	0	0	0	0	0	0	0	0	0	0	0	0	0	0	0	0	0	0
Cheng, 1955, 1958	Botaurus stellaris	Eurasian Bittern	´óÂéøZ	0	1	0	1	0	0	1	0	1	0	0	1	0	1	0	0	1	1	1	0	0	0	0	1	0	0	1	0	1	0	0	0	1	1	0	0	0	1	1	0	0	0	0	0	0	0
Cheng, 1955, 1958	Ixobrychus minutus	Little Bittern	Ð¡Î­øZ	0	0	0	0	0	0	0	0	0	0	0	0	0	0	0	0	0	0	0	0	0	0	0	0	0	0	0	0	0	0	0	0	0	0	0	0	1	0	0	0	0	0	0	0	0	0
Cheng, 1955, 1958	Ixobrychus sinensis	Yellow Bittern	»ÆÎ­øZ	0	0	0	0	0	0	1	0	0	0	0	1	0	0	0	0	1	0	0	0	0	1	0	0	0	0	1	0	0	0	0	0	0	0	0	0	0	0	0	0	0	0	0	0	0	0
Cheng, 1955, 1958	Ixobrychus eurhythmus	Von Schrenck's Bittern	×Ï±³Î­øZ	0	1	0	1	0	0	1	0	1	0	0	1	0	1	0	0	1	0	1	0	0	1	0	1	0	0	1	0	1	0	0	0	0	0	0	0	0	0	0	0	0	0	0	0	0	0
Cheng, 1955, 1958	Ixobrychus cinnamomeus	Cinnamon Bittern	ÀõÎ­øZ	0	0	0	0	0	0	1	0	0	0	0	0	0	0	0	0	1	0	0	0	0	1	0	0	0	0	0	0	0	0	0	0	0	0	0	0	0	0	0	0	0	0	0	0	0	0
Cheng, 1955, 1958	Ixobrychus flavicollis	Black Bittern	ºÚøZ	0	0	0	0	0	0	0	0	0	0	0	0	0	0	0	0	0	0	0	0	0	1	0	0	0	0	0	0	0	0	0	0	0	0	0	0	0	0	0	0	0	0	0	0	0	0
Cheng, 1955, 1958	Gorsachius magnificus	White-eared Night Heron	º£ÄÏøZ	0	0	0	0	0	0	0	0	0	0	0	0	0	0	0	0	0	0	0	0	0	0	0	0	0	0	0	0	0	0	0	0	0	0	0	0	0	0	0	0	0	0	0	0	0	0
Cheng, 1955, 1958	Gorsachius goisagi	Japanese Night Heron	ÀõøZ	0	0	0	0	0	0	0	0	0	0	0	0	0	0	0	0	0	0	0	0	0	0	0	0	0	0	0	0	0	0	0	0	0	0	0	0	0	0	0	0	0	0	0	0	0	0
Cheng, 1955, 1958	Gorsachius melanolophus	Malayan Night Heron	ºÚ¹ÚøZ	0	0	0	0	0	0	0	0	0	0	0	0	0	0	0	0	0	0	0	0	0	0	0	0	0	0	0	0	0	0	0	0	0	0	0	0	0	0	0	0	0	0	0	0	0	0
Cheng, 1955, 1958	Nycticorax nycticorax	Black-crowned Night Heron	Ò¹ðØ	0	0	0	0	0	0	1	0	0	0	0	1	0	0	0	0	1	0	0	0	0	1	0	0	0	0	0	0	0	0	0	0	0	0	0	0	0	0	0	0	0	0	0	0	0	0
Cheng, 1955, 1958	Nycticorax caledonicus	Nankeen Night Heron	×ØÒ¹ðØ	0	0	0	0	0	0	0	0	0	0	0	0	0	0	0	0	0	0	0	0	0	0	0	0	0	0	0	0	0	0	0	0	0	0	0	0	0	0	0	0	0	0	0	0	0	0
Cheng, 1955, 1958	Butorides striata	Striated Heron	ÂÌðØ	0	0	0	0	0	0	1	0	1	0	0	1	0	1	0	0	1	0	1	0	0	0	0	0	0	0	1	0	0	0	0	0	0	0	0	0	0	0	0	0	0	0	0	0	0	0
Cheng, 1955, 1958	Ardeola grayii	Indian Pond Heron	Ó¡¶È³ØðØ	0	0	0	0	0	0	0	0	0	0	0	0	0	0	0	0	0	0	0	0	0	0	0	0	0	0	0	0	0	0	0	0	0	0	0	0	0	0	0	0	0	0	0	0	0	0
Cheng, 1955, 1958	Ardeola bacchus	Chinese Pond Heron	³ØðØ	0	0	0	0	0	0	1	0	0	0	0	1	0	0	0	0	1	0	0	0	0	1	0	0	0	0	1	0	0	0	0	1	0	0	0	0	0	0	0	0	0	0	0	0	0	0
Cheng, 1955, 1958	Ardeola speciosa	Javan Pond Heron	×¦ÍÛ³ØðØ	0	0	0	0	0	0	0	0	0	0	0	0	0	0	0	0	0	0	0	0	0	0	0	0	0	0	0	0	0	0	0	0	0	0	0	0	0	0	0	0	0	0	0	0	0	0
Cheng, 1955, 1958	Bubulcus coromandus	Eastern Cattle Egret	Å£±³ðØ	0	0	0	0	0	0	0	0	0	0	0	0	0	0	0	0	0	0	0	1	0	0	0	0	0	0	0	0	0	0	0	0	0	0	0	0	0	0	0	0	0	0	0	0	0	0
Cheng, 1955, 1958	Ardea cinerea	Grey Heron	²ÔðØ	1	0	0	0	0	1	0	0	0	0	1	0	0	0	0	1	0	0	0	0	1	0	0	0	0	1	0	0	0	0	1	0	0	0	0	1	0	0	0	0	1	0	0	0	0	1
Cheng, 1955, 1958	Ardea insignis	White-bellied Heron	°×¸¹ðØ	0	0	0	0	0	0	0	0	0	0	0	0	0	0	0	0	0	0	0	0	0	0	0	0	0	0	0	0	0	0	0	0	0	0	0	0	0	0	0	0	0	0	0	0	0	0
Cheng, 1955, 1958	Ardea purpurea	Purple Heron	²ÝðØ	0	1	0	1	0	0	1	0	1	0	0	1	0	1	0	0	1	0	1	0	0	0	0	0	0	0	1	0	1	0	0	0	0	0	0	0	0	0	0	0	0	0	0	0	0	0
Cheng, 1955, 1958	Ardea alba	Great Egret	´ó°×ðØ	0	1	0	1	0	0	1	0	1	0	0	1	0	1	0	0	1	0	1	1	0	0	1	0	0	0	0	0	1	0	0	0	1	1	0	0	0	1	0	0	0	0	1	0	0	0
Cheng, 1955, 1958	Ardea intermedia	Intermediate Egret	ÖÐ°×ðØ	0	0	0	0	0	0	0	0	0	0	0	0	0	0	0	0	0	0	0	1	0	0	0	0	0	0	0	0	0	0	0	0	0	0	0	0	0	0	0	0	0	0	0	0	0	0
Cheng, 1955, 1958	Egretta picata	Pied Heron	°ßðØ	0	0	0	0	0	0	0	0	0	0	0	0	0	0	0	0	0	0	0	0	0	0	0	0	0	0	0	0	0	0	0	0	0	0	0	0	0	0	0	0	0	0	0	0	0	0
Cheng, 1955, 1958	Egretta novaehollandiae	White-faced Heron	°×Á³ðØ	0	0	0	0	0	0	0	0	0	0	0	0	0	0	0	0	0	0	0	0	0	0	0	0	0	0	0	0	0	0	0	0	0	0	0	0	0	0	0	0	0	0	0	0	0	0
Cheng, 1955, 1958	Egretta garzetta	Little Egret	°×ðØ	0	0	0	0	0	0	0	0	0	0	0	0	0	0	0	0	0	0	0	1	0	0	0	0	0	0	0	0	0	0	0	0	0	0	0	0	0	0	0	0	0	0	0	0	0	0
Cheng, 1955, 1958	Egretta sacra	Pacific Reef Heron	ÑÒðØ	0	0	0	0	0	0	0	0	0	0	0	0	0	0	0	0	0	0	0	0	0	0	0	0	0	0	0	0	0	0	0	0	0	0	0	0	0	0	0	0	0	0	0	0	0	0
Cheng, 1955, 1958	Egretta eulophotes	Chinese Egret	»Æ×ì°×ðØ	0	0	0	0	0	0	1	0	0	0	0	0	0	0	0	0	1	0	0	0	0	0	0	0	0	0	0	0	0	0	0	0	0	0	0	0	0	0	0	0	0	0	0	0	0	0
Cheng, 1955, 1958	Pelecanus onocrotalus	Great White Pelican	°×ðÃðÉ	0	0	0	0	0	0	0	0	0	0	0	0	0	0	0	0	0	0	0	0	0	0	0	0	0	0	0	0	0	0	0	0	0	0	0	0	0	1	0	0	0	0	0	0	0	0
Cheng, 1955, 1958	Pelecanus philippensis	Spot-billed Pelican	°ß×ìðÃðÉ	0	0	0	0	0	0	0	0	0	0	0	0	0	0	0	0	0	0	0	1	0	0	0	0	0	0	0	0	0	0	0	0	0	0	0	0	0	0	0	0	0	0	0	0	0	0
Cheng, 1955, 1958	Pelecanus crispus	Dalmatian Pelican	¾íÓððÃðÉ	0	0	0	0	0	0	0	0	0	0	0	0	0	0	0	0	1	0	1	0	0	0	0	0	0	0	0	0	0	0	0	0	0	0	0	0	0	0	0	0	0	0	0	0	0	0
Cheng, 1955, 1958	Fregata andrewsi	Christmas Frigatebird	°×¸¹¾ü½¢Äñ	0	0	0	0	0	0	0	0	0	0	0	0	0	0	0	0	0	0	0	0	0	0	0	0	0	0	0	0	0	0	0	0	0	0	0	0	0	0	0	0	0	0	0	0	0	0
Cheng, 1955, 1958	Fregata minor	Great Frigatebird	´ó¾ü½¢Äñ	0	0	0	0	0	0	0	0	0	0	0	0	0	0	0	0	0	0	0	1	0	0	0	0	0	0	0	0	0	0	0	0	0	0	0	0	0	0	0	0	0	0	0	0	0	0
Cheng, 1955, 1958	Fregata ariel	Lesser Frigatebird	°×°ß¾ü½¢Äñ	0	0	0	0	0	0	0	0	0	0	0	0	0	0	0	0	0	0	0	0	0	0	0	0	0	0	0	0	0	0	0	0	0	0	0	0	0	0	0	0	0	0	0	0	0	0
Cheng, 1955, 1958	Sula dactylatra	Masked Booby	À¶Á³öäÄñ	0	0	0	0	0	0	0	0	0	0	0	0	0	0	0	0	0	0	0	0	0	0	0	0	0	0	0	0	0	0	0	0	0	0	0	0	0	0	0	0	0	0	0	0	0	0
Cheng, 1955, 1958	Sula sula	Red-footed Booby	ºì½ÅöäÄñ	0	0	0	0	0	0	0	0	0	0	0	0	0	0	0	0	0	0	0	0	0	0	0	0	0	0	0	0	0	0	0	0	0	0	0	0	0	0	0	0	0	0	0	0	0	0
Cheng, 1955, 1958	Sula leucogaster	Brown Booby	ºÖöäÄñ	0	0	0	0	0	0	0	0	0	0	0	0	0	0	0	0	0	0	0	0	0	0	0	0	0	0	0	0	0	0	0	0	0	0	0	0	0	0	0	0	0	0	0	0	0	0
Cheng, 1955, 1958	Microcarbo niger	Little Cormorant	ºÚ¾±ðµðË	0	0	0	0	0	0	0	0	0	0	0	0	0	0	0	0	0	0	0	0	0	0	0	0	0	0	0	0	0	0	0	0	0	0	0	0	0	0	0	0	0	0	0	0	0	0
Cheng, 1955, 1958	Urile urile	Red-faced Cormorant	ºìÁ³ðµðË	0	0	0	0	0	0	0	1	0	0	0	0	0	0	0	0	0	0	0	0	0	0	0	0	0	0	0	0	0	0	0	0	0	0	0	0	0	0	0	0	0	0	0	0	0	0
Cheng, 1955, 1958	Urile pelagicus	Pelagic Cormorant	º£ðµðË	0	0	0	0	0	0	1	1	0	0	0	0	0	0	0	0	0	1	1	0	0	0	0	0	0	0	0	0	0	0	0	0	0	0	0	0	0	0	0	0	0	0	0	0	0	0
Cheng, 1955, 1958	Phalacrocorax capillatus	Japanese Cormorant	°µÂÌ±³ðµðË	0	0	0	0	0	0	1	0	1	0	0	0	0	0	0	0	1	0	1	0	0	0	0	0	0	0	0	0	0	0	0	0	0	0	0	0	0	0	0	0	0	0	0	0	0	0
Cheng, 1955, 1958	Phalacrocorax carbo	Great Cormorant	ÆÕÍ¨ðµðË	0	1	0	0	0	0	1	0	0	0	0	1	0	0	0	0	1	0	1	0	0	0	0	1	0	0	0	0	0	0	0	1	0	0	0	0	1	0	0	0	0	0	0	0	0	0
Cheng, 1955, 1958	Pandion haliaetus	Western Osprey	ðÊ	1	0	0	0	0	1	0	0	0	0	1	0	0	0	0	0	1	0	0	0	0	1	0	0	0	1	0	0	0	0	0	1	0	0	0	0	1	0	0	0	0	0	0	0	0	0
Cheng, 1955, 1958	Elanus caeruleus	Black-winged Kite	ºÚ³áð°	0	0	0	0	0	0	0	0	0	0	0	0	0	0	0	0	0	0	0	1	0	0	0	0	0	0	0	0	0	0	0	0	0	0	0	0	0	0	0	0	0	0	0	0	0	0
Cheng, 1955, 1958	Gypaetus barbatus	Bearded Vulture	ºúØ£ðÕ	0	0	0	0	0	0	0	0	0	0	0	0	0	0	1	1	0	0	0	0	0	0	0	0	1	0	0	0	0	0	1	0	0	0	1	1	0	0	0	0	1	0	0	0	0	1
Cheng, 1955, 1958	Neophron percnopterus	Egyptian Vulture	°×Ø£ðÕ	0	0	0	0	0	0	0	0	0	0	0	0	0	0	0	0	0	0	0	0	0	0	0	0	0	0	0	0	0	0	0	0	0	0	0	0	0	0	0	0	0	0	0	0	0	0
Cheng, 1955, 1958	Pernis apivorus	European Honey Buzzard	¾éÍ··äÓ¥	0	0	0	0	0	0	0	0	0	0	0	0	0	0	0	0	0	0	0	0	0	0	0	0	0	0	0	0	0	0	0	0	0	0	0	0	0	0	0	0	0	0	0	0	0	0
Cheng, 1955, 1958	Pernis ptilorhynchus	Crested Honey Buzzard	·ïÍ··äÓ¥	0	1	0	1	0	0	1	0	1	0	0	1	0	1	0	0	0	0	1	0	0	0	0	1	0	0	1	0	1	0	0	0	0	0	0	0	0	0	0	0	0	0	0	0	0	0
Cheng, 1955, 1958	Aviceda jerdoni	Jerdon's Baza	ºÖ¹Ú¾éöÀ	0	0	0	0	0	0	0	0	0	0	0	0	0	0	0	0	0	0	0	0	0	0	0	0	0	0	0	0	0	0	0	0	0	0	0	0	0	0	0	0	0	0	0	0	0	0
Cheng, 1955, 1958	Aviceda leuphotes	Black Baza	ºÚ¹Ú¾éöÀ	0	0	0	0	0	0	0	0	0	0	0	0	0	0	0	0	0	0	0	0	0	0	0	0	0	0	0	0	0	0	0	0	0	0	0	0	0	0	0	0	0	0	0	0	0	0
Cheng, 1955, 1958	Gyps bengalensis	White-rumped Vulture	°×±³Ø£ðÕ	0	0	0	0	0	0	0	0	0	0	0	0	0	0	0	0	0	0	0	0	0	0	0	0	0	0	0	0	0	0	0	0	0	0	0	0	0	0	0	0	0	0	0	0	0	0
Cheng, 1955, 1958	Gyps indicus	Indian Vulture	³¤×ìØ£ðÕ	0	0	0	0	0	0	0	0	0	0	0	0	0	0	0	0	0	0	0	0	0	0	0	0	0	0	0	0	0	0	0	0	0	0	0	0	0	0	0	0	0	0	0	0	0	0
Cheng, 1955, 1958	Gyps himalayensis	Himalayan Vulture	¸ßÉ½Ø£ðÕ	0	0	0	0	0	0	0	0	0	0	0	0	0	0	0	0	0	0	0	0	0	0	0	0	0	0	0	0	0	0	1	0	0	0	0	0	0	0	0	0	1	0	0	0	0	1
Cheng, 1955, 1958	Gyps fulvus	Griffon Vulture	Ø£ðÕ	0	0	0	0	0	0	0	0	0	0	0	0	0	0	0	0	0	0	0	0	0	0	0	0	0	0	0	0	0	0	0	0	0	0	0	0	0	0	0	0	0	0	0	0	0	0
Cheng, 1955, 1958	Sarcogyps calvus	Red-headed Vulture	ºÚØ£ðÕ	0	0	0	0	0	0	0	0	0	0	0	0	0	0	0	0	0	0	0	0	0	0	0	0	0	0	0	0	0	0	0	0	0	0	0	0	0	0	0	0	0	0	0	0	0	0
Cheng, 1955, 1958	Aegypius monachus	Cinereous Vulture	ÍºðÕ	0	0	0	0	0	0	0	0	0	0	0	0	0	0	1	0	0	0	0	1	1	0	0	0	0	0	0	0	0	0	1	0	0	0	0	1	0	0	0	0	0	0	0	0	1	1
Cheng, 1955, 1958	Spilornis cheela	Crested Serpent Eagle	Éßµñ	0	0	0	0	0	0	0	0	0	0	0	0	0	0	0	0	0	0	0	0	0	0	0	0	0	0	0	0	0	0	0	0	0	0	0	0	0	0	0	0	0	0	0	0	0	0
Cheng, 1955, 1958	Circaetus gallicus	Short-toed Snake Eagle	¶ÌÖºµñ	0	0	0	0	0	0	0	0	0	0	0	0	0	0	0	0	0	0	0	1	0	0	0	0	1	0	0	0	0	0	0	0	0	0	0	0	0	0	0	0	0	0	0	0	0	0
Cheng, 1955, 1958	Nisaetus cirrhatus	Changeable Hawk-Eagle	·ïÍ·Ó¥µñ	0	0	0	0	0	0	0	0	0	0	0	0	0	0	0	0	0	0	0	0	0	0	0	0	0	0	0	0	0	0	0	0	0	0	0	0	0	0	0	0	0	0	0	0	0	0
Cheng, 1955, 1958	Nisaetus nipalensis	Mountain Hawk-Eagle	Ó¥µñ	0	0	0	1	0	0	0	0	0	0	0	0	0	0	0	0	0	0	0	0	0	0	0	0	0	0	0	0	0	0	0	0	0	0	0	0	0	0	0	0	0	0	0	0	0	1
Cheng, 1955, 1958	Lophotriorchis kienerii	Rufous-bellied Eagle	×Ø¸¹öÀµñ	0	0	0	0	0	0	0	0	0	0	0	0	0	0	0	0	0	0	0	0	0	0	0	0	0	0	0	0	0	0	0	0	0	0	0	0	0	0	0	0	0	0	0	0	0	0
Cheng, 1955, 1958	Ictinaetus malaiensis	Black Eagle	ÁÖµñ	0	0	0	0	0	0	0	0	0	0	0	0	0	0	0	0	0	0	0	0	0	0	0	0	0	0	0	0	0	0	0	0	0	0	0	0	0	0	0	0	0	0	0	0	0	0
Cheng, 1955, 1958	Clanga clanga	Greater Spotted Eagle	ÎÚµñ	1	0	0	0	0	1	0	0	0	0	1	0	0	0	0	0	0	0	1	0	0	0	0	0	0	1	0	0	0	0	0	0	0	0	0	0	0	0	0	0	0	0	0	0	0	0
Cheng, 1955, 1958	Hieraaetus pennatus	Booted Eagle	Ñ¥öÀµñ	0	0	0	0	0	0	0	1	0	0	0	0	1	0	0	0	0	1	0	0	0	0	0	0	0	0	0	0	0	0	0	0	0	0	0	0	0	0	0	0	0	0	0	0	0	0
Cheng, 1955, 1958	Aquila nipalensis	Steppe Eagle	²ÝÔ­µñ	0	0	0	0	0	0	0	1	1	0	0	0	1	1	0	0	1	0	1	0	0	1	0	1	0	0	1	0	1	0	0	1	0	1	0	0	1	0	1	0	0	0	0	0	0	0
Cheng, 1955, 1958	Aquila heliaca	Eastern Imperial Eagle	°×¼çµñ	0	0	0	0	0	0	0	0	0	0	0	0	1	1	0	0	0	1	1	0	0	0	1	0	0	0	0	0	0	0	0	0	0	0	0	0	0	0	0	0	0	0	0	0	0	0
Cheng, 1955, 1958	Aquila chrysaetos	Golden Eagle	½ðµñ	0	1	0	0	0	0	0	1	0	0	0	0	1	0	0	1	0	0	0	0	1	0	0	0	0	1	0	0	0	0	1	0	0	0	0	1	0	0	0	0	0	0	0	0	0	1
Cheng, 1955, 1958	Aquila fasciata	Bonelli's Eagle	°×¸¹öÀµñ	0	0	0	0	0	0	0	0	0	0	0	0	0	0	0	0	0	0	0	1	0	0	0	0	0	0	0	0	0	0	0	0	0	0	0	0	0	0	0	0	0	0	0	0	0	0
Cheng, 1955, 1958	Accipiter trivirgatus	Crested Goshawk	·ïÍ·Ó¥	0	0	0	0	0	0	0	0	0	0	0	0	0	0	0	0	0	0	0	0	0	0	0	0	0	0	0	0	0	0	0	0	0	0	0	0	0	0	0	0	0	0	0	0	0	0
Cheng, 1955, 1958	Accipiter badius	Shikra	ºÖ¶úÓ¥	0	0	0	0	0	0	0	0	0	0	0	0	0	0	0	0	0	0	0	0	0	0	0	0	0	0	0	0	0	0	0	0	0	0	0	0	0	0	0	0	0	0	0	0	0	0
Cheng, 1955, 1958	Accipiter soloensis	Chinese Sparrowhawk	³à¸¹Ó¥	0	0	0	0	0	0	0	0	0	0	0	0	0	0	0	0	0	0	1	0	0	0	0	0	0	0	0	0	0	0	0	0	0	0	0	0	0	0	0	0	0	0	0	0	0	0
Cheng, 1955, 1958	Accipiter gularis	Japanese Sparrowhawk	ÈÕ±¾ËÉÈ¸Ó¥	0	1	0	1	0	0	1	0	1	0	0	1	0	1	0	0	1	0	1	0	0	1	0	1	0	0	1	0	1	0	0	0	0	0	0	0	0	0	0	0	0	0	0	0	0	0
Cheng, 1955, 1958	Accipiter virgatus	Besra	ËÉÈ¸Ó¥	0	0	0	0	0	0	0	0	0	0	0	0	0	0	0	0	0	0	0	0	0	0	0	0	0	0	0	0	0	0	0	0	0	0	0	0	0	0	0	0	0	0	0	0	0	1
Cheng, 1955, 1958	Accipiter nisus	Eurasian Sparrowhawk	È¸Ó¥	0	1	0	1	0	0	1	1	1	0	0	1	1	1	0	0	0	1	0	0	0	0	1	0	0	0	1	0	1	0	0	1	0	1	0	0	1	0	1	0	0	0	0	0	0	0
Cheng, 1955, 1958	Accipiter gentilis	Northern Goshawk	²ÔÓ¥	0	1	0	0	0	0	0	1	0	0	0	0	1	0	0	0	0	1	1	0	0	0	1	0	0	0	1	0	0	0	0	0	1	0	0	0	0	1	0	0	0	0	0	0	0	0
Cheng, 1955, 1958	Circus aeruginosus	Western Marsh Harrier	°×Í·ðÎ	0	0	0	0	0	0	0	0	0	0	0	0	0	0	0	0	0	0	0	0	0	0	0	0	0	0	0	0	0	0	0	1	0	0	0	0	1	0	0	0	0	0	0	0	0	0
Cheng, 1955, 1958	Circus spilonotus	Eastern Marsh Harrier	°×¸¹ðÎ	0	1	0	0	0	0	1	0	0	0	0	1	0	0	0	0	0	0	1	0	0	0	0	1	0	0	1	0	0	0	0	0	0	0	0	0	0	0	0	0	0	0	0	0	0	0
Cheng, 1955, 1958	Circus cyaneus	Hen Harrier	°×Î²ðÎ	0	1	0	1	0	0	1	1	1	0	0	1	1	1	0	0	0	1	1	0	0	1	1	1	0	0	1	0	1	0	0	1	1	1	0	0	1	0	1	0	0	0	0	0	0	0
Cheng, 1955, 1958	Circus macrourus	Pallid Harrier	²ÝÔ­ðÎ	0	0	0	0	0	0	0	0	0	0	0	0	0	0	0	0	0	0	0	1	0	0	0	0	0	0	0	0	0	0	0	0	0	0	0	0	0	0	0	0	0	0	0	0	1	0
Cheng, 1955, 1958	Circus melanoleucos	Pied Harrier	ÈµðÎ	0	1	0	1	0	0	1	0	1	0	0	1	0	1	0	0	0	0	1	0	0	0	0	1	0	0	1	0	1	0	0	0	0	0	0	0	0	0	0	0	0	0	0	0	0	0
Cheng, 1955, 1958	Circus pygargus	Montagu's Harrier	ÎÚ»ÒðÎ	0	0	0	0	0	0	0	0	0	0	0	0	0	0	0	0	0	0	0	1	0	0	0	0	0	0	0	0	0	0	0	0	0	0	0	0	1	0	0	0	0	0	0	0	0	0
Cheng, 1955, 1958	Milvus migrans	Black Kite	ºÚð°	0	1	0	0	0	0	1	1	0	0	0	1	1	0	0	0	1	1	0	0	0	1	1	0	0	0	1	0	0	0	0	1	0	0	0	0	1	1	0	0	0	1	1	0	0	0
Cheng, 1955, 1958	Haliastur indus	Brahminy Kite	Àõð°	0	0	0	0	0	0	0	0	0	0	0	0	0	0	0	0	0	0	0	0	0	0	0	0	0	0	0	0	0	0	0	0	0	0	0	0	0	0	0	0	0	0	0	0	0	0
Cheng, 1955, 1958	Haliaeetus leucogaster	White-bellied Sea Eagle	°×¸¹º£µñ	0	0	0	0	0	0	0	0	0	0	0	0	0	0	0	0	0	0	0	0	0	0	0	0	0	0	0	0	0	0	0	0	0	0	0	0	0	0	0	0	0	0	0	0	0	0
Cheng, 1955, 1958	Haliaeetus leucoryphus	Pallas's Fish Eagle	Óñ´øº£µñ	0	1	0	0	0	0	0	0	0	0	0	0	0	0	0	0	0	0	1	0	0	0	0	1	0	0	1	0	0	0	0	1	0	0	0	0	1	0	0	0	0	0	0	0	0	0
Cheng, 1955, 1958	Haliaeetus albicilla	White-tailed Eagle	°×Î²º£µñ	0	1	0	0	0	0	1	0	0	0	0	1	0	0	0	0	0	0	1	0	0	0	0	1	0	0	1	0	0	0	0	0	1	0	0	0	0	0	0	0	0	0	0	0	0	0
Cheng, 1955, 1958	Haliaeetus pelagicus	Steller's Sea Eagle	»¢Í·º£µñ	0	0	0	0	0	0	0	1	0	0	0	0	1	0	0	0	0	0	0	1	0	0	0	0	0	0	0	0	0	0	0	0	0	0	0	0	0	0	0	0	0	0	0	0	0	0
Cheng, 1955, 1958	Haliaeetus humilis	Lesser Fish Eagle	Óæµñ	0	0	0	0	0	0	0	0	0	0	0	0	0	0	0	0	0	0	0	0	0	0	0	0	0	0	0	0	0	0	0	0	0	0	0	0	0	0	0	0	0	0	0	0	0	0
Cheng, 1955, 1958	Butastur teesa	White-eyed Buzzard	°×ÑÛù\Ó¥	0	0	0	0	0	0	0	0	0	0	0	0	0	0	0	0	0	0	0	0	0	0	0	0	0	0	0	0	0	0	0	0	0	0	0	0	0	0	0	0	0	0	0	0	0	0
Cheng, 1955, 1958	Butastur liventer	Rufous-winged Buzzard	×Ø³áù\Ó¥	0	0	0	0	0	0	0	0	0	0	0	0	0	0	0	0	0	0	0	0	0	0	0	0	0	0	0	0	0	0	0	0	0	0	0	0	0	0	0	0	0	0	0	0	0	0
Cheng, 1955, 1958	Butastur indicus	Grey-faced Buzzard	»ÒÁ³ù\Ó¥	0	0	0	0	0	0	1	0	1	0	0	1	0	1	0	0	1	0	1	0	0	0	0	0	0	0	0	0	0	0	0	0	0	0	0	0	0	0	0	0	0	0	0	0	0	0
Cheng, 1955, 1958	Buteo lagopus	Rough-legged Buzzard	Ã«½Åù\	0	0	1	0	0	0	0	1	0	0	0	0	1	0	0	0	0	1	1	0	0	0	1	1	0	0	0	0	0	0	0	0	0	0	0	0	0	0	0	0	0	0	0	0	0	0
Cheng, 1955, 1958	Buteo hemilasius	Upland Buzzard	´óù\	1	0	0	0	0	0	0	0	0	0	0	0	0	0	0	1	1	0	1	0	1	1	0	1	0	1	0	0	0	0	1	0	0	0	0	0	0	0	0	0	0	0	0	0	0	1
Cheng, 1955, 1958	Buteo japonicus	Eastern Buzzard	ÆÕÍ¨ù\	0	1	0	0	0	0	1	0	1	0	0	1	0	1	0	0	0	1	1	0	0	0	0	0	0	0	1	0	0	0	0	0	1	1	0	0	0	1	1	0	0	0	0	0	0	0
Cheng, 1955, 1958	Buteo refectus	Himalayan Buzzard	Ï²É½ù\	0	0	0	0	0	0	0	0	0	0	0	0	0	0	0	0	0	0	0	0	0	0	0	0	0	0	0	0	0	0	0	0	0	0	0	0	0	0	0	0	0	0	0	0	0	1
Cheng, 1955, 1958	Buteo rufinus	Long-legged Buzzard	×ØÎ²ù\	0	0	0	0	0	0	0	0	0	0	0	0	0	0	0	0	0	0	0	0	0	0	0	0	0	0	0	0	0	0	0	0	0	0	0	0	0	0	1	0	0	0	0	0	0	0
Cheng, 1955, 1958	Buteo buteo	Common Buzzard	Å·ÑÇù\	0	0	0	0	0	0	0	0	0	0	0	0	0	0	0	0	0	0	0	0	0	0	0	0	0	0	0	0	0	0	0	0	1	0	0	0	0	1	0	0	0	0	0	0	0	0
Cheng, 1955, 1958	Otis tarda	Great Bustard	´óð±	0	1	0	0	0	0	0	1	0	0	0	0	1	0	0	0	0	1	0	0	0	0	1	0	0	0	1	0	0	0	0	0	1	1	0	0	0	0	1	0	0	0	0	0	0	0
Cheng, 1955, 1958	Chlamydotis macqueenii	Macqueen's Bustard	²¨°ßð±	0	0	0	0	0	0	0	0	0	0	0	0	0	0	0	0	0	0	0	0	0	0	0	0	0	0	0	0	0	0	0	0	0	1	0	0	0	0	1	0	0	0	0	0	0	0
Cheng, 1955, 1958	Tetrax tetrax	Little Bustard	Ð¡ð±	0	0	0	0	0	0	0	0	0	0	0	0	0	0	0	0	0	0	0	0	0	0	0	0	0	0	0	0	0	0	0	0	0	1	0	0	0	0	1	0	0	0	0	0	0	0
Cheng, 1955, 1958	Rallus aquaticus	Water Rail	Î÷·½Ñí¼¦	0	0	0	0	0	0	0	0	0	0	0	0	0	0	0	0	0	0	0	0	0	0	0	0	0	0	0	0	0	0	1	0	0	0	0	1	0	0	0	0	1	0	0	0	0	1
Cheng, 1955, 1958	Rallus indicus	Brown-cheeked Rail	ÆÕÍ¨Ñí¼¦	0	1	0	1	0	0	1	0	1	0	0	1	0	1	0	0	1	0	1	0	0	1	0	1	0	0	1	0	1	0	0	0	0	0	0	0	0	0	0	0	0	0	0	0	0	0
Cheng, 1955, 1958	Crex crex	Corn Crake	³¤½ÅÑí¼¦	0	0	0	0	0	0	0	0	0	0	0	0	0	0	0	0	0	0	0	0	0	0	0	0	0	0	0	0	0	0	0	0	0	0	0	0	1	0	0	0	0	0	0	0	0	0
Cheng, 1955, 1958	Lewinia striata	Slaty-breasted Rail	À¶ÐØÑí¼¦	0	0	0	0	0	0	0	0	0	0	0	0	0	0	0	0	0	0	0	0	0	0	0	0	0	0	0	0	0	0	0	0	0	0	0	0	0	0	0	0	0	0	0	0	0	0
Cheng, 1955, 1958	Porzana porzana	Spotted Crake	°ßÐØÌï¼¦	0	0	0	0	0	0	0	0	0	0	0	0	0	0	0	0	0	0	0	0	0	0	0	0	0	0	0	0	0	0	0	0	0	0	0	0	0	0	1	0	0	0	0	0	0	0
Cheng, 1955, 1958	Gallinula chloropus	Common Moorhen	ºÚË®¼¦	0	0	0	0	0	0	1	0	0	0	0	1	0	0	0	0	1	0	0	0	0	1	0	0	0	0	1	0	0	0	0	1	0	0	0	0	1	0	0	0	0	0	0	0	0	1
Cheng, 1955, 1958	Fulica atra	Eurasian Coot	¹Ç¶¥¼¦	0	1	0	0	0	0	1	0	0	0	0	1	0	0	0	0	1	0	0	0	0	1	0	0	0	0	1	0	0	0	0	0	0	1	0	0	0	0	0	0	0	0	0	0	0	0
Cheng, 1955, 1958	Porphyrio poliocephalus	Grey-headed Swamphen	×ÏË®¼¦	0	0	0	0	0	0	0	0	0	0	0	0	0	0	0	0	0	0	0	0	0	0	0	0	0	0	0	0	0	0	0	0	0	0	0	0	0	0	0	0	0	0	0	0	0	0
Cheng, 1955, 1958	Coturnicops exquisitus	Swinhoe's Rail	»¨Ìï¼¦	0	1	0	1	0	0	0	0	1	0	0	0	0	1	0	0	0	0	1	0	0	0	0	0	0	0	1	0	1	0	0	0	0	0	0	0	0	0	0	0	0	0	0	0	0	0
Cheng, 1955, 1958	Zapornia paykullii	Band-bellied Crake	°ßÐ²Ìï¼¦	0	0	0	0	0	0	1	0	1	0	0	1	0	1	0	0	1	0	1	0	0	0	0	1	0	0	0	0	1	0	0	0	0	0	0	0	0	0	0	0	0	0	0	0	0	0
Cheng, 1955, 1958	Zapornia bicolor	Black-tailed Crake	×Ø±³Ìï¼¦	0	0	0	0	0	0	0	0	0	0	0	0	0	0	0	0	0	0	0	0	0	0	0	0	0	0	0	0	0	0	0	0	0	0	0	0	0	0	0	0	0	0	0	0	0	0
Cheng, 1955, 1958	Zapornia akool	Brown Crake	ºì½Å¿à¶ñÄñ	0	0	0	0	0	0	0	0	0	0	0	0	0	0	0	0	0	0	0	0	0	0	0	0	0	0	0	0	0	0	0	0	0	0	0	0	0	0	0	0	0	0	0	0	0	0
Cheng, 1955, 1958	Zapornia pusilla	Baillon's Crake	Ð¡Ìï¼¦	0	1	0	1	0	0	1	0	1	0	0	1	0	1	0	0	1	0	1	0	0	0	0	1	0	0	0	0	0	0	0	1	0	1	0	0	1	0	1	0	0	0	0	0	0	0
Cheng, 1955, 1958	Zapornia parva	Little Crake	¼§Ìï¼¦	0	0	0	0	0	0	0	0	0	0	0	0	0	0	0	0	0	0	0	0	0	0	0	0	0	0	0	0	0	0	0	1	0	0	0	0	1	0	0	0	0	0	0	0	0	0
Cheng, 1955, 1958	Zapornia fusca	Ruddy-breasted Crake	ºìÐØÌï¼¦	0	1	0	0	0	0	1	0	0	0	0	1	0	0	0	0	1	0	1	0	0	0	0	0	0	0	0	0	0	0	0	0	0	0	0	0	0	0	0	0	0	0	0	0	0	0
Cheng, 1955, 1958	Rallina eurizonoides	Slaty-legged Crake	°×ºí°ßÑí¼¦	0	0	0	0	0	0	0	0	0	0	0	0	0	0	0	0	0	0	0	0	0	0	0	0	0	0	0	0	0	0	0	0	0	0	0	0	0	0	0	0	0	0	0	0	0	0
Cheng, 1955, 1958	Rallina fasciata	Red-legged Crake	ºìÍÈ°ßÑí¼¦	0	0	0	0	0	0	0	0	0	0	0	0	0	0	0	0	0	0	0	0	0	0	0	0	0	0	0	0	0	0	0	0	0	0	0	0	0	0	0	0	0	0	0	0	0	0
Cheng, 1955, 1958	Poliolimnas cinereus	White-browed Crake	°×Ã¼¿à¶ñÄñ	0	0	0	0	0	0	0	0	0	0	0	0	0	0	0	0	0	0	0	0	0	0	0	0	0	0	0	0	0	0	0	0	0	0	0	0	0	0	0	0	0	0	0	0	0	0
Cheng, 1955, 1958	Gallicrex cinerea	Watercock	¶­¼¦	0	1	0	0	0	0	1	0	0	0	0	1	0	0	0	0	1	0	0	0	0	1	0	0	0	0	0	0	0	0	0	0	0	0	0	0	0	0	0	0	0	0	0	0	0	0
Cheng, 1955, 1958	Amaurornis phoenicurus	White-breasted Waterhen	°×ÐØ¿à¶ñÄñ	0	0	0	0	0	0	0	0	0	0	0	0	0	0	0	0	0	0	0	1	0	0	0	0	0	0	0	0	0	0	0	0	0	0	0	0	0	0	0	0	0	0	0	0	0	0
Cheng, 1955, 1958	Leucogeranus leucogeranus	Siberian Crane	°×º×	0	1	0	0	0	0	1	0	0	0	0	1	0	0	0	0	0	0	1	0	0	0	0	0	0	0	1	0	0	0	0	0	0	0	0	0	0	0	0	0	0	0	0	0	0	0
Cheng, 1955, 1958	Antigone canadensis	Sandhill Crane	É³Çðº×	0	0	0	0	0	0	0	0	0	0	0	0	0	0	0	0	0	0	0	0	0	0	0	0	0	0	0	0	0	0	0	0	0	0	0	0	0	0	0	0	0	0	0	0	0	0
Cheng, 1955, 1958	Antigone vipio	White-naped Crane	°×Õíº×	0	1	0	0	0	0	0	0	1	0	0	0	0	1	0	0	0	0	1	0	0	0	0	0	0	0	1	0	0	0	0	0	0	0	0	0	0	0	0	0	0	0	0	0	0	0
Cheng, 1955, 1958	Antigone antigone	Sarus Crane	³à¾±º×	0	0	0	0	0	0	0	0	0	0	0	0	0	0	0	0	0	0	0	0	0	0	0	0	0	0	0	0	0	0	0	0	0	0	0	0	0	0	0	0	0	0	0	0	0	0
Cheng, 1955, 1958	Grus virgo	Demoiselle Crane	ËòÓðº×	0	1	0	0	0	0	0	0	0	0	0	0	0	0	0	0	0	1	1	0	0	0	1	1	0	0	1	0	0	0	0	1	0	0	0	0	1	0	0	0	0	0	0	0	0	0
Cheng, 1955, 1958	Grus japonensis	Red-crowned Crane	µ¤¶¥º×	0	0	0	0	0	0	1	0	1	0	0	1	0	1	0	0	0	0	1	0	0	0	0	1	0	0	1	0	0	0	0	0	0	0	0	0	0	0	0	0	0	0	0	0	0	0
Cheng, 1955, 1958	Grus grus	Common Crane	»Òº×	0	1	0	0	0	0	0	0	1	0	0	0	0	1	0	0	0	1	1	0	0	0	0	1	0	0	0	0	1	0	0	1	0	1	0	0	1	0	0	0	0	0	0	0	0	0
Cheng, 1955, 1958	Grus monacha	Hooded Crane	°×Í·º×	0	1	0	1	0	0	1	0	1	0	0	0	0	1	0	0	0	0	1	0	0	0	0	1	0	0	0	0	1	0	0	0	0	0	0	0	0	0	0	0	0	0	0	0	0	0
Cheng, 1955, 1958	Grus nigricollis	Black-necked Crane	ºÚ¾±º×	0	0	0	0	0	0	0	0	0	0	0	0	0	0	0	0	0	0	0	0	0	0	0	0	0	0	0	0	0	0	0	0	0	0	0	0	0	0	0	0	0	0	0	1	0	0
Cheng, 1955, 1958	Turnix sylvaticus	Common Buttonquail	ÁÖÈýÖºðÈ	0	0	0	0	0	0	0	0	0	0	0	0	0	0	0	0	0	0	0	0	0	0	0	0	0	0	0	0	0	0	0	0	0	0	0	0	0	0	0	0	0	0	0	0	0	0
Cheng, 1955, 1958	Turnix tanki	Yellow-legged Buttonquail	»Æ½ÅÈýÖºðÈ	0	1	0	1	0	0	1	0	1	0	0	1	0	1	0	0	1	0	1	0	0	0	0	0	0	0	0	0	0	0	0	0	0	0	0	0	0	0	0	0	0	0	0	0	0	0
Cheng, 1955, 1958	Turnix suscitator	Barred Buttonquail	×ØÈýÖºðÈ	0	0	0	0	0	0	0	0	0	0	0	0	0	0	0	0	0	0	0	0	0	0	0	0	0	0	0	0	0	0	0	0	0	0	0	0	0	0	0	0	0	0	0	0	0	0
Cheng, 1955, 1958	Burhinus oedicnemus	Eurasian Stone-curlew	Å·Ê¯ûa	0	0	0	0	0	0	0	0	0	0	0	0	0	0	0	0	0	0	0	0	0	0	0	0	0	0	0	0	0	0	0	0	0	0	0	0	0	0	0	0	0	0	0	0	0	0
Cheng, 1955, 1958	Esacus recurvirostris	Great Stone-curlew	´óÊ¯ûa	0	0	0	0	0	0	0	0	0	0	0	0	0	0	0	0	0	0	0	0	0	0	0	0	0	0	0	0	0	0	0	0	0	0	0	0	0	0	0	0	0	0	0	0	0	0
Cheng, 1955, 1958	Haematopus ostralegus	Eurasian Oystercatcher	òÃðÖ	0	0	0	0	0	0	1	0	0	0	0	1	0	0	0	0	1	0	0	0	0	0	0	0	0	0	0	0	0	0	0	0	0	0	0	0	0	0	0	0	0	0	0	0	0	0
Cheng, 1955, 1958	Ibidorhyncha struthersii	Ibisbill	ûq×ìðÖ	0	0	0	0	0	0	0	0	0	0	0	0	0	0	0	1	0	0	0	0	1	0	0	0	0	1	0	0	0	0	1	0	0	0	0	1	0	0	0	0	0	0	0	0	0	1
Cheng, 1955, 1958	Himantopus himantopus	Black-winged Stilt	ºÚ³á³¤½ÅðÖ	0	0	0	0	0	0	0	0	1	0	0	0	0	1	0	0	0	0	1	0	0	0	0	1	0	0	0	0	1	0	0	1	0	0	0	0	1	0	0	0	0	0	0	0	0	0
Cheng, 1955, 1958	Recurvirostra avosetta	Pied Avocet	·´×ìðÖ	0	0	0	0	0	0	0	0	1	0	0	0	0	1	0	0	0	0	1	0	0	0	0	1	0	0	0	0	1	0	0	0	0	0	0	0	0	0	0	0	0	0	0	0	0	0
Cheng, 1955, 1958	Vanellus vanellus	Northern Lapwing	·ïÍ·Âó¼¦	0	1	0	1	0	0	0	0	1	0	0	0	0	1	0	0	0	0	1	0	0	0	0	1	0	0	1	0	1	0	0	1	0	1	0	0	1	0	1	0	0	0	0	0	0	0
Cheng, 1955, 1958	Vanellus duvaucelii	River Lapwing	¾à³áÂó¼¦	0	0	0	0	0	0	0	0	0	0	0	0	0	0	0	0	0	0	0	0	0	0	0	0	0	0	0	0	0	0	0	0	0	0	0	0	0	0	0	0	0	0	0	0	0	0
Cheng, 1955, 1958	Vanellus cinereus	Grey-headed Lapwing	»ÒÍ·Âó¼¦	0	0	0	0	0	0	1	0	0	0	0	1	0	0	0	0	0	0	1	0	0	0	0	0	0	0	1	0	0	0	0	0	0	0	0	0	0	0	0	0	0	0	0	0	0	0
Cheng, 1955, 1958	Vanellus indicus	Red-wattled Lapwing	Èâ´¹Âó¼¦	0	0	0	0	0	0	0	0	0	0	0	0	0	0	0	0	0	0	0	0	0	0	0	0	0	0	0	0	0	0	0	0	0	0	0	0	0	0	0	0	0	0	0	0	0	0
Cheng, 1955, 1958	Vanellus gregarius	Sociable Lapwing	»Æ¼ÕÂó¼¦	0	0	0	0	0	0	0	0	0	0	0	0	0	0	0	0	0	0	0	0	0	0	0	0	0	0	0	0	0	0	0	0	0	0	0	0	0	0	0	0	0	0	0	0	0	0
Cheng, 1955, 1958	Vanellus leucurus	White-tailed Lapwing	°×Î²Âó¼¦	0	0	0	0	0	0	0	0	0	0	0	0	0	0	0	0	0	0	0	0	0	0	0	0	0	0	0	0	0	0	0	0	0	0	0	0	0	0	0	0	0	0	0	0	0	0
Cheng, 1955, 1958	Pluvialis apricaria	European Golden Plover	Å·½ðûa	0	0	0	0	0	0	0	0	0	0	0	0	0	0	0	0	0	0	0	0	0	0	0	0	0	0	0	0	0	0	0	0	0	0	0	0	0	0	0	0	0	0	0	0	0	0
Cheng, 1955, 1958	Pluvialis fulva	Pacific Golden Plover	½ð°ßûa	0	0	0	1	0	0	0	0	1	0	0	0	0	1	0	0	0	0	1	0	0	0	0	1	0	0	0	0	1	0	0	0	0	1	0	0	0	0	1	0	0	0	0	0	0	0
Cheng, 1955, 1958	Pluvialis squatarola	Grey Plover	»Ò°ßûa	0	0	0	0	0	0	0	0	1	0	0	0	0	1	0	0	0	0	1	0	0	0	0	0	0	0	0	0	0	0	0	0	0	1	0	0	0	0	1	0	0	0	0	0	0	0
Cheng, 1955, 1958	Charadrius hiaticula	Common Ringed Plover	½£ûa	0	0	0	0	0	0	0	0	0	0	0	0	0	0	0	0	0	0	0	0	0	0	0	0	0	0	0	0	0	0	0	0	0	0	0	0	0	0	0	0	0	0	0	0	0	0
Cheng, 1955, 1958	Charadrius placidus	Long-billed Plover	³¤×ì½£ûa	0	1	0	0	0	0	1	0	0	0	0	1	0	0	0	0	1	1	0	0	0	1	0	0	0	0	1	0	0	0	0	0	0	0	0	0	0	0	0	0	0	0	0	0	0	0
Cheng, 1955, 1958	Charadrius dubius	Little Ringed Plover	½ð¿ôûa	0	1	0	1	0	0	1	0	1	0	0	1	0	1	0	0	1	0	1	0	0	1	0	1	0	0	1	0	1	0	0	1	0	1	0	0	1	0	1	0	0	0	0	0	0	0
Cheng, 1955, 1958	Charadrius alexandrinus	Kentish Plover	»·¾±ûa	0	0	0	0	0	0	1	0	1	0	0	1	0	1	0	0	1	0	1	0	0	1	0	1	0	0	1	0	1	0	0	1	0	0	0	0	1	0	0	0	0	0	0	0	0	0
Cheng, 1955, 1958	Charadrius dealbatus	White-faced Plover	°×Á³ûa	0	0	0	0	0	0	0	0	0	0	0	0	0	0	0	0	0	0	0	0	0	0	0	0	0	0	0	0	0	0	0	0	0	0	0	0	0	0	0	0	0	0	0	0	0	0
Cheng, 1955, 1958	Charadrius mongolus	Lesser Sand Plover	ÃÉ¹ÅÉ³ûa	0	0	0	0	0	0	0	0	1	0	0	0	0	1	0	0	0	0	1	0	0	0	0	0	0	0	0	0	1	0	0	1	0	0	0	0	1	0	0	0	0	1	0	0	0	0
Cheng, 1955, 1958	Charadrius leschenaultii	Greater Sand Plover	Ìú×ìÉ³ûa	0	0	0	0	0	0	0	0	1	0	0	0	0	1	0	0	0	0	1	0	0	0	0	0	0	0	0	0	0	0	0	1	0	0	0	0	1	0	0	0	0	0	0	0	0	0
Cheng, 1955, 1958	Charadrius asiaticus	Caspian Plover	ºìÐØûa	0	0	0	0	0	0	0	0	0	0	0	0	0	0	0	0	0	0	0	0	0	0	0	0	0	0	0	0	0	0	0	0	0	0	0	0	1	0	0	0	0	0	0	0	0	0
Cheng, 1955, 1958	Charadrius veredus	Oriental Plover	¶«·½ûa	0	1	0	0	0	0	1	0	0	0	0	1	0	0	0	0	0	0	1	0	0	0	0	0	0	0	1	0	0	0	0	0	0	0	0	0	0	0	0	0	0	0	0	0	0	0
Cheng, 1955, 1958	Charadrius morinellus	Eurasian Dotterel	Ð¡×ìûa	0	0	0	1	0	0	0	0	0	0	0	0	0	0	0	0	0	0	0	0	0	0	0	0	0	0	0	0	0	0	0	0	0	0	0	0	0	0	0	0	0	0	0	0	0	0
Cheng, 1955, 1958	Rostratula benghalensis	Greater Painted-snipe	²ÊðÖ	0	0	0	0	0	0	1	0	0	0	0	1	0	0	0	0	1	0	0	0	0	0	0	0	0	0	0	0	0	0	0	0	0	0	0	0	0	0	0	0	0	0	0	0	0	0
Cheng, 1955, 1958	Hydrophasianus chirurgus	Pheasant-tailed Jacana	Ë®ïô	0	0	0	0	0	0	0	0	0	0	0	0	0	0	0	0	0	0	1	0	0	0	0	0	0	0	0	0	0	0	0	0	0	0	0	0	0	0	0	0	0	0	0	0	0	0
Cheng, 1955, 1958	Metopidius indicus	Bronze-winged Jacana	Í­³áË®ïô	0	0	0	0	0	0	0	0	0	0	0	0	0	0	0	0	0	0	0	0	0	0	0	0	0	0	0	0	0	0	0	0	0	0	0	0	0	0	0	0	0	0	0	0	0	0
Cheng, 1955, 1958	Numenius phaeopus	Eurasian Whimbrel	ÖÐè¼ðÖ	0	0	0	0	0	0	0	0	1	0	0	0	0	0	0	0	0	0	1	0	0	0	0	0	0	0	0	0	0	0	0	0	0	0	0	0	0	0	0	0	0	0	0	0	0	0
Cheng, 1955, 1958	Numenius minutus	Little Curlew	Ð¡è¼ðÖ	0	0	0	0	0	0	0	0	1	0	0	0	0	1	0	0	0	0	1	0	0	0	0	0	0	0	0	0	1	0	0	0	0	0	0	0	0	0	0	0	0	0	0	0	0	0
Cheng, 1955, 1958	Numenius madagascariensis	Far Eastern Curlew	´óè¼ðÖ	0	0	0	0	0	0	0	0	1	0	0	0	0	1	0	0	0	0	1	0	0	0	0	0	0	0	0	0	0	0	0	0	0	0	0	0	0	0	0	0	0	0	0	0	0	0
Cheng, 1955, 1958	Numenius arquata	Eurasian Curlew	°×Ñüè¼ðÖ	0	1	0	0	0	0	0	0	1	0	0	0	0	1	0	0	0	0	1	0	0	0	0	1	0	0	0	0	1	0	0	0	0	1	0	0	0	0	1	0	0	0	0	0	0	0
Cheng, 1955, 1958	Limosa lapponica	Bar-tailed Godwit	°ßÎ²ëóðÖ	0	0	0	0	0	0	0	0	1	0	0	0	0	1	0	0	0	0	1	0	0	0	0	0	0	0	0	0	0	0	0	0	0	0	0	0	0	0	0	0	0	0	0	0	0	0
Cheng, 1955, 1958	Limosa limosa	Black-tailed Godwit	ºÚÎ²ëóðÖ	0	1	0	0	0	0	0	0	1	0	0	0	0	1	0	0	0	0	1	0	0	0	0	0	0	0	1	0	0	0	0	0	0	0	0	0	1	0	0	0	0	0	0	0	0	0
Cheng, 1955, 1958	Arenaria interpres	Ruddy Turnstone	·­Ê¯ðÖ	0	0	0	0	0	0	0	0	1	0	0	0	0	1	0	0	0	0	1	0	0	0	0	1	0	0	0	0	1	0	0	0	0	1	0	0	0	0	0	0	0	0	0	0	0	0
Cheng, 1955, 1958	Calidris tenuirostris	Great Knot	´ó±õðÖ	0	0	0	0	0	0	0	0	1	0	0	0	0	1	0	0	0	0	1	0	0	0	0	0	0	0	0	0	0	0	0	0	0	0	0	0	0	0	0	0	0	0	0	0	0	0
Cheng, 1955, 1958	Calidris canutus	Red Knot	ºì¸¹±õðÖ	0	0	0	0	0	0	0	0	1	0	0	0	0	1	0	0	0	0	1	0	0	0	0	0	0	0	0	0	0	0	0	0	0	0	0	0	0	0	0	0	0	0	0	0	0	0
Cheng, 1955, 1958	Calidris pugnax	Ruff	Á÷ËÕðÖ	0	0	0	0	0	0	0	0	0	0	0	0	0	0	0	0	0	0	1	0	0	0	0	0	0	0	0	0	0	0	0	0	0	1	0	0	0	0	1	0	0	0	0	0	0	0
Cheng, 1955, 1958	Calidris falcinellus	Broad-billed Sandpiper	À«×ìðÖ	0	0	0	0	0	0	0	0	1	0	0	0	0	1	0	0	0	0	1	0	0	0	0	0	0	0	0	0	0	0	0	0	0	1	0	0	0	0	1	0	0	0	0	0	0	0
Cheng, 1955, 1958	Calidris acuminata	Sharp-tailed Sandpiper	¼âÎ²±õðÖ	0	0	0	1	0	0	0	0	1	0	0	0	0	1	0	0	1	0	1	0	0	0	0	0	0	0	0	0	1	0	0	0	0	0	0	0	0	0	0	0	0	0	0	0	0	0
Cheng, 1955, 1958	Calidris himantopus	Stilt Sandpiper	¸ßõÎðÖ	0	0	0	0	0	0	0	0	0	0	0	0	0	0	0	0	0	0	0	0	0	0	0	0	0	0	0	0	0	0	0	0	0	0	0	0	0	0	0	0	0	0	0	0	0	0
Cheng, 1955, 1958	Calidris ferruginea	Curlew Sandpiper	Íä×ì±õðÖ	0	0	0	0	0	0	0	0	1	0	0	0	0	1	0	0	0	0	1	0	0	0	0	0	0	0	0	0	1	0	0	0	0	1	0	0	0	0	1	0	0	0	0	0	0	0
Cheng, 1955, 1958	Calidris temminckii	Temminck's Stint	Çà½Å±õðÖ	0	0	0	1	0	0	0	0	1	0	0	0	0	1	0	0	0	0	1	0	0	0	0	1	0	0	0	0	1	0	0	0	0	1	0	0	0	0	1	0	0	0	0	0	0	0
Cheng, 1955, 1958	Calidris subminuta	Long-toed Stint	³¤Öº±õðÖ	0	0	0	0	0	0	0	0	1	0	0	0	0	1	0	0	0	0	1	0	0	0	0	1	0	0	0	0	1	0	0	0	0	1	0	0	0	0	0	0	0	0	0	0	0	0
Cheng, 1955, 1958	Calidris pygmaea	Spoon-billed Sandpiper	É××ìðÖ	0	0	0	0	0	0	0	0	0	0	0	0	0	0	0	0	0	0	1	0	0	0	0	0	0	0	0	0	0	0	0	0	0	0	0	0	0	0	0	0	0	0	0	0	0	0
Cheng, 1955, 1958	Calidris ruficollis	Red-necked Stint	ºì¾±±õðÖ	0	0	0	0	0	0	0	0	1	0	0	0	0	1	0	0	1	0	1	0	0	1	0	1	0	0	0	0	1	0	0	0	0	0	0	0	0	0	0	0	0	0	0	0	0	0
Cheng, 1955, 1958	Calidris alba	Sanderling	ÈýÖº±õðÖ	0	0	0	0	0	0	0	0	1	0	0	0	0	1	0	0	0	0	1	0	0	0	0	0	0	0	0	0	0	0	0	0	0	1	0	0	0	0	1	0	0	0	0	0	0	0
Cheng, 1955, 1958	Calidris alpina	Dunlin	ºÚ¸¹±õðÖ	0	0	0	0	0	0	0	0	1	0	0	0	0	1	0	0	0	0	1	0	0	0	0	0	0	0	0	0	0	0	0	0	0	0	0	0	0	0	0	0	0	0	0	0	0	0
Cheng, 1955, 1958	Calidris ptilocnemis	Rock Sandpiper	ÑÒ±õðÖ	0	0	0	0	0	0	0	0	0	0	0	0	0	0	0	0	0	0	0	0	0	0	0	0	0	0	0	0	0	0	0	0	0	0	0	0	0	0	0	0	0	0	0	0	0	0
Cheng, 1955, 1958	Calidris minuta	Little Stint	Ð¡±õðÖ	0	0	0	0	0	0	0	0	0	0	0	0	0	0	0	0	0	0	0	0	0	0	0	0	0	0	0	0	0	0	0	0	0	0	0	0	0	0	0	0	0	0	0	0	0	0
Cheng, 1955, 1958	Calidris fuscicollis	White-rumped Sandpiper	°×Ñü±õðÖ	0	0	0	0	0	0	0	0	0	0	0	0	0	0	0	0	0	0	0	0	0	0	0	0	0	0	0	0	0	0	0	0	0	0	0	0	0	0	0	0	0	0	0	0	0	0
Cheng, 1955, 1958	Calidris subruficollis	Buff-breasted Sandpiper	ÊÎÐØðÖ	0	0	0	0	0	0	0	0	0	0	0	0	0	0	0	0	0	0	0	0	0	0	0	0	0	0	0	0	0	0	0	0	0	0	0	0	0	0	0	0	0	0	0	0	0	0
Cheng, 1955, 1958	Calidris melanotos	Pectoral Sandpiper	°ßÐØ±õðÖ	0	0	0	0	0	0	0	0	0	0	0	0	0	0	0	0	0	0	0	0	0	0	0	0	0	0	0	0	0	0	0	0	0	0	0	0	0	0	0	0	0	0	0	0	0	0
Cheng, 1955, 1958	Calidris mauri	Western Sandpiper	Î÷·½±õðÖ	0	0	0	0	0	0	0	0	0	0	0	0	0	0	0	0	0	0	0	0	0	0	0	0	0	0	0	0	0	0	0	0	0	0	0	0	0	0	0	0	0	0	0	0	0	0
Cheng, 1955, 1958	Limnodromus semipalmatus	Asian Dowitcher	°ëõëðÖ	0	1	0	0	0	0	0	0	1	0	0	0	0	1	0	0	0	0	1	0	0	0	0	1	0	0	0	0	1	0	0	0	0	0	0	0	0	0	0	0	0	0	0	0	0	0
Cheng, 1955, 1958	Limnodromus scolopaceus	Long-billed Dowitcher	³¤×ìðÖ	0	0	0	0	0	0	0	0	0	0	0	0	0	0	0	0	0	0	0	0	0	0	0	0	0	0	0	0	0	0	0	0	0	0	0	0	0	0	0	0	0	0	0	0	0	0
Cheng, 1955, 1958	Scolopax rusticola	Eurasian Woodcock	ÇððÖ	0	1	0	0	0	0	0	0	1	0	0	0	0	1	0	0	1	0	1	0	0	1	0	1	0	0	1	0	0	0	0	1	0	1	0	0	1	0	0	0	0	0	0	0	0	0
Cheng, 1955, 1958	Lymnocryptes minimus	Jack Snipe	¼§ðÖ	0	0	0	0	0	0	0	0	0	0	0	0	0	0	0	0	0	0	1	0	0	0	0	0	0	0	0	0	1	0	0	0	0	0	0	0	0	1	0	0	0	0	0	0	0	0
Cheng, 1955, 1958	Gallinago solitaria	Solitary Snipe	¹ÂÉ³×¶	0	1	0	1	0	0	1	0	1	0	0	1	0	1	0	0	1	1	1	0	0	1	0	1	0	0	1	0	1	0	1	0	1	0	0	1	0	0	0	0	0	0	1	1	0	0
Cheng, 1955, 1958	Gallinago hardwickii	Latham's Snipe	°ÄÄÏÉ³×¶	0	0	0	0	0	0	0	0	0	1	0	0	0	0	0	0	0	0	0	0	0	0	0	0	0	0	0	0	0	0	0	0	0	0	0	0	0	0	0	0	0	0	0	0	0	0
Cheng, 1955, 1958	Gallinago nemoricola	Wood Snipe	ÁÖÉ³×¶	0	0	0	0	0	0	0	0	0	0	0	0	0	0	0	0	0	0	0	0	0	0	0	0	0	0	0	0	0	0	0	0	0	0	0	0	0	0	0	0	0	0	0	0	0	0
Cheng, 1955, 1958	Gallinago stenura	Pin-tailed Snipe	ÕëÎ²É³×¶	0	0	0	1	0	0	0	0	1	0	0	0	0	1	0	0	0	0	1	0	0	0	0	1	0	0	0	0	1	0	0	0	0	1	0	0	0	0	0	0	0	0	0	0	0	0
Cheng, 1955, 1958	Gallinago megala	Swinhoe's Snipe	´óÉ³×¶	0	0	0	1	0	0	0	0	1	0	0	0	0	1	0	0	0	1	1	0	0	0	0	1	0	0	0	0	1	0	0	0	0	0	0	0	0	0	0	0	0	0	0	0	0	0
Cheng, 1955, 1958	Gallinago gallinago	Common Snipe	ÉÈÎ²É³×¶	0	1	0	0	0	0	0	0	1	0	0	0	0	1	0	0	0	1	1	0	0	0	1	1	0	0	1	0	1	0	0	1	0	1	0	0	1	0	1	0	0	0	0	0	0	0
Cheng, 1955, 1958	Xenus cinereus	Terek Sandpiper	ÇÌ×ìðÖ	0	0	0	0	0	0	0	0	1	0	0	0	0	1	0	0	0	0	1	0	0	0	0	0	0	0	0	0	0	0	0	0	0	0	0	0	0	0	0	0	0	0	0	0	0	0
Cheng, 1955, 1958	Phalaropus lobatus	Red-necked Phalarope	ºì¾±°êõëðÖ	0	0	0	1	0	0	0	0	1	0	0	0	0	1	0	0	0	0	1	0	0	0	0	0	0	0	0	0	0	0	0	0	0	0	0	0	0	0	0	0	0	0	0	0	0	0
Cheng, 1955, 1958	Phalaropus fulicarius	Red Phalarope	»Ò°êõëðÖ	0	0	0	0	0	0	0	0	1	0	0	0	0	1	0	0	0	0	0	1	0	0	0	0	0	0	0	0	0	0	0	0	0	0	0	0	0	0	0	0	0	0	0	0	0	0
Cheng, 1955, 1958	Actitis hypoleucos	Common Sandpiper	í¶ðÖ	0	1	0	1	0	0	1	0	1	0	0	1	0	1	0	0	1	0	1	0	0	1	0	1	0	0	1	0	1	0	0	1	0	1	0	0	1	0	1	0	0	0	0	0	0	0
Cheng, 1955, 1958	Tringa ochropus	Green Sandpiper	°×Ñü²ÝðÖ	0	0	0	1	0	0	0	0	1	0	0	0	0	1	0	1	0	0	1	0	0	0	0	1	0	0	0	0	1	0	0	0	1	0	0	0	0	1	0	0	0	0	0	0	0	1
Cheng, 1955, 1958	Tringa incana	Wandering Tattler	Æ¯ðÖ	0	0	0	0	0	0	0	0	0	0	0	0	0	0	0	0	0	0	0	0	0	0	0	0	0	0	0	0	0	0	0	0	0	0	0	0	0	0	0	0	0	0	0	0	0	0
Cheng, 1955, 1958	Tringa brevipes	Grey-tailed Tattler	»ÒÎ²Æ¯ðÖ	0	0	0	0	0	0	0	0	1	0	0	0	0	0	0	0	0	0	1	0	0	0	0	0	0	0	0	0	0	0	0	0	0	0	0	0	0	0	0	0	0	0	0	0	0	0
Cheng, 1955, 1958	Tringa flavipes	Lesser Yellowlegs	Ð¡»Æ½ÅðÖ	0	0	0	0	0	0	0	0	0	0	0	0	0	0	0	0	0	0	0	0	0	0	0	0	0	0	0	0	0	0	0	0	0	0	0	0	0	0	0	0	0	0	0	0	0	0
Cheng, 1955, 1958	Tringa totanus	Common Redshank	ºì½ÅðÖ	0	0	0	0	0	0	0	0	1	0	0	0	0	1	0	0	0	0	1	0	0	1	0	0	0	0	0	0	1	0	0	1	0	0	0	0	1	0	0	0	0	1	0	0	0	0
Cheng, 1955, 1958	Tringa stagnatilis	Marsh Sandpiper	ÔóðÖ	0	0	0	1	0	0	0	0	1	0	0	0	0	1	0	0	0	0	1	0	0	0	0	0	0	0	0	0	1	0	0	0	0	0	0	0	0	0	0	0	0	0	0	0	0	0
Cheng, 1955, 1958	Tringa glareola	Wood Sandpiper	ÁÖðÖ	0	1	0	1	0	0	0	0	1	0	0	0	0	1	0	0	1	1	1	0	0	1	1	1	0	0	1	0	1	0	0	0	0	1	0	0	0	0	1	0	0	0	0	0	0	0
Cheng, 1955, 1958	Tringa erythropus	Spotted Redshank	º×ðÖ	0	0	0	1	0	0	0	0	1	0	0	0	0	1	0	0	0	0	1	0	0	0	0	1	0	0	0	0	1	0	0	0	0	1	0	0	0	0	1	0	0	0	0	0	0	0
Cheng, 1955, 1958	Tringa nebularia	Common Greenshank	Çà½ÅðÖ	0	0	0	1	0	0	0	0	1	0	0	0	0	1	0	0	1	0	1	0	0	0	0	1	0	0	0	0	1	0	0	0	0	1	0	0	0	0	1	0	0	0	0	0	0	0
Cheng, 1955, 1958	Tringa guttifer	Nordmann's Greenshank	Ð¡Çà½ÅðÖ	0	0	0	0	0	0	0	0	0	0	0	0	0	0	0	0	0	0	0	0	0	0	0	0	0	0	0	0	0	0	0	0	0	0	0	0	0	0	0	0	0	0	0	0	0	0
Cheng, 1955, 1958	Glareola pratincola	Collared Pratincole	ÁìÑàûa	0	0	0	0	0	0	0	0	0	0	0	0	0	0	0	0	0	0	0	0	0	0	0	0	0	0	0	0	0	0	0	0	0	0	0	0	0	0	0	0	0	0	0	0	0	0
Cheng, 1955, 1958	Glareola maldivarum	Oriental Pratincole	ÆÕÍ¨Ñàûa	0	1	0	1	0	0	1	0	1	0	0	1	0	1	0	0	1	0	1	0	0	0	0	1	0	0	1	0	1	0	0	0	0	1	0	0	0	0	0	0	0	0	0	0	0	0
Cheng, 1955, 1958	Glareola nordmanni	Black-winged Pratincole	ºÚ³áÑàûa	0	0	0	0	0	0	0	0	0	0	0	0	0	0	0	0	0	0	0	0	0	0	0	0	0	0	0	0	0	0	0	0	0	0	0	0	0	0	0	0	0	0	0	0	0	0
Cheng, 1955, 1958	Glareola lactea	Small Pratincole	»ÒÑàûa	0	0	0	0	0	0	0	0	0	0	0	0	0	0	0	0	0	0	0	0	0	0	0	0	0	0	0	0	0	0	0	0	0	0	0	0	0	0	0	0	0	0	0	0	0	0
Cheng, 1955, 1958	Anous stolidus	Brown Noddy	°×¶¥ÐþÑàÅ¸	0	0	0	0	0	0	0	0	0	0	0	0	0	0	0	0	0	0	0	0	0	0	0	0	0	0	0	0	0	0	0	0	0	0	0	0	0	0	0	0	0	0	0	0	0	0
Cheng, 1955, 1958	Gygis alba	White Tern	°×ÑàÅ¸	0	0	0	0	0	0	0	0	0	0	0	0	0	0	0	0	0	0	0	0	0	0	0	0	0	0	0	0	0	0	0	0	0	0	0	0	0	0	0	0	0	0	0	0	0	0
Cheng, 1955, 1958	Rissa tridactyla	Black-legged Kittiwake	ÈýÖºÅ¸	0	0	0	0	0	0	0	1	0	0	0	0	1	0	0	0	0	0	0	0	0	0	0	0	0	0	0	0	0	0	0	0	0	0	0	0	0	0	0	0	0	0	0	0	0	0
Cheng, 1955, 1958	Xema sabini	Sabine's Gull	²æÎ²Å¸	0	0	0	0	0	0	0	0	0	0	0	0	0	0	0	0	0	0	0	0	0	0	0	0	0	0	0	0	0	0	0	0	0	0	0	0	0	0	0	0	0	0	0	0	0	0
Cheng, 1955, 1958	Chroicocephalus genei	Slender-billed Gull	Ï¸×ìÅ¸	0	0	0	0	0	0	0	0	0	0	0	0	0	0	0	0	0	0	0	0	0	0	0	0	0	0	0	0	0	0	0	0	0	0	0	0	0	0	0	0	0	0	0	0	0	0
Cheng, 1955, 1958	Chroicocephalus novaehollandiae	Silver Gull	°ÄÖÞºì×ìÅ¸	0	0	0	0	0	0	0	0	0	0	0	0	0	0	0	0	0	0	0	0	0	0	0	0	0	0	0	0	0	0	0	0	0	0	0	0	0	0	0	0	0	0	0	0	0	0
Cheng, 1955, 1958	Chroicocephalus brunnicephalus	Brown-headed Gull	×ØÍ·Å¸	0	0	0	0	0	0	0	0	0	0	0	0	0	0	0	0	0	0	0	0	0	1	0	0	0	0	0	0	0	0	0	1	0	0	0	0	1	0	0	0	0	1	0	0	0	0
Cheng, 1955, 1958	Chroicocephalus ridibundus	Black-headed Gull	ºì×ìÅ¸	0	1	0	0	0	0	1	1	0	0	0	1	1	0	0	0	0	1	1	0	0	0	1	1	0	0	1	0	0	0	0	0	0	1	0	0	0	0	1	0	0	0	0	0	0	0
Cheng, 1955, 1958	Chroicocephalus saundersi	Saunders's Gull	ºÚ×ìÅ¸	0	0	0	0	0	0	0	1	0	0	0	0	1	0	0	0	0	0	1	0	0	0	0	0	0	0	0	0	0	0	0	0	0	0	0	0	0	0	0	0	0	0	0	0	0	0
Cheng, 1955, 1958	Hydrocoloeus minutus	Little Gull	Ð¡Å¸	0	1	0	0	0	0	0	0	0	0	0	0	0	0	0	0	0	0	0	0	0	0	0	0	0	0	0	0	0	0	0	0	0	0	0	0	0	0	0	0	0	0	0	0	0	0
Cheng, 1955, 1958	Rhodostethia rosea	Ross's Gull	Ð¨Î²Å¸	0	0	0	0	0	0	0	0	0	1	0	0	0	0	0	0	0	0	0	0	0	0	0	0	0	0	0	0	0	0	0	0	0	0	0	0	0	0	0	0	0	0	0	0	0	0
Cheng, 1955, 1958	Leucophaeus pipixcan	Franklin's Gull	¸¥ÊÏÅ¸	0	0	0	0	0	0	0	0	0	0	0	0	0	0	0	0	0	0	0	0	0	0	0	0	0	0	0	0	0	0	0	0	0	0	0	0	0	0	0	0	0	0	0	0	0	0
Cheng, 1955, 1958	Ichthyaetus relictus	Relict Gull	ÒÅÅ¸	0	0	0	0	0	0	0	0	0	0	0	0	0	0	0	0	0	0	0	0	0	0	0	0	0	0	0	0	0	0	0	0	0	1	0	0	0	0	0	0	0	0	0	0	0	0
Cheng, 1955, 1958	Ichthyaetus ichthyaetus	Pallas's Gull	ÓæÅ¸	0	0	0	0	0	0	0	0	0	0	0	0	0	0	0	0	0	0	0	0	0	0	0	0	0	0	0	0	0	0	0	1	0	0	0	0	0	1	0	0	0	0	0	0	0	0
Cheng, 1955, 1958	Larus crassirostris	Black-tailed Gull	ºÚÎ²Å¸	0	0	0	0	0	0	0	1	1	0	0	0	1	1	0	0	0	1	1	0	1	1	1	1	0	0	0	0	0	0	0	0	0	0	0	0	0	0	0	0	0	0	0	0	0	0
Cheng, 1955, 1958	Larus canus	Common Gull	º£Å¸	0	0	1	0	0	0	0	1	0	0	0	0	1	0	0	0	0	1	0	0	0	0	1	0	0	0	0	1	0	0	0	0	0	0	0	0	0	0	0	0	0	0	0	0	0	0
Cheng, 1955, 1958	Larus glaucescens	Glaucous-winged Gull	»Ò³áÅ¸	0	0	0	0	0	0	0	0	0	0	0	0	0	0	0	0	0	0	0	0	0	0	0	0	0	0	0	0	0	0	0	0	0	0	0	0	0	0	0	0	0	0	0	0	0	0
Cheng, 1955, 1958	Larus hyperboreus	Glaucous Gull	±±¼«Å¸	0	0	0	0	0	0	0	1	0	0	0	0	0	0	0	0	1	0	1	0	0	0	0	0	0	0	0	0	0	0	0	0	0	0	0	0	0	0	0	0	0	0	0	0	0	0
Cheng, 1955, 1958	Larus vegae	Vega Gull	Î÷²®ÀûÑÇÒøÅ¸	0	0	1	1	0	0	0	1	1	0	0	0	1	1	0	1	0	1	1	0	0	0	1	1	0	0	1	0	0	0	0	0	0	1	0	0	0	0	0	0	0	0	0	0	0	0
Cheng, 1955, 1958	Larus cachinnans	Caspian Gull	»Æ½ÅÒøÅ¸	0	0	0	0	0	0	0	0	0	0	0	0	0	0	0	0	0	0	0	0	0	0	0	0	0	0	0	0	0	0	0	1	0	0	0	0	1	0	0	0	0	0	0	0	0	0
Cheng, 1955, 1958	Larus schistisagus	Slaty-backed Gull	»Ò±³Å¸	0	0	0	0	0	0	0	1	0	0	0	0	1	0	0	0	0	1	0	0	0	0	0	0	0	0	0	0	0	0	0	0	0	0	0	0	0	0	0	0	0	0	0	0	0	0
Cheng, 1955, 1958	Larus fuscus	Lesser Black-backed Gull	Ð¡ºÚ±³ÒøÅ¸	0	0	0	0	0	0	0	0	0	0	0	0	0	0	0	0	0	0	0	0	0	0	0	0	0	0	0	0	0	0	0	0	0	0	0	0	0	0	0	0	0	0	0	0	0	0
Cheng, 1955, 1958	Gelochelidon nilotica	Gull-billed Tern	Å¸×ìÔëÅ¸	0	0	0	0	0	0	0	0	0	1	0	0	0	0	0	0	1	0	1	0	0	0	0	0	0	0	1	0	0	0	0	0	0	0	0	0	0	0	0	0	0	0	0	0	0	0
Cheng, 1955, 1958	Hydroprogne caspia	Caspian Tern	ºì×ì¾ÞÅ¸	0	0	0	0	0	0	1	0	0	0	0	1	0	0	0	0	1	0	1	0	0	0	0	0	0	0	0	0	0	0	0	0	0	0	0	0	0	0	0	0	0	0	0	0	0	0
Cheng, 1955, 1958	Thalasseus bergii	Greater Crested Tern	´ó·ïÍ·ÑàÅ¸	0	0	0	0	0	0	0	0	0	0	0	0	0	0	0	0	0	0	0	0	0	0	0	0	0	0	0	0	0	0	0	0	0	0	0	0	0	0	0	0	0	0	0	0	0	0
Cheng, 1955, 1958	Thalasseus bengalensis	Lesser Crested Tern	Ð¡·ïÍ·ÑàÅ¸	0	0	0	0	0	0	0	0	0	0	0	0	0	0	0	0	0	0	0	0	0	0	0	0	0	0	0	0	0	0	0	0	0	0	0	0	0	0	0	0	0	0	0	0	0	0
Cheng, 1955, 1958	Thalasseus bernsteini	Chinese Crested Tern	ÖÐ»ª·ïÍ·ÑàÅ¸	0	0	0	0	0	0	0	0	0	0	0	0	0	0	0	0	1	0	0	0	0	0	0	0	0	0	0	0	0	0	0	0	0	0	0	0	0	0	0	0	0	0	0	0	0	0
Cheng, 1955, 1958	Thalasseus sandvicensis	Sandwich Tern	°××ì¶Ë·ïÍ·ÑàÅ¸	0	0	0	0	0	0	0	0	0	0	0	0	0	0	0	0	0	0	0	0	0	0	0	0	0	0	0	0	0	0	0	0	0	0	0	0	0	0	0	0	0	0	0	0	0	0
Cheng, 1955, 1958	Sternula albifrons	Little Tern	°×¶îÑàÅ¸	0	0	0	0	0	0	1	0	1	0	0	1	0	1	0	0	1	0	1	0	0	0	0	0	0	0	1	0	1	0	0	1	0	0	0	0	1	0	0	0	0	0	0	0	0	0
Cheng, 1955, 1958	Onychoprion aleuticus	Aleutian Tern	°×ÑüÑàÅ¸	0	0	0	0	0	0	0	0	0	0	0	0	0	0	0	0	0	0	0	0	0	0	0	0	0	0	0	0	0	0	0	0	0	0	0	0	0	0	0	0	0	0	0	0	0	0
Cheng, 1955, 1958	Onychoprion anaethetus	Bridled Tern	ºÖ³áÑàÅ¸	0	0	0	0	0	0	0	0	0	0	0	0	0	0	0	0	0	0	0	0	0	0	0	0	0	0	0	0	0	0	0	0	0	0	0	0	0	0	0	0	0	0	0	0	0	0
Cheng, 1955, 1958	Onychoprion fuscatus	Sooty Tern	ÎÚÑàÅ¸	0	0	0	0	0	0	0	0	0	0	0	0	0	0	0	0	0	0	0	0	0	0	0	0	0	0	0	0	0	0	0	0	0	0	0	0	0	0	0	0	0	0	0	0	0	0
Cheng, 1955, 1958	Sterna aurantia	River Tern	»Æ×ìºÓÑàÅ¸	0	0	0	0	0	0	0	0	0	0	0	0	0	0	0	0	0	0	0	0	0	0	0	0	0	0	0	0	0	0	0	0	0	0	0	0	0	0	0	0	0	0	0	0	0	0
Cheng, 1955, 1958	Sterna dougallii	Roseate Tern	·ÛºìÑàÅ¸	0	0	0	0	0	0	0	0	0	0	0	0	0	0	0	0	0	0	0	0	0	0	0	0	0	0	0	0	0	0	0	0	0	0	0	0	0	0	0	0	0	0	0	0	0	0
Cheng, 1955, 1958	Sterna sumatrana	Black-naped Tern	ºÚÕíÑàÅ¸	0	0	0	0	0	0	0	0	0	0	0	0	0	0	0	0	0	0	1	0	0	0	0	0	0	0	0	0	0	0	0	0	0	0	0	0	0	0	0	0	0	0	0	0	0	0
Cheng, 1955, 1958	Sterna hirundo	Common Tern	ÆÕÍ¨ÑàÅ¸	0	1	0	1	0	0	1	0	1	0	0	1	0	1	0	0	1	0	1	0	0	1	0	1	0	0	1	0	1	0	0	1	0	0	0	0	1	0	0	0	0	1	0	0	0	0
Cheng, 1955, 1958	Sterna acuticauda	Black-bellied Tern	ºÚ¸¹ÑàÅ¸	0	0	0	0	0	0	0	0	0	0	0	0	0	0	0	0	0	0	0	0	0	0	0	0	0	0	0	0	0	0	0	0	0	0	0	0	0	0	0	0	0	0	0	0	0	0
Cheng, 1955, 1958	Chlidonias hybrida	Whiskered Tern	Ðë¸¡Å¸	0	0	0	0	0	0	1	0	1	0	0	1	0	1	0	0	1	0	1	0	0	1	0	1	0	0	0	0	0	0	0	1	0	1	0	0	0	0	0	0	0	0	0	0	0	0
Cheng, 1955, 1958	Chlidonias leucopterus	White-winged Tern	°×³á¸¡Å¸	0	1	0	1	0	0	1	0	1	0	0	1	0	1	0	0	1	0	1	0	0	1	0	1	0	0	1	0	1	0	0	0	0	0	0	0	0	0	0	0	0	0	0	0	0	0
Cheng, 1955, 1958	Chlidonias niger	Black Tern	ºÚ¸¡Å¸	0	0	0	0	0	0	0	0	0	0	0	0	0	0	0	0	0	0	0	1	0	0	0	0	0	0	0	0	0	0	0	0	0	0	0	0	0	0	0	0	0	0	0	0	0	0
Cheng, 1955, 1958	Rynchops albicollis	Indian Skimmer	¼ô×ìÅ¸	0	0	0	0	0	0	0	0	0	0	0	0	0	0	0	0	0	0	0	0	0	0	0	0	0	0	0	0	0	0	0	0	0	0	0	0	0	0	0	0	0	0	0	0	0	0
Cheng, 1955, 1958	Stercorarius maccormicki	South Polar Skua	ÄÏ¼«ÔôÅ¸	0	0	0	0	0	0	0	0	0	0	0	0	0	0	0	0	0	0	0	0	0	0	0	0	0	0	0	0	0	0	0	0	0	0	0	0	0	0	0	0	0	0	0	0	0	0
Cheng, 1955, 1958	Stercorarius pomarinus	Pomarine Jaeger	ÖÐÔôÅ¸	0	0	0	0	0	0	0	0	0	0	0	0	0	0	0	0	0	0	0	0	0	0	0	0	0	0	0	0	0	0	0	0	0	0	0	0	0	0	0	0	0	0	0	0	0	0
Cheng, 1955, 1958	Stercorarius parasiticus	Parasitic Jaeger	¶ÌÎ²ÔôÅ¸	0	0	0	0	0	0	0	0	0	0	0	0	0	0	0	0	0	0	0	0	0	0	0	0	0	0	0	0	0	0	0	0	0	0	0	0	0	0	0	0	0	0	0	0	0	0
Cheng, 1955, 1958	Stercorarius longicaudus	Long-tailed Jaeger	³¤Î²ÔôÅ¸	0	0	0	0	0	0	0	0	0	0	0	0	0	0	0	0	0	0	0	0	0	0	0	0	0	0	0	0	0	0	0	0	0	0	0	0	0	0	0	0	0	0	0	0	0	0
Cheng, 1955, 1958	Uria aalge	Common Murre	ÑÂº£Ñ»	0	0	0	0	0	0	0	0	0	0	0	0	0	0	0	0	0	0	0	0	0	0	0	0	0	0	0	0	0	0	0	0	0	0	0	0	0	0	0	0	0	0	0	0	0	0
Cheng, 1955, 1958	Brachyramphus perdix	Long-billed Murrelet	°ßº£È¸	0	0	0	0	0	0	0	0	1	0	0	0	0	0	0	0	0	0	1	0	0	0	0	0	0	0	0	0	0	0	0	0	0	0	0	0	0	0	0	0	0	0	0	0	0	0
Cheng, 1955, 1958	Synthliboramphus antiquus	Ancient Murrelet	±â×ìº£È¸	0	0	0	0	0	0	0	1	0	0	0	0	1	0	0	0	1	0	1	0	0	0	0	0	0	0	0	0	0	0	0	0	0	0	0	0	0	0	0	0	0	0	0	0	0	0
Cheng, 1955, 1958	Synthliboramphus wumizusume	Japanese Murrelet	¹Úº£È¸	0	0	0	0	0	0	0	0	0	0	0	0	0	0	0	0	0	0	0	0	0	0	0	0	0	0	0	0	0	0	0	0	0	0	0	0	0	0	0	0	0	0	0	0	0	0
Cheng, 1955, 1958	Cerorhinca monocerata	Rhinoceros Auklet	½Ç×ìº£È¸	0	0	0	0	0	0	0	1	0	0	0	0	0	0	0	0	0	0	0	0	0	0	0	0	0	0	0	0	0	0	0	0	0	0	0	0	0	0	0	0	0	0	0	0	0	0
Cheng, 1955, 1958	Syrrhaptes tibetanus	Tibetan Sandgrouse	Î÷²ØÃ«ÍÈÉ³¼¦	0	0	0	0	0	0	0	0	0	0	0	0	0	0	0	0	0	0	0	0	0	0	0	0	0	0	0	0	0	0	0	1	0	0	0	0	1	0	0	0	1	0	0	0	0	1
Cheng, 1955, 1958	Syrrhaptes paradoxus	Pallas's Sandgrouse	Ã«ÍÈÉ³¼¦	0	0	1	1	0	0	0	1	1	0	0	0	1	1	0	0	0	1	1	0	0	0	1	1	0	0	0	1	1	0	1	0	0	0	0	1	0	0	0	0	0	0	0	0	0	0
Cheng, 1955, 1958	Pterocles orientalis	Black-bellied Sandgrouse	ºÚ¸¹É³¼¦	0	0	0	0	0	0	0	0	0	0	0	0	0	0	0	0	0	0	0	0	0	0	0	0	0	0	0	0	0	0	0	0	0	1	0	0	1	0	0	0	0	0	0	0	0	0
Cheng, 1955, 1958	Columba livia	Rock Dove	Ô­¸ë	0	0	0	0	0	0	0	0	0	0	0	0	0	0	0	0	0	0	0	0	1	0	0	0	0	0	0	0	0	0	1	0	0	0	0	1	0	0	0	0	0	0	0	0	0	0
Cheng, 1955, 1958	Columba rupestris	Hill Pigeon	ÑÒ¸ë	1	0	0	0	0	1	0	0	0	0	1	0	0	0	0	1	0	0	0	0	1	0	0	0	0	1	0	0	0	0	1	0	0	0	0	1	0	0	0	0	1	0	0	0	0	1
Cheng, 1955, 1958	Columba leuconota	Snow Pigeon	Ñ©¸ë	0	0	0	0	0	0	0	0	0	0	0	0	0	0	0	0	0	0	0	0	0	0	0	0	0	0	0	0	0	0	0	0	0	0	0	0	0	0	0	0	1	0	0	0	0	1
Cheng, 1955, 1958	Columba oenas	Stock Dove	Å·¸ë	0	0	0	0	0	0	0	0	0	0	0	0	0	0	0	0	0	0	0	0	0	0	0	0	0	0	0	0	0	0	1	0	0	0	0	1	0	0	0	0	0	0	0	0	0	0
Cheng, 1955, 1958	Columba eversmanni	Yellow-eyed Pigeon	ÖÐÑÇ¸ë	0	0	0	0	0	0	0	0	0	0	0	0	0	0	0	0	0	0	0	0	0	0	0	0	0	0	0	0	0	0	0	1	0	0	0	0	1	0	0	0	0	0	0	0	0	0
Cheng, 1955, 1958	Columba palumbus	Common Wood Pigeon	°ßÎ²ÁÖ¸ë	0	0	0	0	0	0	0	0	0	0	0	0	0	0	0	0	0	0	0	0	0	0	0	0	0	0	0	0	0	0	0	0	0	0	0	1	0	0	0	0	0	0	0	0	0	0
Cheng, 1955, 1958	Columba hodgsonii	Speckled Wood Pigeon	µã°ßÁÖ¸ë	0	0	0	0	0	0	0	0	0	0	0	0	0	0	0	0	0	0	0	0	0	0	0	0	0	0	0	0	0	0	0	0	0	0	0	0	0	0	0	0	0	0	0	0	0	1
Cheng, 1955, 1958	Columba pulchricollis	Ashy Wood Pigeon	»ÒÁÖ¸ë	0	0	0	0	0	0	0	0	0	0	0	0	0	0	0	0	0	0	0	0	0	0	0	0	0	0	0	0	0	0	0	0	0	0	0	0	0	0	0	0	0	0	0	0	0	0
Cheng, 1955, 1958	Columba punicea	Pale-capped Pigeon	×ÏÁÖ¸ë	0	0	0	0	0	0	0	0	0	0	0	0	0	0	0	0	0	0	0	0	0	0	0	0	0	0	0	0	0	0	0	0	0	0	0	0	0	0	0	0	0	0	0	0	0	0
Cheng, 1955, 1958	Columba janthina	Japanese Wood Pigeon	ºÚÁÖ¸ë	0	0	0	0	0	0	0	0	0	0	0	0	0	0	0	0	1	0	0	0	0	0	0	0	0	0	0	0	0	0	0	0	0	0	0	0	0	0	0	0	0	0	0	0	0	0
Cheng, 1955, 1958	Streptopelia turtur	European Turtle Dove	Å·°ßð¯	0	0	0	0	0	0	0	0	0	0	0	0	0	0	0	0	0	0	0	0	0	0	0	0	0	0	0	0	0	0	0	1	0	0	0	0	1	0	0	0	0	0	0	0	0	0
Cheng, 1955, 1958	Streptopelia orientalis	Oriental Turtle Dove	É½°ßð¯	1	0	0	1	0	1	0	0	1	0	1	0	0	1	0	1	0	0	1	0	1	0	0	1	0	1	0	0	1	0	0	1	0	0	0	0	1	0	0	0	0	1	0	0	0	1
Cheng, 1955, 1958	Streptopelia decaocto	Eurasian Collared Dove	»Ò°ßð¯	0	0	0	0	0	0	1	0	0	0	0	1	0	0	0	1	0	0	0	0	1	0	0	0	0	1	0	0	0	0	1	0	0	0	0	1	0	0	0	0	0	0	0	0	0	0
Cheng, 1955, 1958	Streptopelia tranquebarica	Red Collared Dove	»ð°ßð¯	0	0	0	0	0	0	1	0	0	0	0	1	0	0	0	0	1	0	0	0	0	1	0	0	0	0	0	0	0	0	0	0	0	0	0	0	0	0	0	0	0	0	0	0	0	0
Cheng, 1955, 1958	Spilopelia chinensis	Spotted Dove	Öé¾±°ßð¯	0	0	0	0	0	0	0	0	0	0	0	0	0	0	0	1	0	0	0	0	1	0	0	0	0	0	0	0	0	0	0	0	0	0	0	0	0	0	0	0	0	0	0	0	0	1
Cheng, 1955, 1958	Spilopelia senegalensis	Laughing Dove	×Ø°ßð¯	0	0	0	0	0	0	0	0	0	0	0	0	0	0	0	0	0	0	0	0	0	0	0	0	0	0	0	0	0	0	1	0	0	0	0	1	0	0	0	0	0	0	0	0	0	0
Cheng, 1955, 1958	Macropygia unchall	Barred Cuckoo-Dove	°ßÎ²¾éð¯	0	0	0	0	0	0	0	0	0	0	0	0	0	0	0	0	0	0	0	0	0	0	0	0	0	0	0	0	0	0	0	0	0	0	0	0	0	0	0	0	0	0	0	0	0	0
Cheng, 1955, 1958	Macropygia tenuirostris	Philippine Cuckoo-Dove	·ÆÂÉ±ö¾éð¯	0	0	0	0	0	0	0	0	0	0	0	0	0	0	0	0	0	0	0	0	0	0	0	0	0	0	0	0	0	0	0	0	0	0	0	0	0	0	0	0	0	0	0	0	0	0
Cheng, 1955, 1958	Macropygia ruficeps	Little Cuckoo-Dove	Ð¡¾éð¯	0	0	0	0	0	0	0	0	0	0	0	0	0	0	0	0	0	0	0	0	0	0	0	0	0	0	0	0	0	0	0	0	0	0	0	0	0	0	0	0	0	0	0	0	0	0
Cheng, 1955, 1958	Chalcophaps indica	Common Emerald Dove	ÂÌ³á½ðð¯	0	0	0	0	0	0	0	0	0	0	0	0	0	0	0	0	0	0	0	0	0	0	0	0	0	0	0	0	0	0	0	0	0	0	0	0	0	0	0	0	0	0	0	0	0	0
Cheng, 1955, 1958	Treron bicinctus	Orange-breasted Green Pigeon	³ÈÐØÂÌð¯	0	0	0	0	0	0	0	0	0	0	0	0	0	0	0	0	0	0	0	0	0	0	0	0	0	0	0	0	0	0	0	0	0	0	0	0	0	0	0	0	0	0	0	0	0	0
Cheng, 1955, 1958	Treron phayrei	Ashy-headed Green Pigeon	»ÒÍ·ÂÌð¯	0	0	0	0	0	0	0	0	0	0	0	0	0	0	0	0	0	0	0	0	0	0	0	0	0	0	0	0	0	0	0	0	0	0	0	0	0	0	0	0	0	0	0	0	0	0
Cheng, 1955, 1958	Treron curvirostra	Thick-billed Green Pigeon	ºñ×ìÂÌð¯	0	0	0	0	0	0	0	0	0	0	0	0	0	0	0	0	0	0	0	0	0	0	0	0	0	0	0	0	0	0	0	0	0	0	0	0	0	0	0	0	0	0	0	0	0	0
Cheng, 1955, 1958	Treron phoenicopterus	Yellow-footed Green Pigeon	»Æ½ÅÂÌð¯	0	0	0	0	0	0	0	0	0	0	0	0	0	0	0	0	0	0	0	0	0	0	0	0	0	0	0	0	0	0	0	0	0	0	0	0	0	0	0	0	0	0	0	0	0	0
Cheng, 1955, 1958	Treron apicauda	Pin-tailed Green Pigeon	ÕëÎ²ÂÌð¯	0	0	0	0	0	0	0	0	0	0	0	0	0	0	0	0	0	0	0	0	0	0	0	0	0	0	0	0	0	0	0	0	0	0	0	0	0	0	0	0	0	0	0	0	0	0
Cheng, 1955, 1958	Treron sphenurus	Wedge-tailed Green Pigeon	Ð¨Î²ÂÌð¯	0	0	0	0	0	0	0	0	0	0	0	0	0	0	0	0	0	0	0	0	0	0	0	0	0	0	0	0	0	0	0	0	0	0	0	0	0	0	0	0	0	0	0	0	0	0
Cheng, 1955, 1958	Treron sieboldii	White-bellied Green Pigeon	ºì³áÂÌð¯	0	0	0	0	0	0	0	0	0	0	0	0	0	0	0	0	0	0	0	0	0	0	0	0	1	0	0	0	0	0	0	0	0	0	0	0	0	0	0	0	0	0	0	0	0	0
Cheng, 1955, 1958	Treron formosae	Taiwan Green Pigeon	ºì¶¥ÂÌð¯	0	0	0	0	0	0	0	0	0	0	0	0	0	0	0	0	0	0	0	0	0	0	0	0	0	0	0	0	0	0	0	0	0	0	0	0	0	0	0	0	0	0	0	0	0	0
Cheng, 1955, 1958	Ptilinopus leclancheri	Black-chinned Fruit Dove	ºÚò¤¹ûð¯	0	0	0	0	0	0	0	0	0	0	0	0	0	0	0	0	0	0	0	0	0	0	0	0	0	0	0	0	0	0	0	0	0	0	0	0	0	0	0	0	0	0	0	0	0	0
Cheng, 1955, 1958	Ducula aenea	Green Imperial Pigeon	ÂÌ»Êð¯	0	0	0	0	0	0	0	0	0	0	0	0	0	0	0	0	0	0	0	0	0	0	0	0	0	0	0	0	0	0	0	0	0	0	0	0	0	0	0	0	0	0	0	0	0	0
Cheng, 1955, 1958	Ducula badia	Mountain Imperial Pigeon	É½»Êð¯	0	0	0	0	0	0	0	0	0	0	0	0	0	0	0	0	0	0	0	0	0	0	0	0	0	0	0	0	0	0	0	0	0	0	0	0	0	0	0	0	0	0	0	0	0	0
Cheng, 1955, 1958	Centropus sinensis	Greater Coucal	ºÖ³áÑ»¾é	0	0	0	0	0	0	0	0	0	0	0	0	0	0	0	0	0	0	0	0	0	0	0	0	0	0	0	0	0	0	0	0	0	0	0	0	0	0	0	0	0	0	0	0	0	0
Cheng, 1955, 1958	Centropus bengalensis	Lesser Coucal	Ð¡Ñ»¾é	0	0	0	0	0	0	0	0	0	0	0	0	0	0	0	0	0	0	0	0	0	0	0	0	0	0	0	0	0	0	0	0	0	0	0	0	0	0	0	0	0	0	0	0	0	0
Cheng, 1955, 1958	Phaenicophaeus tristis	Green-billed Malkoha	ÂÌ×ìµØ¾é	0	0	0	0	0	0	0	0	0	0	0	0	0	0	0	0	0	0	0	0	0	0	0	0	0	0	0	0	0	0	0	0	0	0	0	0	0	0	0	0	0	0	0	0	0	0
Cheng, 1955, 1958	Clamator coromandus	Chestnut-winged Cuckoo	ºì³á·ïÍ·¾é	0	0	0	0	0	0	0	0	0	0	0	0	0	0	0	0	0	0	0	0	0	0	0	0	0	0	0	0	0	0	0	0	0	0	0	0	0	0	0	0	0	0	0	0	0	0
Cheng, 1955, 1958	Clamator jacobinus	Jacobin Cuckoo	°ß³á·ïÍ·¾é	0	0	0	0	0	0	0	0	0	0	0	0	0	0	0	0	0	0	0	0	0	0	0	0	0	0	0	0	0	0	0	0	0	0	0	0	0	0	0	0	0	0	0	0	0	0
Cheng, 1955, 1958	Eudynamys scolopaceus	Asian Koel	Ôë¾é	0	0	0	0	0	0	0	0	0	0	0	0	0	0	0	0	0	0	0	0	0	0	0	0	0	0	0	0	0	0	0	0	0	0	0	0	0	0	0	0	0	0	0	0	0	0
Cheng, 1955, 1958	Chrysococcyx maculatus	Asian Emerald Cuckoo	´ä½ð¾é	0	0	0	0	0	0	0	0	0	0	0	0	0	0	0	0	0	0	0	0	0	0	0	0	0	0	0	0	0	0	0	0	0	0	0	0	0	0	0	0	0	0	0	0	0	0
Cheng, 1955, 1958	Chrysococcyx xanthorhynchus	Violet Cuckoo	×Ï½ð¾é	0	0	0	0	0	0	0	0	0	0	0	0	0	0	0	0	0	0	0	0	0	0	0	0	0	0	0	0	0	0	0	0	0	0	0	0	0	0	0	0	0	0	0	0	0	0
Cheng, 1955, 1958	Cacomantis sonneratii	Banded Bay Cuckoo	Àõ°ß¶Å¾é	0	0	0	0	0	0	0	0	0	0	0	0	0	0	0	0	0	0	0	0	0	0	0	0	0	0	0	0	0	0	0	0	0	0	0	0	0	0	0	0	0	0	0	0	0	0
Cheng, 1955, 1958	Cacomantis merulinus	Plaintive Cuckoo	°ËÉù¶Å¾é	0	0	0	0	0	0	0	0	0	0	0	0	0	0	0	0	0	0	0	0	0	0	0	0	0	0	0	0	0	0	0	0	0	0	0	0	0	0	0	0	0	0	0	0	0	0
Cheng, 1955, 1958	Surniculus lugubris	Square-tailed Drongo-Cuckoo	ÎÚ¾é	0	0	0	0	0	0	0	0	0	0	0	0	0	0	0	0	0	0	0	0	0	0	0	0	0	0	0	0	0	0	0	0	0	0	0	0	0	0	0	0	0	0	0	0	0	0
Cheng, 1955, 1958	Hierococcyx sparverioides	Large Hawk-Cuckoo	Ó¥¾é	0	0	0	0	0	0	0	0	0	0	0	0	0	0	0	0	0	0	0	0	0	0	0	0	0	0	0	0	0	0	0	0	0	0	0	0	0	0	0	0	0	0	0	0	0	0
Cheng, 1955, 1958	Hierococcyx varius	Common Hawk-Cuckoo	ÆÕÍ¨Ó¥¾é	0	0	0	0	0	0	0	0	0	0	0	0	0	0	0	0	0	0	0	0	0	0	0	0	0	0	0	0	0	0	0	0	0	0	0	0	0	0	0	0	0	0	0	0	0	0
Cheng, 1955, 1958	Hierococcyx hyperythrus	Rufous Hawk-Cuckoo	±±Ó¥¾é	0	0	0	0	0	0	1	0	1	0	0	1	0	1	0	0	1	0	1	0	0	0	0	0	0	0	0	0	0	0	0	0	0	0	0	0	0	0	0	0	0	0	0	0	0	0
Cheng, 1955, 1958	Hierococcyx nisicolor	Hodgson's Hawk-Cuckoo	»ôÊÏÓ¥¾é	0	0	0	0	0	0	0	0	0	0	0	0	0	0	0	0	0	0	0	0	0	0	0	0	0	0	0	0	0	0	0	0	0	0	0	0	0	0	0	0	0	0	0	0	0	0
Cheng, 1955, 1958	Cuculus poliocephalus	Lesser Cuckoo	Ð¡¶Å¾é	0	0	0	0	0	0	1	0	0	0	0	1	0	0	0	0	1	0	0	0	0	1	0	0	0	0	0	0	0	0	0	0	0	0	0	0	0	0	0	0	0	0	0	0	0	0
Cheng, 1955, 1958	Cuculus micropterus	Indian Cuckoo	ËÄÉù¶Å¾é	0	1	0	1	0	0	1	0	1	0	0	1	0	1	0	0	1	0	1	0	0	1	0	1	0	0	1	0	1	0	0	0	0	0	0	0	0	0	0	0	0	0	0	0	0	0
Cheng, 1955, 1958	Cuculus saturatus	Himalayan Cuckoo	ÖÐ¶Å¾é	0	0	0	0	0	0	0	0	0	0	0	0	0	0	0	0	0	0	0	0	0	0	0	0	0	0	0	0	0	0	0	0	0	0	0	0	0	0	0	0	0	0	0	0	0	0
Cheng, 1955, 1958	Cuculus optatus	Oriental Cuckoo	±±·½ÖÐ¶Å¾é	0	0	0	0	0	0	1	0	1	0	0	1	0	1	0	0	1	0	1	0	0	1	0	1	0	0	1	0	1	0	0	0	0	0	0	0	0	0	0	0	0	0	0	0	0	0
Cheng, 1955, 1958	Cuculus canorus	Common Cuckoo	´ó¶Å¾é	0	1	0	1	0	0	1	0	1	0	0	1	0	1	0	0	1	0	1	0	0	1	0	1	0	0	1	0	1	0	0	1	0	1	0	0	1	0	1	0	0	0	0	0	0	0
Cheng, 1955, 1958	Tyto javanica	Eastern Barn Owl	²Öû^	0	0	0	0	0	0	0	0	0	0	0	0	0	0	0	0	0	0	0	0	0	0	0	0	0	0	0	0	0	0	0	0	0	0	0	0	0	0	0	0	0	0	0	0	0	0
Cheng, 1955, 1958	Tyto longimembris	Eastern Grass Owl	²Ýû^	0	0	0	0	0	0	0	0	0	0	0	0	0	0	0	0	0	0	0	0	0	0	0	0	0	0	0	0	0	0	0	0	0	0	0	0	0	0	0	0	0	0	0	0	0	0
Cheng, 1955, 1958	Phodilus badius	Oriental Bay Owl	Àõû^	0	0	0	0	0	0	0	0	0	0	0	0	0	0	0	0	0	0	0	0	0	0	0	0	0	0	0	0	0	0	0	0	0	0	0	0	0	0	0	0	0	0	0	0	0	0
Cheng, 1955, 1958	Ninox japonica	Northern Boobook	±±Ó¥û^	0	0	0	0	0	0	1	0	1	0	0	1	0	1	0	0	1	0	1	0	0	1	0	1	0	0	0	0	0	0	0	0	0	0	0	0	0	0	0	0	0	0	0	0	0	0
Cheng, 1955, 1958	Ninox scutulata	Brown Hawk-Owl	Ó¥û^	0	0	0	0	0	0	1	0	1	0	0	1	0	1	0	0	1	0	1	0	0	0	0	0	0	0	0	0	0	0	0	0	0	0	0	0	0	0	0	0	0	0	0	0	0	0
Cheng, 1955, 1958	Taenioptynx brodiei	Collared Owlet	Áìð¼ûm	0	0	0	0	0	0	0	0	0	0	0	0	0	0	0	0	0	0	0	0	0	0	0	0	0	0	0	0	0	0	0	0	0	0	0	0	0	0	0	0	0	0	0	0	0	0
Cheng, 1955, 1958	Aegolius funereus	Boreal Owl	¹íû^	1	0	0	0	0	0	0	0	0	0	0	0	0	0	0	0	0	0	0	0	0	0	0	0	0	1	0	0	0	0	0	0	0	0	0	0	0	0	0	0	0	0	0	0	0	1
Cheng, 1955, 1958	Athene brama	Spotted Owlet	ºá°ß¸¹Ð¡û^	0	0	0	0	0	0	0	0	0	0	0	0	0	0	0	0	0	0	0	0	0	0	0	0	0	0	0	0	0	0	0	0	0	0	0	0	0	0	0	0	0	0	0	0	0	0
Cheng, 1955, 1958	Athene noctua	Little Owl	×ÝÎÆ¸¹Ð¡û^	0	0	0	0	0	1	0	0	0	0	1	0	0	0	0	1	0	0	0	0	1	0	0	0	0	0	0	0	0	0	1	0	0	0	0	1	0	0	0	0	1	0	0	0	0	1
Cheng, 1955, 1958	Surnia ulula	Northern Hawk-Owl	ÃÍû^	0	0	0	0	0	0	0	0	0	0	0	0	0	0	0	0	0	0	0	0	0	0	0	0	0	0	0	1	0	0	0	0	0	1	0	0	0	0	1	0	0	0	0	0	0	0
Cheng, 1955, 1958	Glaucidium passerinum	Eurasian Pygmy Owl	»¨Í·ð¼ûm	0	0	1	0	0	0	0	1	0	0	0	0	1	0	0	0	0	0	0	0	0	0	1	0	0	0	0	0	0	0	0	0	0	0	0	0	0	0	0	0	0	0	0	0	0	0
Cheng, 1955, 1958	Glaucidium cuculoides	Asian Barred Owlet	°ßÍ·ð¼ûm	0	0	0	0	0	0	0	0	0	0	0	0	0	0	0	0	0	0	0	0	0	0	0	0	0	0	0	0	0	0	0	0	0	0	0	0	0	0	0	0	0	0	0	0	0	0
Cheng, 1955, 1958	Otus spilocephalus	Mountain Scops Owl	»Æ×ì½Çû^	0	0	0	0	0	0	0	0	0	0	0	0	0	0	0	0	0	0	0	0	0	0	0	0	0	0	0	0	0	0	0	0	0	0	0	0	0	0	0	0	0	0	0	0	0	0
Cheng, 1955, 1958	Otus scops	Eurasian Scops Owl	Î÷ºì½Çû^	0	0	0	0	0	0	0	0	0	0	0	0	0	0	0	0	0	0	0	0	0	0	0	0	0	0	0	0	0	0	0	1	0	0	0	0	1	0	0	0	0	0	0	0	0	0
Cheng, 1955, 1958	Otus brucei	Pallid Scops Owl	×ÝÎÆ½Çû^	0	0	0	0	0	0	0	0	0	0	0	0	0	0	0	0	0	0	0	0	0	0	0	0	0	0	0	0	0	0	0	0	0	0	0	0	1	0	0	0	0	0	0	0	0	0
Cheng, 1955, 1958	Otus sunia	Oriental Scops Owl	ºì½Çû^	0	1	0	1	0	0	1	0	1	0	0	1	0	1	0	0	1	0	1	0	0	1	0	1	0	0	1	0	1	0	0	0	0	0	0	0	0	0	0	0	0	0	0	0	0	0
Cheng, 1955, 1958	Otus elegans	Ryukyu Scops Owl	ÁðÇò½Çû^	0	0	0	0	0	0	0	0	0	0	0	0	0	0	0	0	0	0	0	0	0	0	0	0	0	0	0	0	0	0	0	0	0	0	0	0	0	0	0	0	0	0	0	0	0	0
Cheng, 1955, 1958	Otus lettia	Collared Scops Owl	Áì½Çû^	0	0	0	0	0	0	0	0	0	0	0	0	0	0	0	0	0	0	0	0	0	0	0	0	0	0	0	0	0	0	0	0	0	0	0	0	0	0	0	0	0	0	0	0	0	0
Cheng, 1955, 1958	Otus semitorques	Japanese Scops Owl	±±Áì½Çû^	0	0	0	0	0	1	0	0	0	0	1	0	0	0	0	1	0	0	0	0	1	0	0	0	0	1	0	0	0	0	0	0	0	0	0	0	0	0	0	0	0	0	0	0	0	0
Cheng, 1955, 1958	Asio otus	Long-eared Owl	³¤¶úû^	0	1	0	1	0	0	1	0	1	0	0	1	0	1	0	0	0	1	1	0	0	0	1	1	0	0	1	0	1	0	1	0	0	0	0	1	0	0	0	0	0	0	0	0	0	0
Cheng, 1955, 1958	Asio flammeus	Short-eared Owl	¶Ì¶úû^	0	1	1	0	0	0	0	1	1	0	0	0	1	1	0	1	0	0	1	0	1	0	0	0	0	0	1	1	0	0	0	0	1	0	0	0	0	1	0	0	0	0	0	0	0	0
Cheng, 1955, 1958	Bubo scandiacus	Snowy Owl	Ñ©û^	0	0	1	0	0	0	0	0	0	0	0	0	0	0	0	0	0	0	0	1	0	0	0	0	0	0	0	1	0	0	0	0	0	0	0	0	0	0	0	1	0	0	0	0	0	0
Cheng, 1955, 1958	Bubo bubo	Eurasian Eagle-Owl	µñû^	1	0	0	0	0	1	0	0	0	0	1	0	0	0	0	1	0	0	0	0	1	0	0	0	0	1	0	0	0	0	1	0	0	0	0	1	0	0	0	0	1	0	0	0	0	1
Cheng, 1955, 1958	Bubo nipalensis	Spot-bellied Eagle-Owl	ÁÖµñû^	0	0	0	0	0	0	0	0	0	0	0	0	0	0	0	0	0	0	0	0	0	0	0	0	0	0	0	0	0	0	0	0	0	0	0	0	0	0	0	0	0	0	0	0	0	0
Cheng, 1955, 1958	Bubo coromandus	Dusky Eagle-Owl	ÎÚµñû^	0	0	0	0	0	0	0	0	0	0	0	0	0	0	0	0	0	0	0	0	0	0	0	0	0	0	0	0	0	0	0	0	0	0	0	0	0	0	0	0	0	0	0	0	0	0
Cheng, 1955, 1958	Bubo blakistoni	Blakiston's Fish Owl	Ã«ÍÈÓæû^	1	0	0	0	0	0	0	0	0	0	0	0	0	0	0	0	0	0	0	0	0	0	0	0	0	1	0	0	0	0	0	0	0	0	0	0	0	0	0	0	0	0	0	0	0	0
Cheng, 1955, 1958	Ketupa zeylonensis	Brown Fish Owl	ºÖÓæû^	0	0	0	0	0	0	0	0	0	0	0	0	0	0	0	0	0	0	0	0	0	0	0	0	0	0	0	0	0	0	0	0	0	0	0	0	0	0	0	0	0	0	0	0	0	0
Cheng, 1955, 1958	Ketupa flavipes	Tawny Fish Owl	»ÆÍÈÓæû^	0	0	0	0	0	0	0	0	0	0	0	0	0	0	0	0	0	0	0	0	0	0	0	0	0	0	0	0	0	0	0	0	0	0	0	0	0	0	0	0	0	0	0	0	0	0
Cheng, 1955, 1958	Strix leptogrammica	Brown Wood Owl	ºÖÁÖû^	0	0	0	0	0	0	0	0	0	0	0	0	0	0	0	0	0	0	0	0	0	0	0	0	0	0	0	0	0	0	0	0	0	0	0	0	0	0	0	0	0	0	0	0	0	0
Cheng, 1955, 1958	Strix nivicolum	Himalayan Owl	»ÒÁÖû^	0	0	0	0	0	1	0	0	0	0	1	0	0	0	0	1	0	0	0	0	1	0	0	0	0	0	0	0	0	0	0	0	0	0	0	0	0	0	0	0	0	0	0	0	0	0
Cheng, 1955, 1958	Strix uralensis	Ural Owl	³¤Î²ÁÖû^	1	0	0	0	0	1	0	0	0	0	1	0	0	0	0	1	0	0	0	0	0	0	0	0	0	1	0	0	0	0	0	0	0	0	0	0	0	0	0	0	0	0	0	0	0	0
Cheng, 1955, 1958	Strix davidi	Pere David's Owl	ËÄ´¨ÁÖû^	0	0	0	0	0	0	0	0	0	0	0	0	0	0	0	0	0	0	0	0	0	0	0	0	0	0	0	0	0	0	0	0	0	0	0	0	0	0	0	0	0	0	0	0	0	1
Cheng, 1955, 1958	Strix nebulosa	Great Grey Owl	ÎÚÁÖû^	1	0	0	0	0	0	0	0	0	0	0	0	0	0	0	0	0	0	0	0	0	0	0	0	0	1	0	0	0	0	0	0	0	0	0	0	0	0	0	0	0	0	0	0	0	0
Cheng, 1955, 1958	Batrachostomus hodgsoni	Hodgson's Frogmouth	ºÚ¶¥ó¡¿Úð·	0	0	0	0	0	0	0	0	0	0	0	0	0	0	0	0	0	0	0	0	0	0	0	0	0	0	0	0	0	0	0	0	0	0	0	0	0	0	0	0	0	0	0	0	0	0
Cheng, 1955, 1958	Lyncornis macrotis	Great Eared Nightjar	Ã«ÍÈ¶úÒ¹Ó¥	0	0	0	0	0	0	0	0	0	0	0	0	0	0	0	0	0	0	0	0	0	0	0	0	0	0	0	0	0	0	0	0	0	0	0	0	0	0	0	0	0	0	0	0	0	0
Cheng, 1955, 1958	Caprimulgus jotaka	Grey Nightjar	ÆÕÍ¨Ò¹Ó¥	0	1	0	1	0	0	1	0	1	0	0	1	0	1	0	0	1	0	1	0	0	1	0	1	0	0	1	0	1	0	0	1	0	1	0	0	0	0	0	0	0	0	0	0	0	0
Cheng, 1955, 1958	Caprimulgus europaeus	European Nightjar	Å·Ò¹Ó¥	0	0	0	0	0	0	0	0	0	0	0	0	0	0	0	0	0	0	0	0	0	0	0	0	0	0	0	0	0	0	0	1	0	0	0	0	1	0	0	0	0	0	0	0	0	0
Cheng, 1955, 1958	Caprimulgus aegyptius	Egyptian Nightjar	°£¼°Ò¹Ó¥	0	0	0	0	0	0	0	0	0	0	0	0	0	0	0	0	0	0	0	0	0	0	0	0	0	0	0	0	0	0	0	0	0	1	0	0	0	0	0	0	0	0	0	0	0	0
Cheng, 1955, 1958	Caprimulgus macrurus	Large-tailed Nightjar	³¤Î²Ò¹Ó¥	0	0	0	0	0	0	0	0	0	0	0	0	0	0	0	0	0	0	0	0	0	0	0	0	0	0	0	0	0	0	0	0	0	0	0	0	0	0	0	0	0	0	0	0	0	0
Cheng, 1955, 1958	Caprimulgus affinis	Savanna Nightjar	ÁÖÒ¹Ó¥	0	0	0	0	0	0	0	0	0	0	0	0	0	0	0	0	0	0	0	0	0	0	0	0	0	0	0	0	0	0	0	0	0	0	0	0	0	0	0	0	0	0	0	0	0	0
Cheng, 1955, 1958	Hemiprocne coronata	Crested Treeswift	·ïÍ·Ê÷Ñà	0	0	0	0	0	0	0	0	0	0	0	0	0	0	0	0	0	0	0	1	0	0	0	0	0	0	0	0	0	0	0	0	0	0	0	0	0	0	0	0	0	0	0	0	0	0
Cheng, 1955, 1958	Aerodramus brevirostris	Himalayan Swiftlet	¶Ì×ì½ðË¿Ñà	0	0	0	0	0	0	0	0	0	0	0	0	0	0	0	0	0	0	0	0	0	0	0	0	0	0	0	0	0	0	0	0	0	0	0	0	0	0	0	0	0	0	0	0	0	0
Cheng, 1955, 1958	Aerodramus germani	Germain's Swiftlet	¸êÊÏ½ðË¿Ñà	0	0	0	0	0	0	0	0	0	0	0	0	0	0	0	0	0	0	0	0	0	0	0	0	0	0	0	0	0	0	0	0	0	0	0	0	0	0	0	0	0	0	0	0	0	0
Cheng, 1955, 1958	Aerodramus maximus	Black-nest Swiftlet	´ó½ðË¿Ñà	0	0	0	0	0	0	0	0	0	0	0	0	0	0	0	0	0	0	0	0	0	0	0	0	0	0	0	0	0	0	0	0	0	0	0	0	0	0	0	0	0	0	0	0	0	0
Cheng, 1955, 1958	Hirundapus caudacutus	White-throated Needletail	°×ºíÕëÎ²ÓêÑà	0	1	0	1	0	0	1	0	1	0	0	1	0	1	0	0	1	0	1	0	0	1	0	1	0	0	1	0	1	0	0	0	0	0	0	0	0	0	0	0	1	0	0	0	0	1
Cheng, 1955, 1958	Hirundapus cochinchinensis	Silver-backed Needletail	»ÒºíÕëÎ²ÓêÑà	0	0	0	0	0	0	0	0	0	0	0	0	0	0	0	0	0	0	0	0	0	0	0	0	0	0	0	0	0	0	0	0	0	0	0	0	0	0	0	0	0	0	0	0	0	0
Cheng, 1955, 1958	Hirundapus giganteus	Brown-backed Needletail	ºÖ±³ÕëÎ²ÓêÑà	0	0	0	0	0	0	0	0	0	0	0	0	0	0	0	0	0	0	0	0	0	0	0	0	0	0	0	0	0	0	0	0	0	0	0	0	0	0	0	0	0	0	0	0	0	0
Cheng, 1955, 1958	Hirundapus celebensis	Purple Needletail	×ÏÕëÎ²ÓêÑà	0	0	0	0	0	0	0	0	0	0	0	0	0	0	0	0	0	0	0	0	0	0	0	0	0	0	0	0	0	0	0	0	0	0	0	0	0	0	0	0	0	0	0	0	0	0
Cheng, 1955, 1958	Cypsiurus balasiensis	Asian Palm Swift	×ØÓêÑà	0	0	0	0	0	0	0	0	0	0	0	0	0	0	0	0	0	0	0	0	0	0	0	0	0	0	0	0	0	0	0	0	0	0	0	0	0	0	0	0	0	0	0	0	0	0
Cheng, 1955, 1958	Tachymarptis melba	Alpine Swift	¸ßÉ½ÓêÑà	0	0	0	0	0	0	0	0	0	0	0	0	0	0	0	0	0	0	0	0	0	0	0	0	0	0	0	0	0	0	0	0	0	0	0	0	0	0	0	0	0	0	0	0	0	0
Cheng, 1955, 1958	Apus apus	Common Swift	ÆÕÍ¨ÓêÑà	0	0	0	0	0	0	1	0	1	0	0	1	0	1	0	0	1	0	1	0	0	1	0	1	0	0	1	0	1	0	0	1	0	1	0	0	1	0	1	0	0	0	0	0	0	0
Cheng, 1955, 1958	Apus pacificus	Pacific Swift	°×ÑüÓêÑà	0	1	0	1	0	0	1	0	1	0	0	1	0	1	0	0	1	0	1	0	0	1	0	1	0	0	1	0	1	0	0	1	0	1	0	0	0	0	0	0	0	0	0	0	0	0
Cheng, 1955, 1958	Apus salimalii	Salim Ali's Swift	Çà²Ø°×ÑüÓêÑà	0	0	0	0	0	0	0	0	0	0	0	0	0	0	0	0	0	0	0	0	0	0	0	0	0	0	0	0	0	0	0	0	0	0	0	0	0	0	0	0	0	0	0	0	0	0
Cheng, 1955, 1958	Apus cooki	Cook's Swift	Ó¡Ö§°×ÑüÓêÑà	0	0	0	0	0	0	0	0	0	0	0	0	0	0	0	0	0	0	0	0	0	0	0	0	0	0	0	0	0	0	0	0	0	0	0	0	0	0	0	0	0	0	0	0	0	0
Cheng, 1955, 1958	Apus acuticauda	Dark-rumped Swift	°µ±³ÓêÑà	0	0	0	0	0	0	0	0	0	0	0	0	0	0	0	0	0	0	0	0	0	0	0	0	0	0	0	0	0	0	0	0	0	0	0	0	0	0	0	0	0	0	0	0	0	0
Cheng, 1955, 1958	Apus nipalensis	House Swift	Ð¡°×ÑüÓêÑà	0	0	0	0	0	0	0	0	0	0	0	0	0	0	0	0	0	0	1	0	0	0	0	0	0	0	0	0	0	0	0	0	0	0	0	0	0	0	0	0	0	0	0	0	0	0
Cheng, 1955, 1958	Harpactes oreskios	Orange-breasted Trogon	³ÈÐØÒ§¾é	0	0	0	0	0	0	0	0	0	0	0	0	0	0	0	0	0	0	0	0	0	0	0	0	0	0	0	0	0	0	0	0	0	0	0	0	0	0	0	0	0	0	0	0	0	0
Cheng, 1955, 1958	Harpactes erythrocephalus	Red-headed Trogon	ºìÍ·Ò§¾é	0	0	0	0	0	0	0	0	0	0	0	0	0	0	0	0	0	0	0	0	0	0	0	0	0	0	0	0	0	0	0	0	0	0	0	0	0	0	0	0	0	0	0	0	0	0
Cheng, 1955, 1958	Harpactes wardi	Ward's Trogon	ºì¸¹Ò§¾é	0	0	0	0	0	0	0	0	0	0	0	0	0	0	0	0	0	0	0	0	0	0	0	0	0	0	0	0	0	0	0	0	0	0	0	0	0	0	0	0	0	0	0	0	0	0
Cheng, 1955, 1958	Coracias affinis	Indochinese Roller	×ØÐØ·ð·¨É®	0	0	0	0	0	0	0	0	0	0	0	0	0	0	0	0	0	0	0	0	0	0	0	0	0	0	0	0	0	0	0	0	0	0	0	0	0	0	0	0	0	0	0	0	0	0
Cheng, 1955, 1958	Coracias garrulus	European Roller	À¶ÐØ·ð·¨É®	0	0	0	0	0	0	0	0	0	0	0	0	0	0	0	0	0	0	0	0	0	0	0	0	0	0	0	0	0	0	0	1	0	1	0	0	1	0	1	0	0	0	0	0	0	0
Cheng, 1955, 1958	Eurystomus orientalis	Oriental Dollarbird	Èý±¦Äñ	0	0	0	0	0	0	1	0	1	0	0	1	0	1	0	0	1	0	1	0	0	1	0	1	0	0	0	0	0	0	0	0	0	0	0	0	0	0	0	0	0	0	0	0	0	0
Cheng, 1955, 1958	Pelargopsis capensis	Stork-billed Kingfisher	ðÙ×ìôä´ä	0	0	0	0	0	0	0	0	0	0	0	0	0	0	0	0	0	0	0	0	0	0	0	0	0	0	0	0	0	0	0	0	0	0	0	0	0	0	0	0	0	0	0	0	0	0
Cheng, 1955, 1958	Halcyon coromanda	Ruddy Kingfisher	³àôä´ä	0	0	0	0	0	0	1	0	1	0	0	0	0	0	0	0	0	0	0	0	0	0	0	0	0	0	0	0	0	0	0	0	0	0	0	0	0	0	0	0	0	0	0	0	0	0
Cheng, 1955, 1958	Halcyon smyrnensis	White-throated Kingfisher	°×ÐØôä´ä	0	0	0	0	0	0	0	0	0	0	0	0	0	0	0	0	0	0	0	0	0	0	0	0	0	0	0	0	0	0	0	0	0	0	0	0	0	0	0	0	0	0	0	0	0	0
Cheng, 1955, 1958	Halcyon pileata	Black-capped Kingfisher	À¶ôä´ä	0	0	0	0	0	0	1	0	1	0	0	1	0	1	0	0	1	0	1	0	0	1	0	1	0	0	1	0	1	0	0	0	0	0	0	0	0	0	0	0	0	0	0	0	0	0
Cheng, 1955, 1958	Todiramphus chloris	Collared Kingfisher	°×Áìôä´ä	0	0	0	0	0	0	0	0	0	0	0	0	0	0	0	0	0	0	0	0	0	0	0	0	0	0	0	0	0	0	0	0	0	0	0	0	0	0	0	0	0	0	0	0	0	0
Cheng, 1955, 1958	Alcedo meninting	Blue-eared Kingfisher	À¶¶ú´äÄñ	0	0	0	0	0	0	0	0	0	0	0	0	0	0	0	0	0	0	0	0	0	0	0	0	0	0	0	0	0	0	0	0	0	0	0	0	0	0	0	0	0	0	0	0	0	0
Cheng, 1955, 1958	Alcedo atthis	Common Kingfisher	ÆÕÍ¨´äÄñ	0	1	0	1	0	0	1	0	1	0	0	1	0	1	0	1	0	0	0	0	1	0	0	0	0	0	1	0	1	0	0	0	1	0	0	0	0	1	0	0	0	0	0	0	0	1
Cheng, 1955, 1958	Alcedo hercules	Blyth's Kingfisher	°ßÍ·´ó´äÄñ	0	0	0	0	0	0	0	0	0	0	0	0	0	0	0	0	0	0	0	0	0	0	0	0	0	0	0	0	0	0	0	0	0	0	0	0	0	0	0	0	0	0	0	0	0	0
Cheng, 1955, 1958	Ceyx erithaca	Oriental Dwarf Kingfisher	ÈýÖº´äÄñ	0	0	0	0	0	0	0	0	0	0	0	0	0	0	0	0	0	0	0	0	0	0	0	0	0	0	0	0	0	0	0	0	0	0	0	0	0	0	0	0	0	0	0	0	0	0
Cheng, 1955, 1958	Megaceryle lugubris	Crested Kingfisher	¹ÚÓã¹·	0	0	0	0	0	1	0	0	0	0	1	0	0	0	0	1	0	0	0	0	1	0	0	0	0	0	0	0	0	0	0	0	0	0	0	0	0	0	0	0	0	0	0	0	0	0
Cheng, 1955, 1958	Ceryle rudis	Pied Kingfisher	°ßÓã¹·	0	0	0	0	0	0	0	0	0	0	0	0	0	0	0	0	0	0	0	0	0	0	0	0	0	0	0	0	0	0	0	0	0	0	0	0	0	0	0	0	0	0	0	0	0	0
Cheng, 1955, 1958	Nyctyornis amictus	Red-bearded Bee-eater	³àÐëÒ¹·ä»¢	0	0	0	0	0	0	0	0	0	0	0	0	0	0	0	0	0	0	0	0	0	0	0	0	0	0	0	0	0	0	0	0	0	0	0	0	0	0	0	0	0	0	0	0	0	0
Cheng, 1955, 1958	Nyctyornis athertoni	Blue-bearded Bee-eater	À¶ÐëÒ¹·ä»¢	0	0	0	0	0	0	0	0	0	0	0	0	0	0	0	0	0	0	0	0	0	0	0	0	0	0	0	0	0	0	0	0	0	0	0	0	0	0	0	0	0	0	0	0	0	0
Cheng, 1955, 1958	Merops orientalis	Asian Green Bee-eater	ÂÌºí·ä»¢	0	0	0	0	0	0	0	0	0	0	0	0	0	0	0	0	0	0	0	0	0	0	0	0	0	0	0	0	0	0	0	0	0	0	0	0	0	0	0	0	0	0	0	0	0	0
Cheng, 1955, 1958	Merops persicus	Blue-cheeked Bee-eater	À¶¼Õ·ä»¢	0	0	0	0	0	0	0	0	0	0	0	0	0	0	0	0	0	0	0	0	0	0	0	0	0	0	0	0	0	0	0	0	0	0	0	0	0	0	0	0	0	0	0	0	0	0
Cheng, 1955, 1958	Merops philippinus	Blue-tailed Bee-eater	Àõºí·ä»¢	0	0	0	0	0	0	0	0	0	0	0	0	0	0	0	0	0	0	0	0	0	0	0	0	0	0	0	0	0	0	0	0	0	0	0	0	0	0	0	0	0	0	0	0	0	0
Cheng, 1955, 1958	Merops ornatus	Rainbow Bee-eater	²Êºç·ä»¢	0	0	0	0	0	0	0	0	0	0	0	0	0	0	0	0	0	0	0	0	0	0	0	0	0	0	0	0	0	0	0	0	0	0	0	0	0	0	0	0	0	0	0	0	0	0
Cheng, 1955, 1958	Merops viridis	Blue-throated Bee-eater	À¶ºí·ä»¢	0	0	0	0	0	0	0	0	0	0	0	0	0	0	0	0	0	0	0	0	0	0	0	0	0	0	0	0	0	0	0	0	0	0	0	0	0	0	0	0	0	0	0	0	0	0
Cheng, 1955, 1958	Merops leschenaulti	Chestnut-headed Bee-eater	ÀõÍ··ä»¢	0	0	0	0	0	0	0	0	0	0	0	0	0	0	0	0	0	0	0	0	0	0	0	0	0	0	0	0	0	0	0	0	0	0	0	0	0	0	0	0	0	0	0	0	0	0
Cheng, 1955, 1958	Merops apiaster	European Bee-eater	»Æºí·ä»¢	0	0	0	0	0	0	0	0	0	0	0	0	0	0	0	0	0	0	0	0	0	0	0	0	0	0	0	0	0	0	0	0	0	1	0	0	0	0	1	0	0	0	0	0	0	0
Cheng, 1955, 1958	Upupa epops	Eurasian Hoopoe	´÷Ê¤	0	1	0	1	0	0	1	0	1	0	0	1	0	1	0	0	1	1	1	0	0	1	0	1	0	0	1	0	1	0	0	1	0	1	0	0	1	0	1	0	0	1	0	1	0	1
Cheng, 1955, 1958	Buceros bicornis	Great Hornbill	Ë«½ÇÏ¬Äñ	0	0	0	0	0	0	0	0	0	0	0	0	0	0	0	0	0	0	0	0	0	0	0	0	0	0	0	0	0	0	0	0	0	0	0	0	0	0	0	0	0	0	0	0	0	0
Cheng, 1955, 1958	Anthracoceros albirostris	Oriental Pied Hornbill	¹Ú°ßÏ¬Äñ	0	0	0	0	0	0	0	0	0	0	0	0	0	0	0	0	0	0	0	0	0	0	0	0	0	0	0	0	0	0	0	0	0	0	0	0	0	0	0	0	0	0	0	0	0	0
Cheng, 1955, 1958	Anorrhinus austeni	Austen's Brown Hornbill	°×ºíÏ¬Äñ	0	0	0	0	0	0	0	0	0	0	0	0	0	0	0	0	0	0	0	0	0	0	0	0	0	0	0	0	0	0	0	0	0	0	0	0	0	0	0	0	0	0	0	0	0	0
Cheng, 1955, 1958	Aceros nipalensis	Rufous-necked Hornbill	×Ø¾±Ï¬Äñ	0	0	0	0	0	0	0	0	0	0	0	0	0	0	0	0	0	0	0	0	0	0	0	0	0	0	0	0	0	0	0	0	0	0	0	0	0	0	0	0	0	0	0	0	0	0
Cheng, 1955, 1958	Rhyticeros undulatus	Wreathed Hornbill	»¨¹ÚÖå¿øÏ¬Äñ	0	0	0	0	0	0	0	0	0	0	0	0	0	0	0	0	0	0	0	0	0	0	0	0	0	0	0	0	0	0	0	0	0	0	0	0	0	0	0	0	0	0	0	0	0	0
Cheng, 1955, 1958	Psilopogon virens	Great Barbet	´óÄâ×ÄÄ¾Äñ	0	0	0	0	0	0	0	0	0	0	0	0	0	0	0	0	0	0	0	0	0	0	0	0	0	0	0	0	0	0	0	0	0	0	0	0	0	0	0	0	0	0	0	0	0	0
Cheng, 1955, 1958	Psilopogon lineatus	Lineated Barbet	°ßÍ·ÂÌÄâ×ÄÄ¾Äñ	0	0	0	0	0	0	0	0	0	0	0	0	0	0	0	0	0	0	0	0	0	0	0	0	0	0	0	0	0	0	0	0	0	0	0	0	0	0	0	0	0	0	0	0	0	0
Cheng, 1955, 1958	Psilopogon faiostrictus	Green-eared Barbet	»ÆÎÆÄâ×ÄÄ¾Äñ	0	0	0	0	0	0	0	0	0	0	0	0	0	0	0	0	0	0	0	0	0	0	0	0	0	0	0	0	0	0	0	0	0	0	0	0	0	0	0	0	0	0	0	0	0	0
Cheng, 1955, 1958	Psilopogon franklinii	Golden-throated Barbet	½ðºíÄâ×ÄÄ¾Äñ	0	0	0	0	0	0	0	0	0	0	0	0	0	0	0	0	0	0	0	0	0	0	0	0	0	0	0	0	0	0	0	0	0	0	0	0	0	0	0	0	0	0	0	0	0	0
Cheng, 1955, 1958	Psilopogon faber	Chinese Barbet	ºÚÃ¼Äâ×ÄÄ¾Äñ	0	0	0	0	0	0	0	0	0	0	0	0	0	0	0	0	0	0	0	0	0	0	0	0	0	0	0	0	0	0	0	0	0	0	0	0	0	0	0	0	0	0	0	0	0	0
Cheng, 1955, 1958	Psilopogon nuchalis	Taiwan Barbet	Ì¨ÍåÄâ×ÄÄ¾Äñ	0	0	0	0	0	0	0	0	0	0	0	0	0	0	0	0	0	0	0	0	0	0	0	0	0	0	0	0	0	0	0	0	0	0	0	0	0	0	0	0	0	0	0	0	0	0
Cheng, 1955, 1958	Psilopogon asiaticus	Blue-throated Barbet	À¶ºíÄâ×ÄÄ¾Äñ	0	0	0	0	0	0	0	0	0	0	0	0	0	0	0	0	0	0	0	0	0	0	0	0	0	0	0	0	0	0	0	0	0	0	0	0	0	0	0	0	0	0	0	0	0	0
Cheng, 1955, 1958	Psilopogon duvaucelii	Blue-eared Barbet	À¶¶úÄâ×ÄÄ¾Äñ	0	0	0	0	0	0	0	0	0	0	0	0	0	0	0	0	0	0	0	0	0	0	0	0	0	0	0	0	0	0	0	0	0	0	0	0	0	0	0	0	0	0	0	0	0	0
Cheng, 1955, 1958	Psilopogon haemacephalus	Coppersmith Barbet	³àÐØÄâ×ÄÄ¾Äñ	0	0	0	0	0	0	0	0	0	0	0	0	0	0	0	0	0	0	0	0	0	0	0	0	0	0	0	0	0	0	0	0	0	0	0	0	0	0	0	0	0	0	0	0	0	0
Cheng, 1955, 1958	Indicator xanthonotus	Yellow-rumped Honeyguide	»ÆÑüÏìÃÛ?	0	0	0	0	0	0	0	0	0	0	0	0	0	0	0	0	0	0	0	0	0	0	0	0	0	0	0	0	0	0	0	0	0	0	0	0	0	0	0	0	0	0	0	0	0	0
Cheng, 1955, 1958	Jynx torquilla	Eurasian Wryneck	ÒÏ?	0	1	0	1	0	0	1	0	1	0	0	1	0	1	0	0	0	0	1	0	0	1	0	1	0	0	1	0	1	0	0	1	0	1	0	0	0	0	1	0	0	0	0	1	0	0
Cheng, 1955, 1958	Picumnus innominatus	Speckled Piculet	°ß¼§×ÄÄ¾Äñ	0	0	0	0	0	0	0	0	0	0	0	0	0	0	0	0	0	0	0	0	1	0	0	0	0	0	0	0	0	0	0	0	0	0	0	0	0	0	0	0	0	0	0	0	0	0
Cheng, 1955, 1958	Sasia ochracea	White-browed Piculet	°×Ã¼×Ø×ÄÄ¾Äñ	0	0	0	0	0	0	0	0	0	0	0	0	0	0	0	0	0	0	0	0	0	0	0	0	0	0	0	0	0	0	0	0	0	0	0	0	0	0	0	0	0	0	0	0	0	0
Cheng, 1955, 1958	Yungipicus canicapillus	Grey-capped Pygmy Woodpecker	ÐÇÍ·×ÄÄ¾Äñ	0	0	0	0	0	1	0	0	0	0	1	0	0	0	0	1	0	0	0	0	1	0	0	0	0	1	0	0	0	0	0	0	0	0	0	0	0	0	0	0	0	0	0	0	0	1
Cheng, 1955, 1958	Yungipicus kizuki	Japanese Pygmy Woodpecker	Ð¡ÐÇÍ·×ÄÄ¾Äñ	0	0	0	0	0	1	0	0	0	0	1	0	0	0	0	0	0	0	0	0	1	0	0	0	0	0	0	0	0	0	0	0	0	0	0	0	0	0	0	0	0	0	0	0	0	0
Cheng, 1955, 1958	Picoides tridactylus	Eurasian Three-toed Woodpecker	ÈýÖº×ÄÄ¾Äñ	1	0	0	0	0	1	0	0	0	0	0	0	0	0	0	0	0	0	0	0	1	0	0	0	0	1	0	0	0	0	1	0	0	0	0	1	0	0	0	0	0	0	0	0	0	1
Cheng, 1955, 1958	Dendrocoptes auriceps	Brown-fronted Woodpecker	ºÖ¶î×ÄÄ¾Äñ	0	0	0	0	0	0	0	0	0	0	0	0	0	0	0	0	0	0	0	0	0	0	0	0	0	0	0	0	0	0	0	0	0	0	0	0	0	0	0	0	0	0	0	0	0	0
Cheng, 1955, 1958	Dryobates cathpharius	Crimson-breasted Woodpecker	³àÐØ×ÄÄ¾Äñ	0	0	0	0	0	0	0	0	0	0	0	0	0	0	0	0	0	0	0	0	0	0	0	0	0	0	0	0	0	0	0	0	0	0	0	0	0	0	0	0	0	0	0	0	0	0
Cheng, 1955, 1958	Dryobates minor	Lesser Spotted Woodpecker	Ð¡°ß×ÄÄ¾Äñ	1	0	0	0	0	1	0	0	0	0	1	0	0	0	0	0	0	0	0	0	0	0	0	0	0	1	0	0	0	0	0	0	0	0	0	1	0	0	0	0	0	0	0	0	0	0
Cheng, 1955, 1958	Dendrocopos hyperythrus	Rufous-bellied Woodpecker	×Ø¸¹×ÄÄ¾Äñ	0	0	0	0	0	0	1	0	1	0	0	1	0	1	0	0	0	0	1	0	0	0	0	1	0	0	0	0	0	0	0	0	0	0	0	0	0	0	0	0	1	0	0	0	0	1
Cheng, 1955, 1958	Dendrocopos macei	Fulvous-breasted Woodpecker	²èÐØ°ß×ÄÄ¾Äñ	0	0	0	0	0	0	0	0	0	0	0	0	0	0	0	0	0	0	0	0	0	0	0	0	0	0	0	0	0	0	0	0	0	0	0	0	0	0	0	0	0	0	0	0	0	0
Cheng, 1955, 1958	Dendrocopos atratus	Stripe-breasted Woodpecker	ÎÆÐØ×ÄÄ¾Äñ	0	0	0	0	0	0	0	0	0	0	0	0	0	0	0	0	0	0	0	0	0	0	0	0	0	0	0	0	0	0	0	0	0	0	0	0	0	0	0	0	0	0	0	0	0	0
Cheng, 1955, 1958	Dendrocopos darjellensis	Darjeeling Woodpecker	»Æ¾±×ÄÄ¾Äñ	0	0	0	0	0	0	0	0	0	0	0	0	0	0	0	0	0	0	0	0	0	0	0	0	0	0	0	0	0	0	0	0	0	0	0	0	0	0	0	0	0	0	0	0	0	0
Cheng, 1955, 1958	Dendrocopos leucopterus	White-winged Woodpecker	°×³á×ÄÄ¾Äñ	0	0	0	0	0	0	0	0	0	0	0	0	0	0	0	0	0	0	0	0	0	0	0	0	0	0	0	0	0	0	1	0	0	0	0	1	0	0	0	0	0	0	0	0	0	0
Cheng, 1955, 1958	Dendrocopos major	Great Spotted Woodpecker	´ó°ß×ÄÄ¾Äñ	0	0	1	0	0	1	1	1	0	0	1	0	1	0	0	1	0	0	0	0	1	0	0	0	0	0	0	1	0	0	1	0	0	0	0	1	0	0	0	0	0	0	0	0	0	1
Cheng, 1955, 1958	Dendrocopos leucotos	White-backed Woodpecker	°×±³×ÄÄ¾Äñ	1	0	0	0	0	1	0	0	0	0	1	0	0	0	0	1	0	0	0	0	1	0	0	0	0	1	0	0	0	0	0	0	0	0	0	0	0	0	0	0	0	0	0	0	0	0
Cheng, 1955, 1958	Dryocopus javensis	White-bellied Woodpecker	°×¸¹ºÚ×ÄÄ¾Äñ	0	0	0	0	0	0	0	0	0	0	0	0	0	0	0	0	0	0	0	0	0	0	0	0	0	0	0	0	0	0	0	0	0	0	0	0	0	0	0	0	0	0	0	0	0	0
Cheng, 1955, 1958	Dryocopus martius	Black Woodpecker	ºÚ×ÄÄ¾Äñ	1	0	0	0	0	1	0	0	0	0	1	0	0	0	0	1	0	0	0	0	1	0	0	0	0	1	0	0	0	0	0	0	0	0	0	0	0	0	0	0	1	0	0	0	0	1
Cheng, 1955, 1958	Chrysophlegma flavinucha	Greater Yellownape	´ó»Æ¹Ú×ÄÄ¾Äñ	0	0	0	0	0	0	0	0	0	0	0	0	0	0	0	0	0	0	0	0	0	0	0	0	0	0	0	0	0	0	0	0	0	0	0	0	0	0	0	0	0	0	0	0	0	0
Cheng, 1955, 1958	Picus chlorolophus	Lesser Yellownape	»Æ¹Ú×ÄÄ¾Äñ	0	0	0	0	0	0	0	0	0	0	0	0	0	0	0	0	0	0	0	0	0	0	0	0	0	0	0	0	0	0	0	0	0	0	0	0	0	0	0	0	0	0	0	0	0	0
Cheng, 1955, 1958	Picus vittatus	Laced Woodpecker	»¨¸¹ÂÌ×ÄÄ¾Äñ	0	0	0	0	0	0	0	0	0	0	0	0	0	0	0	0	0	0	0	0	0	0	0	0	0	0	0	0	0	0	0	0	0	0	0	0	0	0	0	0	0	0	0	0	0	0
Cheng, 1955, 1958	Picus xanthopygaeus	Streak-throated Woodpecker	ÁÛºíÂÌ×ÄÄ¾Äñ	0	0	0	0	0	0	0	0	0	0	0	0	0	0	0	0	0	0	0	0	0	0	0	0	0	0	0	0	0	0	0	0	0	0	0	0	0	0	0	0	0	0	0	0	0	0
Cheng, 1955, 1958	Picus squamatus	Scaly-bellied Woodpecker	ÁÛ¸¹ÂÌ×ÄÄ¾Äñ	0	0	0	0	0	0	0	0	0	0	0	0	0	0	0	0	0	0	0	0	0	0	0	0	0	0	0	0	0	0	0	0	0	0	0	0	0	0	0	0	0	0	0	0	0	0
Cheng, 1955, 1958	Picus rabieri	Red-collared Woodpecker	ºì¾±ÂÌ×ÄÄ¾Äñ	0	0	0	0	0	0	0	0	0	0	0	0	0	0	0	0	0	0	0	0	0	0	0	0	0	0	0	0	0	0	0	0	0	0	0	0	0	0	0	0	0	0	0	0	0	0
Cheng, 1955, 1958	Picus canus	Grey-headed Woodpecker	»ÒÍ·ÂÌ×ÄÄ¾Äñ	1	0	0	0	0	1	0	0	0	0	1	0	0	0	0	1	0	0	0	0	1	0	0	0	0	1	0	0	0	0	1	0	0	0	0	0	0	0	0	0	1	0	0	0	0	1
Cheng, 1955, 1958	Dinopium javanense	Common Flameback	½ð±³ÈýÖº×ÄÄ¾Äñ	0	0	0	0	0	0	0	0	0	0	0	0	0	0	0	0	0	0	0	0	0	0	0	0	0	0	0	0	0	0	0	0	0	0	0	0	0	0	0	0	0	0	0	0	0	0
Cheng, 1955, 1958	Dinopium shorii	Himalayan Flameback	Ï²É½½ð±³×ÄÄ¾Äñ	0	0	0	0	0	0	0	0	0	0	0	0	0	0	0	0	0	0	0	0	0	0	0	0	0	0	0	0	0	0	0	0	0	0	0	0	0	0	0	0	0	0	0	0	0	0
Cheng, 1955, 1958	Dinopium benghalense	Black-rumped Flameback	Ð¡½ð±³×ÄÄ¾Äñ	0	0	0	0	0	0	0	0	0	0	0	0	0	0	0	0	0	0	0	0	0	0	0	0	0	0	0	0	0	0	0	0	0	0	0	0	0	0	0	0	0	0	0	0	0	0
Cheng, 1955, 1958	Chrysocolaptes guttacristatus	Greater Flameback	´ó½ð±³×ÄÄ¾Äñ	0	0	0	0	0	0	0	0	0	0	0	0	0	0	0	0	0	0	0	0	0	0	0	0	0	0	0	0	0	0	0	0	0	0	0	0	0	0	0	0	0	0	0	0	0	0
Cheng, 1955, 1958	Gecinulus grantia	Pale-headed Woodpecker	Öñ×ÄÄ¾Äñ	0	0	0	0	0	0	0	0	0	0	0	0	0	0	0	0	0	0	0	0	0	0	0	0	0	0	0	0	0	0	0	0	0	0	0	0	0	0	0	0	0	0	0	0	0	0
Cheng, 1955, 1958	Blythipicus pyrrhotis	Bay Woodpecker	»Æ×ìÀõ×ÄÄ¾Äñ	0	0	0	0	0	0	0	0	0	0	0	0	0	0	0	0	0	0	0	0	0	0	0	0	0	0	0	0	0	0	0	0	0	0	0	0	0	0	0	0	0	0	0	0	0	0
Cheng, 1955, 1958	Micropternus brachyurus	Rufous Woodpecker	Àõ×ÄÄ¾Äñ	0	0	0	0	0	0	0	0	0	0	0	0	0	0	0	0	0	0	0	0	0	0	0	0	0	0	0	0	0	0	0	0	0	0	0	0	0	0	0	0	0	0	0	0	0	0
Cheng, 1955, 1958	Mulleripicus pulverulentus	Great Slaty Woodpecker	´ó»Ò×ÄÄ¾Äñ	0	0	0	0	0	0	0	0	0	0	0	0	0	0	0	0	0	0	0	0	0	0	0	0	0	0	0	0	0	0	0	0	0	0	0	0	0	0	0	0	0	0	0	0	0	0
Cheng, 1955, 1958	Microhierax caerulescens	Collared Falconet	ºìÍÈÐ¡öÀ	0	0	0	0	0	0	0	0	0	0	0	0	0	0	0	0	0	0	0	0	0	0	0	0	0	0	0	0	0	0	0	0	0	0	0	0	0	0	0	0	0	0	0	0	0	0
Cheng, 1955, 1958	Microhierax melanoleucos	Pied Falconet	°×ÍÈÐ¡öÀ	0	0	0	0	0	0	0	0	0	0	0	0	0	0	0	0	0	0	0	0	0	0	0	0	0	0	0	0	0	0	0	0	0	0	0	0	0	0	0	0	0	0	0	0	0	0
Cheng, 1955, 1958	Falco naumanni	Lesser Kestrel	»Æ×¦öÀ	0	0	0	0	0	0	0	0	0	0	0	0	0	0	0	0	1	0	0	0	0	1	0	0	0	0	1	0	0	0	0	1	0	0	0	0	1	0	0	0	0	0	0	0	0	0
Cheng, 1955, 1958	Falco tinnunculus	Common Kestrel	ºìöÀ	0	1	0	1	0	1	0	0	0	0	1	0	0	0	0	1	0	0	0	0	1	0	0	0	0	0	1	0	1	0	1	0	0	0	0	1	0	0	0	0	0	0	0	0	0	1
Cheng, 1955, 1958	Falco vespertinus	Red-footed Falcon	Î÷ºì½ÅöÀ	0	0	0	0	0	0	0	0	0	0	0	0	0	0	0	0	0	0	0	0	0	0	0	0	0	0	0	0	0	0	0	0	0	0	0	0	0	0	0	0	0	0	0	0	0	0
Cheng, 1955, 1958	Falco amurensis	Amur Falcon	ºì½ÅöÀ	0	1	0	1	0	0	1	0	1	0	0	1	0	1	0	0	1	1	1	0	0	1	0	1	0	0	1	0	1	0	0	0	0	0	0	0	0	0	0	0	0	0	0	0	0	0
Cheng, 1955, 1958	Falco columbarius	Merlin	»Ò±³öÀ	0	0	1	1	0	0	0	1	1	0	0	0	1	1	0	0	0	1	1	0	0	0	1	1	0	0	0	1	1	0	0	1	1	0	0	0	1	1	0	0	0	0	0	0	0	0
Cheng, 1955, 1958	Falco subbuteo	Eurasian Hobby	ÑàöÀ	0	1	0	1	0	0	0	0	0	0	0	0	0	0	0	0	1	0	1	1	0	1	0	1	0	0	0	0	0	0	0	1	0	1	0	0	1	0	1	0	0	0	0	0	0	0
Cheng, 1955, 1958	Falco severus	Oriental Hobby	ÃÍöÀ	0	0	0	0	0	0	0	0	0	0	0	0	0	0	0	0	0	0	0	0	0	0	0	0	0	0	0	0	0	0	0	0	0	0	0	0	0	0	0	0	0	0	0	0	0	0
Cheng, 1955, 1958	Falco cherrug	Saker Falcon	ÁÔöÀ	0	1	0	0	0	0	0	1	0	0	0	1	1	0	0	0	0	1	1	0	0	0	1	0	0	0	1	0	0	0	0	1	1	0	0	0	1	0	0	0	0	1	0	0	0	0
Cheng, 1955, 1958	Falco rusticolus	Gyrfalcon	Ã¬öÀ	0	0	1	0	0	0	0	1	0	0	0	0	1	0	0	0	0	0	0	0	0	0	0	0	0	0	0	0	0	0	0	0	0	0	0	0	0	0	0	0	0	0	0	0	0	0
Cheng, 1955, 1958	Falco peregrinus	Peregrine Falcon	ÓÎöÀ	0	0	0	0	0	0	0	0	0	0	0	0	0	0	0	0	0	0	1	0	0	0	0	0	0	0	0	0	0	0	0	1	0	0	0	0	1	0	0	0	0	0	0	0	0	0
Cheng, 1955, 1958	Psittinus cyanurus	Blue-rumped Parrot	À¶Ñü¶ÌÎ²ðÐðÄ	0	0	0	0	0	0	0	0	0	0	0	0	0	0	0	0	0	0	0	0	0	0	0	0	0	0	0	0	0	0	0	0	0	0	0	0	0	0	0	0	0	0	0	0	0	0
Cheng, 1955, 1958	Psittacula finschii	Grey-headed Parakeet	»ÒÍ·ðÐðÄ	0	0	0	0	0	0	0	0	0	0	0	0	0	0	0	0	0	0	0	0	0	0	0	0	0	0	0	0	0	0	0	0	0	0	0	0	0	0	0	0	0	0	0	0	0	0
Cheng, 1955, 1958	Psittacula himalayana	Slaty-headed Parakeet	ÇàÍ·ðÐðÄ	0	0	0	0	0	0	0	0	0	0	0	0	0	0	0	0	0	0	0	0	0	0	0	0	0	0	0	0	0	0	0	0	0	0	0	0	0	0	0	0	0	0	0	0	0	0
Cheng, 1955, 1958	Psittacula roseata	Blossom-headed Parakeet	»¨Í·ðÐðÄ	0	0	0	0	0	0	0	0	0	0	0	0	0	0	0	0	0	0	0	0	0	0	0	0	0	0	0	0	0	0	0	0	0	0	0	0	0	0	0	0	0	0	0	0	0	0
Cheng, 1955, 1958	Psittacula alexandri	Red-breasted Parakeet	ç³ÐØðÐðÄ	0	0	0	0	0	0	0	0	0	0	0	0	0	0	0	0	0	0	0	0	0	0	0	0	0	0	0	0	0	0	0	0	0	0	0	0	0	0	0	0	0	0	0	0	0	0
Cheng, 1955, 1958	Psittacula derbiana	Lord Derby's Parakeet	´ó×ÏÐØðÐðÄ	0	0	0	0	0	0	0	0	0	0	0	0	0	0	0	0	0	0	0	0	0	0	0	0	0	0	0	0	0	0	0	0	0	0	0	0	0	0	0	0	0	0	0	0	0	0
Cheng, 1955, 1958	Psittacula eupatria	Alexandrine Parakeet	ÑÇÀúÉ½´óðÐðÄ	0	0	0	0	0	0	0	0	0	0	0	0	0	0	0	0	0	0	0	0	0	0	0	0	0	0	0	0	0	0	0	0	0	0	0	0	0	0	0	0	0	0	0	0	0	0
Cheng, 1955, 1958	Psittacula krameri	Rose-ringed Parakeet	ºìÁìÂÌðÐðÄ	0	0	0	0	0	0	0	0	0	0	0	0	0	0	0	0	0	0	0	0	0	0	0	0	0	0	0	0	0	0	0	0	0	0	0	0	0	0	0	0	0	0	0	0	0	0
Cheng, 1955, 1958	Cacatua sulphurea	Yellow-crested Cockatoo	Ð¡¿û»¨ðÐðÄ	0	0	0	0	0	0	0	0	0	0	0	0	0	0	0	0	0	0	0	0	0	0	0	0	0	0	0	0	0	0	0	0	0	0	0	0	0	0	0	0	0	0	0	0	0	0
Cheng, 1955, 1958	Loriculus vernalis	Vernal Hanging Parrot	¶ÌÎ²ðÐðÄ	0	0	0	0	0	0	0	0	0	0	0	0	0	0	0	0	0	0	0	0	0	0	0	0	0	0	0	0	0	0	0	0	0	0	0	0	0	0	0	0	0	0	0	0	0	0
Cheng, 1955, 1958	Psarisomus dalhousiae	Long-tailed Broadbill	³¤Î²À«×ìÄñ	0	0	0	0	0	0	0	0	0	0	0	0	0	0	0	0	0	0	0	0	0	0	0	0	0	0	0	0	0	0	0	0	0	0	0	0	0	0	0	0	0	0	0	0	0	0
Cheng, 1955, 1958	Serilophus lunatus	Silver-breasted Broadbill	ÒøÐØË¿¹ÚÄñ	0	0	0	0	0	0	0	0	0	0	0	0	0	0	0	0	0	0	0	0	0	0	0	0	0	0	0	0	0	0	0	0	0	0	0	0	0	0	0	0	0	0	0	0	0	0
Cheng, 1955, 1958	Hydrornis phayrei	Eared Pitta	Ë«±è°ËÉ«ð´	0	0	0	0	0	0	0	0	0	0	0	0	0	0	0	0	0	0	0	0	0	0	0	0	0	0	0	0	0	0	0	0	0	0	0	0	0	0	0	0	0	0	0	0	0	0
Cheng, 1955, 1958	Hydrornis nipalensis	Blue-naped Pitta	À¶Õí°ËÉ«ð´	0	0	0	0	0	0	0	0	0	0	0	0	0	0	0	0	0	0	0	0	0	0	0	0	0	0	0	0	0	0	0	0	0	0	0	0	0	0	0	0	0	0	0	0	0	0
Cheng, 1955, 1958	Hydrornis soror	Blue-rumped Pitta	À¶±³°ËÉ«ð´	0	0	0	0	0	0	0	0	0	0	0	0	0	0	0	0	0	0	0	0	0	0	0	0	0	0	0	0	0	0	0	0	0	0	0	0	0	0	0	0	0	0	0	0	0	0
Cheng, 1955, 1958	Hydrornis oatesi	Rusty-naped Pitta	ÀõÍ·°ËÉ«ð´	0	0	0	0	0	0	0	0	0	0	0	0	0	0	0	0	0	0	0	0	0	0	0	0	0	0	0	0	0	0	0	0	0	0	0	0	0	0	0	0	0	0	0	0	0	0
Cheng, 1955, 1958	Hydrornis cyaneus	Blue Pitta	À¶°ËÉ«ð´	0	0	0	0	0	0	0	0	0	0	0	0	0	0	0	0	0	0	0	0	0	0	0	0	0	0	0	0	0	0	0	0	0	0	0	0	0	0	0	0	0	0	0	0	0	0
Cheng, 1955, 1958	Pitta sordida	Hooded Pitta	ÂÌÐØ°ËÉ«ð´	0	0	0	0	0	0	0	0	0	0	0	0	0	0	0	0	0	0	0	0	0	0	0	0	0	0	0	0	0	0	0	0	0	0	0	0	0	0	0	0	0	0	0	0	0	0
Cheng, 1955, 1958	Pitta brachyura	Indian Pitta	Ó¡¶È°ËÉ«ð´	0	0	0	0	0	0	0	0	0	0	0	0	0	0	0	0	0	0	0	0	0	0	0	0	0	0	0	0	0	0	0	0	0	0	0	0	0	0	0	0	0	0	0	0	0	0
Cheng, 1955, 1958	Pitta nympha	Fairy Pitta	ÏÉ°ËÉ«ð´	0	0	0	0	0	0	0	0	0	0	0	0	0	0	0	0	0	0	0	1	0	0	0	0	0	0	0	0	0	0	0	0	0	0	0	0	0	0	0	0	0	0	0	0	0	0
Cheng, 1955, 1958	Pitta moluccensis	Blue-winged Pitta	À¶³á°ËÉ«ð´	0	0	0	0	0	0	0	0	0	0	0	0	0	0	0	0	0	0	0	0	0	0	0	0	0	0	0	0	0	0	0	0	0	0	0	0	0	0	0	0	0	0	0	0	0	0
Cheng, 1955, 1958	Hemipus picatus	Bar-winged Flycatcher-shrike	ºÖ±³ûlùV	0	0	0	0	0	0	0	0	0	0	0	0	0	0	0	0	0	0	0	0	0	0	0	0	0	0	0	0	0	0	0	0	0	0	0	0	0	0	0	0	0	0	0	0	0	0
Cheng, 1955, 1958	Tephrodornis virgatus	Large Woodshrike	¹³×ìÁÖùV	0	0	0	0	0	0	0	0	0	0	0	0	0	0	0	0	0	0	0	0	0	0	0	0	0	0	0	0	0	0	0	0	0	0	0	0	0	0	0	0	0	0	0	0	0	0
Cheng, 1955, 1958	Artamus fuscus	Ashy Woodswallow	»ÒÑàùV	0	0	0	0	0	0	0	0	0	0	0	0	0	0	0	0	0	0	0	0	0	0	0	0	0	0	0	0	0	0	0	0	0	0	0	0	0	0	0	0	0	0	0	0	0	0
Cheng, 1955, 1958	Aegithina tiphia	Common Iora	ºÚ³áÈ¸ðÇ	0	0	0	0	0	0	0	0	0	0	0	0	0	0	0	0	0	0	0	0	0	0	0	0	0	0	0	0	0	0	0	0	0	0	0	0	0	0	0	0	0	0	0	0	0	0
Cheng, 1955, 1958	Aegithina lafresnayei	Great Iora	´óÂÌÈ¸ðÇ	0	0	0	0	0	0	0	0	0	0	0	0	0	0	0	0	0	0	0	0	0	0	0	0	0	0	0	0	0	0	0	0	0	0	0	0	0	0	0	0	0	0	0	0	0	0
Cheng, 1955, 1958	Pericrocotus solaris	Grey-chinned Minivet	»ÒºíÉ½½·Äñ	0	0	0	0	0	0	0	0	0	0	0	0	0	0	0	0	0	0	0	0	0	0	0	0	0	0	0	0	0	0	0	0	0	0	0	0	0	0	0	0	0	0	0	0	0	0
Cheng, 1955, 1958	Pericrocotus brevirostris	Short-billed Minivet	¶Ì×ìÉ½½·Äñ	0	0	0	0	0	0	0	0	0	0	0	0	0	0	0	0	0	0	0	0	0	0	0	0	0	0	0	0	0	0	0	0	0	0	0	0	0	0	0	0	0	0	0	0	0	0
Cheng, 1955, 1958	Pericrocotus ethologus	Long-tailed Minivet	³¤Î²É½½·Äñ	0	0	0	0	0	0	0	0	0	0	0	0	0	0	0	0	1	0	1	0	0	1	0	1	0	0	0	0	0	0	0	0	0	0	0	0	0	0	0	0	0	0	0	0	0	0
Cheng, 1955, 1958	Pericrocotus speciosus	Scarlet Minivet	³àºìÉ½½·Äñ	0	0	0	0	0	0	0	0	0	0	0	0	0	0	0	0	0	0	0	0	0	0	0	0	0	0	0	0	0	0	0	0	0	0	0	0	0	0	0	0	0	0	0	0	0	0
Cheng, 1955, 1958	Pericrocotus divaricatus	Ashy Minivet	»ÒÉ½½·Äñ	0	1	0	1	0	0	1	0	1	0	0	1	0	1	0	0	0	0	1	0	0	0	0	1	0	0	1	0	1	0	0	0	0	0	0	0	0	0	0	0	0	0	0	0	0	0
Cheng, 1955, 1958	Pericrocotus tegimae	Ryukyu Minivet	ÁðÇòÉ½½·Äñ	0	0	0	0	0	0	0	0	0	0	0	0	0	0	0	0	0	0	0	0	0	0	0	0	0	0	0	0	0	0	0	0	0	0	0	0	0	0	0	0	0	0	0	0	0	0
Cheng, 1955, 1958	Pericrocotus cantonensis	Swinhoe's Minivet	Ð¡»ÒÉ½½·Äñ	0	0	0	0	0	0	0	0	0	0	0	0	0	0	0	0	0	0	0	0	0	0	0	0	0	0	0	0	0	0	0	0	0	0	0	0	0	0	0	0	0	0	0	0	0	0
Cheng, 1955, 1958	Pericrocotus roseus	Rosy Minivet	·ÛºìÉ½½·Äñ	0	0	0	0	0	0	0	0	0	0	0	0	0	0	0	0	0	0	0	0	0	0	0	0	0	0	0	0	0	0	0	0	0	0	0	0	0	0	0	0	0	0	0	0	0	0
Cheng, 1955, 1958	Coracina macei	Large Cuckooshrike	´ó¾éùV	0	0	0	0	0	0	0	0	0	0	0	0	0	0	0	0	0	0	0	0	0	0	0	0	0	0	0	0	0	0	0	0	0	0	0	0	0	0	0	0	0	0	0	0	0	0
Cheng, 1955, 1958	Lalage nigra	Pied Triller	ºÚÃù¾éùV	0	0	0	0	0	0	0	0	0	0	0	0	0	0	0	0	0	0	0	0	0	0	0	0	0	0	0	0	0	0	0	0	0	0	0	0	0	0	0	0	0	0	0	0	0	0
Cheng, 1955, 1958	Lalage melaschistos	Black-winged Cuckooshrike	°µ»Ò¾éùV	0	0	0	0	0	0	0	0	0	0	0	0	0	0	0	0	1	0	1	0	0	1	0	1	0	0	0	0	0	0	0	0	0	0	0	0	0	0	0	0	0	0	0	0	0	0
Cheng, 1955, 1958	Lanius tigrinus	Tiger Shrike	»¢ÎÆ²®ÀÍ	0	0	0	0	0	0	1	0	1	0	0	1	0	1	0	0	1	0	1	0	0	1	0	1	0	0	1	0	0	0	0	0	0	0	0	0	0	0	0	0	0	0	0	0	0	0
Cheng, 1955, 1958	Lanius bucephalus	Bull-headed Shrike	Å£Í·²®ÀÍ	0	0	0	0	0	0	1	0	1	0	0	1	0	1	0	0	1	0	1	0	0	1	0	1	0	0	0	0	0	0	0	0	0	0	0	0	0	0	0	0	0	0	0	0	0	0
Cheng, 1955, 1958	Lanius cristatus	Brown Shrike	ºìÎ²²®ÀÍ	0	1	0	1	0	0	1	0	1	0	0	1	0	1	0	0	1	0	1	0	0	1	0	1	0	0	1	0	1	0	0	0	0	0	0	0	0	0	0	0	0	0	0	0	0	0
Cheng, 1955, 1958	Lanius collurio	Red-backed Shrike	ºì±³²®ÀÍ	0	0	0	0	0	0	0	0	0	0	0	0	0	0	0	0	0	0	0	0	0	0	0	0	0	0	0	0	0	0	0	0	0	0	0	0	0	0	0	0	0	0	0	0	0	0
Cheng, 1955, 1958	Lanius isabellinus	Isabelline Shrike	»ÄÄ®²®ÀÍ	0	0	0	0	0	0	0	0	0	0	0	0	0	0	0	0	0	0	0	0	0	0	0	0	0	0	0	0	1	0	0	1	0	0	0	0	1	0	0	0	0	0	0	0	0	0
Cheng, 1955, 1958	Lanius phoenicuroides	Red-tailed Shrike	×ØÎ²²®ÀÍ	0	0	0	0	0	0	0	0	0	0	0	0	0	0	0	0	0	0	0	0	0	0	0	0	0	0	0	0	0	0	0	1	0	0	0	0	1	0	0	0	0	0	0	0	0	0
Cheng, 1955, 1958	Lanius collurioides	Burmese Shrike	Àõ±³²®ÀÍ	0	0	0	0	0	0	0	0	0	0	0	0	0	0	0	0	0	0	0	0	0	0	0	0	0	0	0	0	0	0	0	0	0	0	0	0	0	0	0	0	0	0	0	0	0	0
Cheng, 1955, 1958	Lanius schach	Long-tailed Shrike	×Ø±³²®ÀÍ	0	0	0	0	0	0	0	0	0	0	0	0	0	0	0	0	0	0	0	0	0	0	0	0	0	0	0	0	0	0	0	0	0	0	0	0	0	0	0	0	0	0	0	0	0	0
Cheng, 1955, 1958	Lanius tephronotus	Grey-backed Shrike	»Ò±³²®ÀÍ	0	0	0	0	0	0	0	0	0	0	0	0	0	0	0	0	0	0	1	0	0	1	0	1	0	0	0	0	0	0	0	1	0	1	0	0	0	0	0	0	0	0	0	0	0	0
Cheng, 1955, 1958	Lanius minor	Lesser Grey Shrike	ºÚ¶î²®ÀÍ	0	0	0	0	0	0	0	0	0	0	0	0	0	0	0	0	0	0	0	0	0	0	0	0	0	0	0	0	0	0	0	1	0	0	0	0	1	0	0	0	0	0	0	0	0	0
Cheng, 1955, 1958	Lanius borealis	Northern Shrike	»Ò²®ÀÍ	0	0	1	1	0	0	0	1	1	0	0	0	1	1	0	0	0	1	1	0	0	0	1	1	0	0	0	1	1	0	0	1	1	1	0	0	1	0	0	0	0	0	0	0	0	0
Cheng, 1955, 1958	Lanius excubitor	Great Grey Shrike	Î÷·½»Ò²®ÀÍ	0	0	0	0	0	0	0	0	0	0	0	0	0	0	0	0	0	0	0	0	0	0	0	0	0	0	0	0	0	0	0	1	1	1	0	0	0	1	1	0	0	0	0	0	0	0
Cheng, 1955, 1958	Lanius giganteus	Giant Grey Shrike	Çà²ØÐ¨Î²²®ÀÍ	0	0	0	0	0	0	0	0	0	0	0	0	0	0	0	0	0	0	0	0	0	0	0	0	0	0	0	0	0	0	0	1	0	0	0	0	0	0	0	0	0	0	0	0	0	0
Cheng, 1955, 1958	Lanius sphenocercus	Chinese Grey Shrike	Ð¨Î²²®ÀÍ	0	1	0	1	0	0	1	1	1	0	0	1	1	1	0	0	0	1	1	0	0	1	1	1	0	0	1	1	1	0	0	1	0	1	0	0	0	0	0	0	0	0	0	0	0	0
Cheng, 1955, 1958	Pteruthius xanthochlorus	Green Shrike-babbler	µ­ÂÌùVðÌ	0	0	0	0	0	0	0	0	0	0	0	0	0	0	0	0	0	0	0	0	0	0	0	0	0	0	0	0	0	0	0	0	0	0	0	0	0	0	0	0	0	0	0	0	0	0
Cheng, 1955, 1958	Pteruthius melanotis	Black-eared Shrike-babbler	ÀõºíùVðÌ	0	0	0	0	0	0	0	0	0	0	0	0	0	0	0	0	0	0	0	0	0	0	0	0	0	0	0	0	0	0	0	0	0	0	0	0	0	0	0	0	0	0	0	0	0	0
Cheng, 1955, 1958	Pteruthius rufiventer	Black-headed Shrike-babbler	×Ø¸¹ùVðÌ	0	0	0	0	0	0	0	0	0	0	0	0	0	0	0	0	0	0	0	0	0	0	0	0	0	0	0	0	0	0	0	0	0	0	0	0	0	0	0	0	0	0	0	0	0	0
Cheng, 1955, 1958	Pteruthius aeralatus	Blyth's Shrike-babbler	ºì³áùVðÌ	0	0	0	0	0	0	0	0	0	0	0	0	0	0	0	0	0	0	0	0	0	0	0	0	0	0	0	0	0	0	0	0	0	0	0	0	0	0	0	0	0	0	0	0	0	0
Cheng, 1955, 1958	Pteruthius intermedius	Clicking Shrike-babbler	Àõ¶îùVðÌ	0	0	0	0	0	0	0	0	0	0	0	0	0	0	0	0	0	0	0	0	0	0	0	0	0	0	0	0	0	0	0	0	0	0	0	0	0	0	0	0	0	0	0	0	0	0
Cheng, 1955, 1958	Erpornis zantholeuca	White-bellied Erpornis	°×¸¹·ïðÌ	0	0	0	0	0	0	0	0	0	0	0	0	0	0	0	0	0	0	0	0	0	0	0	0	0	0	0	0	0	0	0	0	0	0	0	0	0	0	0	0	0	0	0	0	0	0
Cheng, 1955, 1958	Oriolus traillii	Maroon Oriole	Öìð¿	0	0	0	0	0	0	0	0	0	0	0	0	0	0	0	0	0	0	0	0	0	0	0	0	0	0	0	0	0	0	0	0	0	0	0	0	0	0	0	0	0	0	0	0	0	0
Cheng, 1955, 1958	Oriolus mellianus	Silver Oriole	ÈµÉ«ð¿	0	0	0	0	0	0	0	0	0	0	0	0	0	0	0	0	0	0	0	0	0	0	0	0	0	0	0	0	0	0	0	0	0	0	0	0	0	0	0	0	0	0	0	0	0	0
Cheng, 1955, 1958	Oriolus xanthornus	Black-hooded Oriole	ºÚÍ·»Æð¿	0	0	0	0	0	0	0	0	0	0	0	0	0	0	0	0	0	0	0	0	0	0	0	0	0	0	0	0	0	0	0	0	0	0	0	0	0	0	0	0	0	0	0	0	0	0
Cheng, 1955, 1958	Oriolus kundoo	Indian Golden Oriole	Ó¡¶È½ð»Æð¿	0	0	0	0	0	0	0	0	0	0	0	0	0	0	0	0	0	0	0	0	0	0	0	0	0	0	0	0	0	0	0	1	0	0	0	0	0	0	0	0	0	0	0	0	0	0
Cheng, 1955, 1958	Oriolus oriolus	Eurasian Golden Oriole	½ð»Æð¿	0	0	0	0	0	0	0	0	0	0	0	0	0	0	0	0	0	0	0	0	0	0	0	0	0	0	0	0	0	0	0	0	0	0	0	0	1	0	0	0	0	0	0	0	0	0
Cheng, 1955, 1958	Oriolus chinensis	Black-naped Oriole	ºÚÕí»Æð¿	0	1	0	0	0	0	1	0	0	0	0	1	0	0	0	0	1	0	0	0	0	1	0	0	0	0	1	0	0	0	0	1	0	0	0	0	0	0	0	0	0	0	0	0	0	0
Cheng, 1955, 1958	Oriolus tenuirostris	Slender-billed Oriole	Ï¸×ì»Æð¿	0	0	0	0	0	0	0	0	0	0	0	0	0	0	0	0	0	0	0	0	0	0	0	0	0	0	0	0	0	0	0	0	0	0	0	0	0	0	0	0	0	0	0	0	0	0
Cheng, 1955, 1958	Dicrurus aeneus	Bronzed Drongo	¹ÅÍ­É«¾íÎ²	0	0	0	0	0	0	0	0	0	0	0	0	0	0	0	0	0	0	0	0	0	0	0	0	0	0	0	0	0	0	0	0	0	0	0	0	0	0	0	0	0	0	0	0	0	0
Cheng, 1955, 1958	Dicrurus remifer	Lesser Racket-tailed Drongo	Ð¡ÅÌÎ²	0	0	0	0	0	0	0	0	0	0	0	0	0	0	0	0	0	0	0	0	0	0	0	0	0	0	0	0	0	0	0	0	0	0	0	0	0	0	0	0	0	0	0	0	0	0
Cheng, 1955, 1958	Dicrurus annectens	Crow-billed Drongo	Ñ»×ì¾íÎ²	0	0	0	0	0	0	0	0	0	0	0	0	0	0	0	0	0	0	0	0	0	0	0	0	0	0	0	0	0	0	0	0	0	0	0	0	0	0	0	0	0	0	0	0	0	0
Cheng, 1955, 1958	Dicrurus paradiseus	Greater Racket-tailed Drongo	´óÅÌÎ²	0	0	0	0	0	0	0	0	0	0	0	0	0	0	0	0	0	0	0	0	0	0	0	0	0	0	0	0	0	0	0	0	0	0	0	0	0	0	0	0	0	0	0	0	0	0
Cheng, 1955, 1958	Dicrurus hottentottus	Hair-crested Drongo	·¢¹Ú¾íÎ²	0	0	0	0	0	0	0	0	0	0	0	0	0	0	0	0	1	0	1	0	0	0	0	0	0	0	0	0	0	0	0	0	0	0	0	0	0	0	0	0	0	0	0	0	0	0
Cheng, 1955, 1958	Dicrurus leucophaeus	Ashy Drongo	»Ò¾íÎ²	0	0	0	0	0	0	1	0	0	0	0	1	0	0	0	0	1	0	0	0	0	1	0	0	0	0	0	0	0	0	0	0	0	0	0	0	0	0	0	0	0	0	0	0	0	0
Cheng, 1955, 1958	Dicrurus macrocercus	Black Drongo	ºÚ¾íÎ²	0	0	0	0	0	0	1	0	0	0	0	1	0	0	0	0	1	0	0	0	0	1	0	0	0	0	1	0	0	0	0	0	0	0	0	0	0	0	0	0	0	0	0	0	0	0
Cheng, 1955, 1958	Rhipidura albicollis	White-throated Fantail	°×ºíÉÈÎ²ûl	0	0	0	0	0	0	0	0	0	0	0	0	0	0	0	0	0	0	0	0	0	0	0	0	0	0	0	0	0	0	0	0	0	0	0	0	0	0	0	0	0	0	0	0	0	0
Cheng, 1955, 1958	Rhipidura aureola	White-browed Fantail	°×Ã¼ÉÈÎ²ûl	0	0	0	0	0	0	0	0	0	0	0	0	0	0	0	0	0	0	0	0	0	0	0	0	0	0	0	0	0	0	0	0	0	0	0	0	0	0	0	0	0	0	0	0	0	0
Cheng, 1955, 1958	Hypothymis azurea	Black-naped Monarch	ºÚÕíÍõûl	0	0	0	0	0	0	0	0	0	0	0	0	0	0	0	0	0	0	0	0	0	0	0	0	0	0	0	0	0	1	0	0	0	0	0	0	0	0	0	0	0	0	0	0	0	0
Cheng, 1955, 1958	Terpsiphone paradisi	Indian Paradise Flycatcher	Ó¡ÃåÊÙ´ø	0	0	0	0	0	0	0	0	0	0	0	0	0	0	0	0	0	0	0	0	0	0	0	0	0	0	0	0	0	0	0	0	0	0	0	0	0	0	0	0	0	0	0	0	0	0
Cheng, 1955, 1958	Terpsiphone affinis	Blyth's Paradise Flycatcher	ÖÐÄÏÊÙ´ø	0	0	0	0	0	0	0	0	0	0	0	0	0	0	0	0	0	0	0	0	0	0	0	0	0	0	0	0	0	0	0	0	0	0	0	0	0	0	0	0	0	0	0	0	0	0
Cheng, 1955, 1958	Terpsiphone incei	Amur Paradise Flycatcher	ÊÙ´ø	0	0	0	0	0	0	1	0	1	0	0	1	0	1	0	0	1	0	1	0	0	1	0	1	0	0	0	0	0	0	0	1	0	1	0	0	0	0	0	0	0	0	0	0	0	0
Cheng, 1955, 1958	Terpsiphone atrocaudata	Japanese Paradise Flycatcher	×ÏÊÙ´ø	0	0	0	0	0	0	0	0	1	0	0	0	0	0	0	0	0	0	1	0	0	0	0	0	0	0	0	0	0	0	0	0	0	0	0	0	0	0	0	0	0	0	0	0	0	0
Cheng, 1955, 1958	Perisoreus infaustus	Siberian Jay	±±ÔëÑ»	0	0	0	0	0	1	0	0	0	0	1	0	0	0	0	0	0	0	0	0	0	0	0	0	0	0	0	0	0	0	0	0	0	0	0	0	0	0	0	0	0	0	0	0	0	0
Cheng, 1955, 1958	Perisoreus internigrans	Sichuan Jay	ºÚÍ·ÔëÑ»	0	0	0	0	0	0	0	0	0	0	0	0	0	0	0	0	0	0	0	0	1	0	0	0	0	0	0	0	0	0	0	0	0	0	0	0	0	0	0	0	0	0	0	0	0	1
Cheng, 1955, 1958	Garrulus glandarius	Eurasian Jay	ËÉÑ»	1	0	0	0	0	1	0	0	0	0	1	0	0	0	0	1	0	0	0	0	1	0	0	0	0	1	0	0	0	0	1	0	0	0	0	0	0	0	0	0	0	0	0	0	0	1
Cheng, 1955, 1958	Cyanopica cyanus	Azure-winged Magpie	»ÒÏ²Èµ	1	0	0	0	0	1	0	0	0	0	1	0	0	0	0	1	0	0	0	0	1	0	0	0	0	1	0	0	0	0	1	0	0	0	0	0	0	0	0	0	0	0	0	0	0	1
Cheng, 1955, 1958	Urocissa caerulea	Taiwan Blue Magpie	Ì¨ÍåÀ¶Èµ	0	0	0	0	0	0	0	0	0	0	0	0	0	0	0	0	0	0	0	0	0	0	0	0	0	0	0	0	0	0	0	0	0	0	0	0	0	0	0	0	0	0	0	0	0	0
Cheng, 1955, 1958	Urocissa flavirostris	Yellow-billed Blue Magpie	»Æ×ìÀ¶Èµ	0	0	0	0	0	0	0	0	0	0	0	0	0	0	0	0	0	0	0	0	0	0	0	0	0	0	0	0	0	0	0	0	0	0	0	0	0	0	0	0	0	0	0	0	0	0
Cheng, 1955, 1958	Urocissa erythroryncha	Red-billed Blue Magpie	ºì×ìÀ¶Èµ	0	0	0	0	0	1	0	0	0	0	1	0	0	0	0	1	0	0	0	0	1	0	0	0	0	1	0	0	0	0	0	0	0	0	0	0	0	0	0	0	0	0	0	0	0	0
Cheng, 1955, 1958	Urocissa whiteheadi	White-winged Magpie	°×³áÀ¶Èµ	0	0	0	0	0	0	0	0	0	0	0	0	0	0	0	0	0	0	0	0	0	0	0	0	0	0	0	0	0	0	0	0	0	0	0	0	0	0	0	0	0	0	0	0	0	0
Cheng, 1955, 1958	Cissa chinensis	Common Green Magpie	À¶ÂÌÈµ	0	0	0	0	0	0	0	0	0	0	0	0	0	0	0	0	0	0	0	0	0	0	0	0	0	0	0	0	0	0	0	0	0	0	0	0	0	0	0	0	0	0	0	0	0	0
Cheng, 1955, 1958	Cissa hypoleuca	Indochinese Green Magpie	Ó¡Ö§ÂÌÈµ	0	0	0	0	0	0	0	0	0	0	0	0	0	0	0	0	0	0	0	0	0	0	0	0	0	0	0	0	0	0	0	0	0	0	0	0	0	0	0	0	0	0	0	0	0	0
Cheng, 1955, 1958	Dendrocitta vagabunda	Rufous Treepie	×Ø¸¹Ê÷Èµ	0	0	0	0	0	0	0	0	0	0	0	0	0	0	0	0	0	0	0	0	0	0	0	0	0	0	0	0	0	0	0	0	0	0	0	0	0	0	0	0	0	0	0	0	0	0
Cheng, 1955, 1958	Dendrocitta formosae	Grey Treepie	»ÒÊ÷Èµ	0	0	0	0	0	0	0	0	0	0	0	0	0	0	0	0	0	0	0	0	0	0	0	0	0	0	0	0	0	0	0	0	0	0	0	0	0	0	0	0	0	0	0	0	0	0
Cheng, 1955, 1958	Dendrocitta frontalis	Collared Treepie	ºÚ¶îÊ÷Èµ	0	0	0	0	0	0	0	0	0	0	0	0	0	0	0	0	0	0	0	0	0	0	0	0	0	0	0	0	0	0	0	0	0	0	0	0	0	0	0	0	0	0	0	0	0	0
Cheng, 1955, 1958	Temnurus temnurus	Ratchet-tailed Treepie	ËþÎ²Ê÷Èµ	0	0	0	0	0	0	0	0	0	0	0	0	0	0	0	0	0	0	0	0	0	0	0	0	0	0	0	0	0	0	0	0	0	0	0	0	0	0	0	0	0	0	0	0	0	0
Cheng, 1955, 1958	Pica pica	Eurasian Magpie	Å·ÑÇÏ²Èµ	0	0	0	0	0	0	0	0	0	0	0	0	0	0	0	0	0	0	0	0	0	0	0	0	0	0	0	0	0	0	1	0	0	0	0	1	0	0	0	0	1	0	0	0	0	0
Cheng, 1955, 1958	Pica bottanensis	Black-rumped Magpie	Çà²ØÏ²Èµ	0	0	0	0	0	0	0	0	0	0	0	0	0	0	0	0	0	0	0	0	0	0	0	0	0	0	0	0	0	0	1	0	0	0	0	0	0	0	0	0	1	0	0	0	0	1
Cheng, 1955, 1958	Pica serica	Oriental Magpie	Ï²Èµ	1	0	0	0	0	1	0	0	0	0	1	0	0	0	0	1	0	0	0	0	1	0	0	0	0	1	0	0	0	0	1	0	0	0	0	0	0	0	0	0	0	0	0	0	0	1
Cheng, 1955, 1958	Podoces hendersoni	Mongolian Ground Jay	ºÚÎ²µØÑ»	0	0	0	0	0	0	0	0	0	0	0	0	0	0	0	0	0	0	0	0	0	0	0	0	0	1	0	0	0	0	1	0	0	0	0	1	0	0	0	0	1	0	0	0	0	1
Cheng, 1955, 1958	Podoces biddulphi	Xinjiang Ground Jay	°×Î²µØÑ»	0	0	0	0	0	0	0	0	0	0	0	0	0	0	0	0	0	0	0	0	0	0	0	0	0	0	0	0	0	0	1	0	0	0	0	1	0	0	0	0	0	0	0	0	0	0
Cheng, 1955, 1958	Nucifraga caryocatactes	Spotted Nutcracker	ÐÇÑ»	0	1	0	1	0	0	1	0	1	0	0	1	0	1	0	1	0	0	0	0	1	0	1	1	0	0	1	0	1	0	1	0	0	0	0	1	0	0	0	0	0	0	0	0	0	1
Cheng, 1955, 1958	Pyrrhocorax pyrrhocorax	Red-billed Chough	ºì×ìÉ½Ñ»	1	0	0	0	0	0	0	0	0	0	0	0	0	0	0	1	0	0	0	0	1	0	0	0	0	1	0	0	0	0	1	0	0	0	0	1	0	0	0	0	1	0	0	0	0	1
Cheng, 1955, 1958	Pyrrhocorax graculus	Alpine Chough	»Æ×ìÉ½Ñ»	0	0	0	0	0	0	0	0	0	0	0	0	0	0	0	0	0	0	0	0	0	0	0	0	0	0	0	0	0	0	1	0	0	0	0	1	0	0	0	0	1	0	0	0	0	1
Cheng, 1955, 1958	Coloeus monedula	Western Jackdaw	º®Ñ»	0	0	0	0	0	0	0	0	0	0	0	0	0	0	0	0	0	0	0	0	0	0	0	0	0	0	0	0	0	0	0	0	1	0	0	0	1	0	0	0	0	0	1	0	0	0
Cheng, 1955, 1958	Coloeus dauuricus	Daurian Jackdaw	´ïÎÚÀïº®Ñ»	0	1	0	0	0	1	1	1	0	0	1	1	1	0	0	1	0	0	0	0	1	0	0	0	0	1	1	0	0	0	0	0	1	0	0	0	0	0	0	0	0	0	0	0	0	1
Cheng, 1955, 1958	Corvus splendens	House Crow	¼ÒÑ»	0	0	0	0	0	0	0	0	0	0	0	0	0	0	0	0	0	0	0	0	0	0	0	0	0	0	0	0	0	0	0	0	0	0	0	0	0	0	0	0	0	0	0	0	0	1
Cheng, 1955, 1958	Corvus frugilegus	Rook	Íº±ÇÎÚÑ»	1	0	0	1	0	1	0	0	1	0	1	0	0	1	0	1	0	0	1	0	1	0	0	1	0	1	0	0	1	0	1	1	1	1	0	0	1	1	0	0	0	0	0	0	0	1
Cheng, 1955, 1958	Corvus corone	Carrion Crow	Ð¡×ìÎÚÑ»	1	1	0	0	0	1	1	0	0	0	1	1	0	0	0	0	0	0	1	0	1	1	0	0	0	1	1	0	0	0	1	1	0	0	0	1	1	0	0	0	0	0	0	0	0	1
Cheng, 1955, 1958	Corvus cornix	Hooded Crow	¹ÚÐ¡×ìÎÚÑ»	0	0	0	0	0	0	0	0	0	0	0	0	0	0	0	0	0	0	0	0	0	0	0	0	0	0	0	0	0	0	0	0	1	0	0	0	0	1	0	0	0	0	0	0	0	0
Cheng, 1955, 1958	Corvus torquatus	Collared Crow	°×¾±Ñ»	0	0	0	0	0	0	0	0	0	0	0	0	0	0	0	1	0	0	0	0	1	0	0	0	0	0	0	0	0	0	0	0	0	0	0	0	0	0	0	0	0	0	0	0	0	0
Cheng, 1955, 1958	Corvus macrorhynchos	Large-billed Crow	´ó×ìÎÚÑ»	0	0	0	0	0	1	0	0	0	0	1	0	0	0	0	1	0	0	0	0	1	0	0	0	0	1	0	0	0	0	1	0	0	0	0	0	0	0	0	0	1	0	0	0	0	1
Cheng, 1955, 1958	Corvus corax	Northern Raven	¶ÉÑ»	0	1	0	0	0	0	0	0	0	0	0	0	0	0	0	0	0	0	0	0	0	0	1	1	0	0	1	0	0	0	0	1	0	1	0	0	1	0	1	0	0	1	0	1	0	0
Cheng, 1955, 1958	Bombycilla garrulus	Bohemian Waxwing	Ì«Æ½Äñ	0	0	1	1	0	0	0	1	1	0	0	0	1	1	0	0	0	1	1	0	0	0	1	1	0	0	0	1	1	0	0	0	1	0	1	0	0	1	0	1	0	0	0	0	0	0
Cheng, 1955, 1958	Bombycilla japonica	Japanese Waxwing	Ð¡Ì«Æ½Äñ	0	1	0	1	0	0	0	0	1	0	0	0	0	1	0	0	0	1	1	0	0	0	1	0	0	0	0	0	0	0	0	0	0	0	0	0	0	0	0	0	0	0	0	0	0	0
Cheng, 1955, 1958	Chelidorhynx hypoxanthus	Yellow-bellied Fantail	»Æ¸¹ÉÈÎ²ûl	0	0	0	0	0	0	0	0	0	0	0	0	0	0	0	0	0	0	0	0	0	0	0	0	0	0	0	0	0	0	0	0	0	0	0	0	0	0	0	0	0	0	0	0	0	0
Cheng, 1955, 1958	Culicicapa ceylonensis	Grey-headed Canary-flycatcher	·½Î²ûl	0	0	0	0	0	0	0	0	0	0	0	0	0	0	0	0	0	0	0	0	0	0	0	0	0	0	0	0	0	0	0	0	0	0	0	0	0	0	0	0	0	0	0	0	0	0
Cheng, 1955, 1958	Cephalopyrus flammiceps	Fire-capped Tit	»ð¹ÚÈ¸	0	0	0	0	0	0	0	0	0	0	0	0	0	0	0	0	0	0	0	0	0	0	0	0	0	0	0	0	0	0	0	0	0	0	0	0	0	0	0	0	0	0	0	0	0	0
Cheng, 1955, 1958	Sylviparus modestus	Yellow-browed Tit	»ÆÃ¼ÁÖÈ¸	0	0	0	0	0	0	0	0	0	0	0	0	0	0	0	0	0	0	0	0	0	0	0	0	0	0	0	0	0	0	0	0	0	0	0	0	0	0	0	0	0	0	0	0	0	1
Cheng, 1955, 1958	Melanochlora sultanea	Sultan Tit	ÃáÈ¸	0	0	0	0	0	0	0	0	0	0	0	0	0	0	0	0	0	0	0	0	0	0	0	0	0	0	0	0	0	0	0	0	0	0	0	0	0	0	0	0	0	0	0	0	0	0
Cheng, 1955, 1958	Periparus rufonuchalis	Rufous-naped Tit	×ØÕíÉ½È¸	0	0	0	0	0	0	0	0	0	0	0	0	0	0	0	0	0	0	0	0	0	0	0	0	0	0	0	0	0	0	0	0	0	0	0	0	1	0	0	0	0	0	0	0	0	0
Cheng, 1955, 1958	Periparus rubidiventris	Rufous-vented Tit	ºÚ¹ÚÉ½È¸	0	0	0	0	0	0	0	0	0	0	0	0	0	0	0	0	0	0	0	0	1	0	0	0	0	0	0	0	0	0	1	0	0	0	0	0	0	0	0	0	0	0	0	0	0	1
Cheng, 1955, 1958	Periparus ater	Coal Tit	ÃºÉ½È¸	1	0	0	0	0	1	0	0	0	0	1	0	0	0	0	1	0	0	0	0	1	0	0	0	0	1	0	0	0	0	1	0	0	0	0	1	0	0	0	0	0	0	0	0	0	1
Cheng, 1955, 1958	Pardaliparus venustulus	Yellow-bellied Tit	»Æ¸¹É½È¸	0	0	0	0	0	0	0	0	0	0	0	0	0	0	0	0	0	0	0	0	1	0	0	1	0	0	0	0	0	0	0	0	0	0	0	0	0	0	0	0	0	0	0	0	0	0
Cheng, 1955, 1958	Lophophanes dichrous	Grey Crested Tit	ºÖ¹ÚÉ½È¸	0	0	0	0	0	0	0	0	0	0	0	0	0	0	0	0	0	0	0	0	1	0	0	0	0	0	0	0	0	0	1	0	0	0	0	0	0	0	0	0	0	0	0	0	0	1
Cheng, 1955, 1958	Sittiparus varius	Varied Tit	ÔÓÉ«É½È¸	0	0	0	0	0	1	0	0	0	0	0	0	0	0	0	0	0	0	0	0	0	0	0	0	0	0	0	0	0	0	0	0	0	0	0	0	0	0	0	0	0	0	0	0	0	0
Cheng, 1955, 1958	Sittiparus castaneoventris	Chestnut-bellied Tit	Ì¨ÍåÔÓÉ«É½È¸	0	0	0	0	0	0	0	0	0	0	0	0	0	0	0	0	0	0	0	0	0	0	0	0	0	0	0	0	0	0	0	0	0	0	0	0	0	0	0	0	0	0	0	0	0	0
Cheng, 1955, 1958	Poecile superciliosus	White-browed Tit	°×Ã¼É½È¸	0	0	0	0	0	0	0	0	0	0	0	0	0	0	0	0	0	0	0	0	1	0	0	0	0	0	0	0	0	0	1	0	0	0	0	0	0	0	0	0	1	0	0	0	0	1
Cheng, 1955, 1958	Poecile davidi	Pere David's Tit	ºì¸¹É½È¸	0	0	0	0	0	0	0	0	0	0	0	0	0	0	0	0	0	0	0	0	1	0	0	0	0	0	0	0	0	0	0	0	0	0	0	0	0	0	0	0	0	0	0	0	0	0
Cheng, 1955, 1958	Poecile palustris	Marsh Tit	ÕÓÔóÉ½È¸	1	0	0	0	0	1	0	0	0	0	1	0	0	0	0	1	0	0	0	0	1	0	0	0	0	1	0	0	0	0	0	0	0	0	0	0	0	0	0	0	0	0	0	0	0	0
Cheng, 1955, 1958	Poecile hypermelaenus	Black-bibbed Tit	ºÚºíÉ½È¸	0	0	0	0	0	0	0	0	0	0	0	0	0	0	0	0	0	0	0	0	1	0	0	0	0	0	0	0	0	0	0	0	0	0	0	0	0	0	0	0	0	0	0	0	0	0
Cheng, 1955, 1958	Poecile montanus	Willow Tit	ºÖÍ·É½È¸	1	0	0	0	0	1	0	0	0	0	1	0	0	0	0	0	0	0	0	0	1	0	0	0	0	1	0	0	0	0	1	0	0	0	0	0	1	0	0	0	0	0	0	0	0	1
Cheng, 1955, 1958	Poecile weigoldicus	Sichuan Tit	´¨ºÖÍ·É½È¸	0	0	0	0	0	0	0	0	0	0	0	0	0	0	0	0	0	0	0	0	0	0	0	0	0	0	0	0	0	0	0	0	0	0	0	0	0	0	0	0	0	0	0	0	0	1
Cheng, 1955, 1958	Cyanistes cyanus	Azure Tit	»ÒÀ¶É½È¸	1	0	0	0	0	1	0	0	0	0	1	0	0	0	0	0	0	0	0	0	0	0	0	0	0	1	0	0	0	0	1	0	0	0	0	1	0	0	0	0	0	0	0	0	0	1
Cheng, 1955, 1958	Pseudopodoces humilis	Ground Tit	µØÉ½È¸	0	0	0	0	0	0	0	0	0	0	0	0	0	0	0	0	0	0	0	0	0	0	0	0	0	0	0	0	0	0	1	0	0	0	0	0	0	0	0	0	1	0	0	0	0	1
Cheng, 1955, 1958	Parus major	Great Tit	´óÉ½È¸	1	0	0	0	0	0	0	0	0	0	0	0	0	0	0	0	0	0	0	0	0	0	0	0	0	0	0	0	0	0	1	0	0	0	0	1	0	0	0	0	0	0	0	0	0	0
Cheng, 1955, 1958	Parus minor	Japanese Tit	Ô¶¶«É½È¸	1	0	0	0	0	1	0	0	0	0	1	0	0	0	0	1	0	0	0	0	1	0	0	0	0	1	0	0	0	0	1	0	0	0	0	0	0	0	0	0	1	0	0	0	0	1
Cheng, 1955, 1958	Parus cinereus	Cinereous Tit	²Ô±³É½È¸	0	0	0	0	0	0	0	0	0	0	0	0	0	0	0	0	0	0	0	0	0	0	0	0	0	0	0	0	0	0	0	0	0	0	0	0	0	0	0	0	0	0	0	0	0	0
Cheng, 1955, 1958	Parus monticolus	Green-backed Tit	ÂÌ±³É½È¸	0	0	0	0	0	0	0	0	0	0	0	0	0	0	0	0	0	0	0	0	1	0	0	0	0	0	0	0	0	0	0	0	0	0	0	0	0	0	0	0	0	0	0	0	0	1
Cheng, 1955, 1958	Machlolophus holsti	Yellow Tit	Ì¨Íå»ÆÉ½È¸	0	0	0	0	0	0	0	0	0	0	0	0	0	0	0	0	0	0	0	0	0	0	0	0	0	0	0	0	0	0	0	0	0	0	0	0	0	0	0	0	0	0	0	0	0	0
Cheng, 1955, 1958	Machlolophus xanthogenys	Himalayan Black-lored Tit	ÑÛÎÆ»ÆÉ½È¸	0	0	0	0	0	0	0	0	0	0	0	0	0	0	0	0	0	0	0	0	0	0	0	0	0	0	0	0	0	0	0	0	0	0	0	0	0	0	0	0	0	0	0	0	0	0
Cheng, 1955, 1958	Machlolophus spilonotus	Yellow-cheeked Tit	»Æ¼ÕÉ½È¸	0	0	0	0	0	0	0	0	0	0	0	0	0	0	0	0	0	0	0	0	0	0	0	0	0	0	0	0	0	0	0	0	0	0	0	0	0	0	0	0	0	0	0	0	0	0
Cheng, 1955, 1958	Remiz coronatus	White-crowned Penduline Tit	°×¹ÚÅÊÈ¸	0	0	0	0	0	0	0	0	0	0	0	0	0	0	0	0	0	0	0	0	0	0	0	0	0	0	0	0	0	0	0	1	0	0	0	0	1	0	0	0	0	0	0	0	0	0
Cheng, 1955, 1958	Remiz consobrinus	Chinese Penduline Tit	ÖÐ»ªÅÊÈ¸	0	1	0	1	0	0	1	0	1	0	0	1	0	1	0	0	0	0	1	0	0	1	0	1	0	0	1	0	1	0	0	0	0	0	0	0	0	0	0	0	0	0	0	0	0	0
Cheng, 1955, 1958	Remiz macronyx	Black-headed Penduline Tit	ºÚÍ·ÅÊÈ¸	0	0	0	0	0	0	0	0	0	0	0	0	0	0	0	0	0	0	0	0	0	0	0	0	0	0	0	0	0	0	0	0	0	0	0	0	0	0	0	0	0	0	0	0	0	0
Cheng, 1955, 1958	Panurus biarmicus	Bearded Reedling	ÎÄÐëÈ¸	0	1	0	0	0	0	1	0	0	0	0	1	0	0	0	0	0	1	0	0	0	0	1	0	0	0	1	0	0	0	0	1	0	0	0	0	1	0	0	0	0	0	0	0	0	0
Cheng, 1955, 1958	Mirafra javanica	Horsfield's Bush Lark	¸è°ÙÁé	0	0	0	0	0	0	0	0	0	0	0	0	0	0	0	0	0	0	0	0	0	0	0	0	0	0	0	0	0	0	0	0	0	0	0	0	0	0	0	0	0	0	0	0	0	0
Cheng, 1955, 1958	Alauda leucoptera	White-winged Lark	°×³á°ÙÁé	0	0	0	0	0	0	0	0	0	0	0	0	0	0	0	0	0	0	0	0	0	0	0	0	0	0	0	0	0	0	0	0	0	0	0	0	0	0	0	0	0	0	0	0	0	0
Cheng, 1955, 1958	Alauda gulgula	Oriental Skylark	Ð¡ÔÆÈ¸	0	0	0	0	0	0	0	0	0	0	0	0	0	0	0	0	0	0	0	0	0	1	0	0	0	0	0	0	0	0	0	1	0	0	0	0	0	0	0	0	0	1	0	0	0	0
Cheng, 1955, 1958	Alauda arvensis	Eurasian Skylark	ÔÆÈ¸	0	1	0	0	0	0	1	1	1	0	0	1	1	1	0	0	0	1	1	0	0	0	1	1	0	0	1	1	1	0	0	1	1	1	0	0	1	0	0	0	0	0	0	0	0	0
Cheng, 1955, 1958	Galerida cristata	Crested Lark	·ïÍ·°ÙÁé	0	0	0	0	0	1	0	0	0	0	1	0	0	0	0	1	0	0	0	0	1	0	0	0	0	1	0	0	0	0	1	0	0	0	0	1	0	0	0	0	0	0	0	0	0	1
Cheng, 1955, 1958	Eremophila alpestris	Horned Lark	½Ç°ÙÁé	0	0	0	0	0	0	0	1	1	0	0	0	1	1	0	0	0	1	0	0	0	1	1	1	0	0	1	1	1	0	1	1	1	1	0	1	1	0	0	0	1	0	0	0	0	1
Cheng, 1955, 1958	Calandrella acutirostris	Hume's Short-toed Lark	Ï¸×ì¶ÌÖº°ÙÁé	0	0	0	0	0	0	0	0	0	0	0	0	0	0	0	0	0	0	0	0	0	0	0	0	0	0	0	0	0	0	0	1	0	0	0	0	1	0	0	0	0	1	0	0	0	0
Cheng, 1955, 1958	Calandrella dukhunensis	Mongolian Short-toed Lark	ÃÉ¹Å¶ÌÖº°ÙÁé	0	0	0	0	0	0	0	0	0	0	0	0	0	0	0	0	0	0	1	0	0	0	0	1	0	0	1	0	0	0	0	1	0	1	0	0	0	0	0	0	0	1	0	1	0	0
Cheng, 1955, 1958	Calandrella brachydactyla	Greater Short-toed Lark	´ó¶ÌÖº°ÙÁé	0	0	0	0	0	0	0	0	0	0	0	0	0	0	0	0	0	0	0	0	0	0	0	0	0	0	0	0	0	0	1	0	0	0	0	1	0	0	0	0	0	0	0	0	0	0
Cheng, 1955, 1958	Melanocorypha bimaculata	Bimaculated Lark	¶þ°ß°ÙÁé	0	0	0	0	0	0	0	0	0	0	0	0	0	0	0	0	0	0	0	0	0	0	0	0	0	0	0	0	0	0	0	0	1	0	0	0	0	1	0	0	0	0	0	0	0	0
Cheng, 1955, 1958	Melanocorypha calandra	Calandra Lark	²ÝÔ­°ÙÁé	0	0	0	0	0	0	0	0	0	0	0	0	0	0	0	0	0	0	0	0	0	0	0	0	0	0	0	0	0	0	0	0	0	0	0	0	0	0	0	0	0	0	0	0	0	0
Cheng, 1955, 1958	Melanocorypha yeltoniensis	Black Lark	ºÚ°ÙÁé	0	0	0	0	0	0	0	0	0	0	0	0	0	0	0	0	0	0	0	0	0	0	0	0	0	0	0	0	0	0	0	0	0	0	0	0	0	0	0	0	0	0	0	0	0	0
Cheng, 1955, 1958	Melanocorypha mongolica	Mongolian Lark	ÃÉ¹Å°ÙÁé	0	0	0	0	0	0	0	0	0	0	0	0	0	0	0	0	0	1	0	0	1	0	0	0	0	1	0	0	0	0	1	0	0	0	0	0	0	0	0	0	0	0	0	0	0	1
Cheng, 1955, 1958	Melanocorypha maxima	Tibetan Lark	³¤×ì°ÙÁé	0	0	0	0	0	0	0	0	0	0	0	0	0	0	0	0	0	0	0	0	0	0	0	0	0	0	0	0	0	0	1	0	0	0	0	0	0	0	0	0	1	1	0	0	0	1
Cheng, 1955, 1958	Alaudala cheleensis	Asian Short-toed Lark	ÑÇÖÞ¶ÌÖº°ÙÁé	0	0	0	0	0	0	1	0	0	0	0	1	0	0	0	0	1	1	0	0	0	1	0	0	0	1	1	0	0	0	1	0	0	0	0	1	0	0	0	0	1	0	0	0	0	1
Cheng, 1955, 1958	Alophoixus flaveolus	White-throated Bulbul	»Æ¸¹¹ÚðÇ	0	0	0	0	0	0	0	0	0	0	0	0	0	0	0	0	0	0	0	0	0	0	0	0	0	0	0	0	0	0	0	0	0	0	0	0	0	0	0	0	0	0	0	0	0	0
Cheng, 1955, 1958	Alophoixus pallidus	Puff-throated Bulbul	°×ºí¹ÚðÇ	0	0	0	0	0	0	0	0	0	0	0	0	0	0	0	0	0	0	0	0	0	0	0	0	0	0	0	0	0	0	0	0	0	0	0	0	0	0	0	0	0	0	0	0	0	0
Cheng, 1955, 1958	Alcurus striatus	Striated Bulbul	×ÝÎÆÂÌðÇ	0	0	0	0	0	0	0	0	0	0	0	0	0	0	0	0	0	0	0	0	0	0	0	0	0	0	0	0	0	0	0	0	0	0	0	0	0	0	0	0	0	0	0	0	0	0
Cheng, 1955, 1958	Iole propinqua	Grey-eyed Bulbul	»ÒÑÛ¶Ì½ÅðÇ	0	0	0	0	0	0	0	0	0	0	0	0	0	0	0	0	0	0	0	0	0	0	0	0	0	0	0	0	0	0	0	0	0	0	0	0	0	0	0	0	0	0	0	0	0	0
Cheng, 1955, 1958	Hemixos flavala	Ashy Bulbul	»Ò¶Ì½ÅðÇ	0	0	0	0	0	0	0	0	0	0	0	0	0	0	0	0	0	0	0	0	0	0	0	0	0	0	0	0	0	0	0	0	0	0	0	0	0	0	0	0	0	0	0	0	0	0
Cheng, 1955, 1958	Hemixos castanonotus	Chestnut Bulbul	Àõ±³¶Ì½ÅðÇ	0	0	0	0	0	0	0	0	0	0	0	0	0	0	0	0	0	0	0	0	0	0	0	0	0	0	0	0	0	0	0	0	0	0	0	0	0	0	0	0	0	0	0	0	0	0
Cheng, 1955, 1958	Ixos mcclellandii	Mountain Bulbul	ÂÌ³á¶Ì½ÅðÇ	0	0	0	0	0	0	0	0	0	0	0	0	0	0	0	0	0	0	0	0	0	0	0	0	0	0	0	0	0	0	0	0	0	0	0	0	0	0	0	0	0	0	0	0	0	0
Cheng, 1955, 1958	Hypsipetes amaurotis	Brown-eared Bulbul	Àõ¶ú¶Ì½ÅðÇ	0	0	0	0	0	0	0	0	0	1	0	0	0	0	0	0	0	0	0	0	0	0	0	0	0	0	0	0	0	0	0	0	0	0	0	0	0	0	0	0	0	0	0	0	0	0
Cheng, 1955, 1958	Hypsipetes leucocephalus	Black Bulbul	ºÚ¶Ì½ÅðÇ	0	0	0	0	0	0	0	0	0	0	0	0	0	0	0	0	0	0	0	0	0	0	0	0	0	0	0	0	0	0	0	0	0	0	0	0	0	0	0	0	0	0	0	0	0	0
Cheng, 1955, 1958	Brachypodius melanocephalos	Black-headed Bulbul	ºÚÍ·ðÇ	0	0	0	0	0	0	0	0	0	0	0	0	0	0	0	0	0	0	0	0	0	0	0	0	0	0	0	0	0	0	0	0	0	0	0	0	0	0	0	0	0	0	0	0	0	0
Cheng, 1955, 1958	Rubigula flaviventris	Black-crested Bulbul	ºÚ¹Ú»ÆðÇ	0	0	0	0	0	0	0	0	0	0	0	0	0	0	0	0	0	0	0	0	0	0	0	0	0	0	0	0	0	0	0	0	0	0	0	0	0	0	0	0	0	0	0	0	0	0
Cheng, 1955, 1958	Spizixos canifrons	Crested Finchbill	·ïÍ·È¸×ìðÇ	0	0	0	0	0	0	0	0	0	0	0	0	0	0	0	0	0	0	0	0	0	0	0	0	0	0	0	0	0	0	0	0	0	0	0	0	0	0	0	0	0	0	0	0	0	0
Cheng, 1955, 1958	Spizixos semitorques	Collared Finchbill	ÁìÈ¸×ìðÇ	0	0	0	0	0	0	0	0	0	0	0	0	0	0	0	0	0	0	0	0	1	0	0	0	0	0	0	0	0	0	0	0	0	0	0	0	0	0	0	0	0	0	0	0	0	0
Cheng, 1955, 1958	Pycnonotus finlaysoni	Stripe-throated Bulbul	ÎÆºíðÇ	0	0	0	0	0	0	0	0	0	0	0	0	0	0	0	0	0	0	0	0	0	0	0	0	0	0	0	0	0	0	0	0	0	0	0	0	0	0	0	0	0	0	0	0	0	0
Cheng, 1955, 1958	Pycnonotus flavescens	Flavescent Bulbul	»ÆÂÌðÇ	0	0	0	0	0	0	0	0	0	0	0	0	0	0	0	0	0	0	0	0	0	0	0	0	0	0	0	0	0	0	0	0	0	0	0	0	0	0	0	0	0	0	0	0	0	0
Cheng, 1955, 1958	Pycnonotus xanthorrhous	Brown-breasted Bulbul	»ÆÍÎðÇ	0	0	0	0	0	0	0	0	0	0	0	0	0	0	0	0	0	0	0	0	1	0	0	0	0	0	0	0	0	0	0	0	0	0	0	0	0	0	0	0	0	0	0	0	0	1
Cheng, 1955, 1958	Pycnonotus sinensis	Light-vented Bulbul	°×Í·ðÇ	0	0	0	0	0	0	0	0	0	0	0	0	0	0	0	0	0	0	0	1	0	0	0	0	0	0	0	0	0	0	0	0	0	0	0	0	0	0	0	0	0	0	0	0	0	0
Cheng, 1955, 1958	Pycnonotus taivanus	Styan's Bulbul	Ì¨ÍåðÇ	0	0	0	0	0	0	0	0	0	0	0	0	0	0	0	0	0	0	0	0	0	0	0	0	0	0	0	0	0	0	0	0	0	0	0	0	0	0	0	0	0	0	0	0	0	0
Cheng, 1955, 1958	Pycnonotus jocosus	Red-whiskered Bulbul	ºì¶úðÇ	0	0	0	0	0	0	0	0	0	0	0	0	0	0	0	0	0	0	0	0	0	0	0	0	0	0	0	0	0	0	0	0	0	0	0	0	0	0	0	0	0	0	0	0	0	0
Cheng, 1955, 1958	Pycnonotus cafer	Red-vented Bulbul	ºÚºíºìÍÎðÇ	0	0	0	0	0	0	0	0	0	0	0	0	0	0	0	0	0	0	0	0	0	0	0	0	0	0	0	0	0	0	0	0	0	0	0	0	0	0	0	0	0	0	0	0	0	0
Cheng, 1955, 1958	Pycnonotus aurigaster	Sooty-headed Bulbul	°×ºíºìÍÎðÇ	0	0	0	0	0	0	0	0	0	0	0	0	0	0	0	0	0	0	0	0	0	0	0	0	0	0	0	0	0	0	0	0	0	0	0	0	0	0	0	0	0	0	0	0	0	0
Cheng, 1955, 1958	Pycnonotus leucogenys	Himalayan Bulbul	°×¼ÕðÇ	0	0	0	0	0	0	0	0	0	0	0	0	0	0	0	0	0	0	0	0	0	0	0	0	0	0	0	0	0	0	0	0	0	0	0	0	0	0	0	0	0	0	0	0	0	0
Cheng, 1955, 1958	Riparia riparia	Sand Martin	ÑÂÉ³Ñà	0	0	0	1	0	0	0	0	1	0	0	0	0	1	0	0	0	0	1	0	0	0	0	1	0	0	0	0	1	0	0	0	0	1	0	0	0	0	0	0	0	0	0	0	0	0
Cheng, 1955, 1958	Riparia diluta	Pale Martin	µ­É«É³Ñà	0	1	0	0	0	0	1	0	0	0	0	1	0	0	0	0	0	0	0	0	0	0	0	0	0	0	1	0	0	0	0	1	0	1	1	0	1	0	0	0	1	0	0	0	0	1
Cheng, 1955, 1958	Riparia chinensis	Grey-throated Martin	ºÖºíÉ³Ñà	0	0	0	0	0	0	0	0	0	0	0	0	0	0	0	0	0	0	0	0	0	0	0	0	0	0	0	0	0	0	0	0	0	0	0	0	0	0	0	0	0	0	0	0	0	0
Cheng, 1955, 1958	Ptyonoprogne rupestris	Eurasian Crag Martin	ÑÒÑà	0	0	0	0	0	0	0	0	0	0	1	1	0	0	0	1	1	0	0	0	1	1	0	0	0	1	1	0	0	0	1	1	0	0	0	1	1	0	0	0	1	1	0	0	0	1
Cheng, 1955, 1958	Ptyonoprogne concolor	Dusky Crag Martin	´¿É«ÑÒÑà	0	0	0	0	0	0	0	0	0	0	0	0	0	0	0	0	0	0	0	0	0	0	0	0	0	0	0	0	0	0	0	0	0	0	0	0	0	0	0	0	0	0	0	0	0	0
Cheng, 1955, 1958	Hirundo tahitica	Pacific Swallow	Ñó°ßÑà	0	0	0	0	0	0	0	0	0	0	0	0	0	0	0	0	0	0	0	0	0	0	0	0	0	0	0	0	0	0	0	0	0	0	0	0	0	0	0	0	0	0	0	0	0	0
Cheng, 1955, 1958	Hirundo smithii	Wire-tailed Swallow	ÏßÎ²Ñà	0	0	0	0	0	0	0	0	0	0	0	0	0	0	0	0	0	0	0	0	0	0	0	0	0	0	0	0	0	0	0	0	0	0	0	0	0	0	0	0	0	0	0	0	0	0
Cheng, 1955, 1958	Hirundo rustica	Barn Swallow	¼ÒÑà	0	1	0	1	0	0	1	0	1	0	0	1	0	1	0	0	1	0	1	0	0	1	0	1	0	0	1	0	1	0	0	1	0	1	0	0	1	0	1	0	0	1	0	1	0	0
Cheng, 1955, 1958	Delichon urbicum	Common House Martin	Î÷·½Ã«½ÅÑà	0	0	0	0	0	0	0	0	0	0	0	0	0	0	0	0	0	0	0	0	0	0	0	0	0	0	0	0	0	0	0	1	0	0	0	0	1	0	0	0	0	0	0	0	0	0
Cheng, 1955, 1958	Delichon lagopodum	Siberian House Martin	°×¸¹Ã«½ÅÑà	0	1	0	1	0	0	1	0	1	0	0	1	0	1	0	0	0	0	1	0	0	1	0	1	0	0	1	0	1	0	0	0	0	0	0	0	0	0	0	0	0	0	0	0	0	0
Cheng, 1955, 1958	Delichon dasypus	Asian House Martin	ÑÌ¸¹Ã«½ÅÑà	0	0	0	0	0	0	0	0	0	0	0	0	0	0	0	0	0	0	0	0	0	1	0	0	0	0	0	0	0	0	0	0	0	0	0	0	0	0	0	0	0	1	0	0	0	0
Cheng, 1955, 1958	Delichon nipalense	Nepal House Martin	ºÚºíÃ«½ÅÑà	0	0	0	0	0	0	0	0	0	0	0	0	0	0	0	0	0	0	0	0	0	0	0	0	0	0	0	0	0	0	0	0	0	0	0	0	0	0	0	0	0	0	0	0	0	0
Cheng, 1955, 1958	Cecropis daurica	Red-rumped Swallow	½ðÑüÑà	0	1	0	0	0	0	1	0	0	0	0	1	0	0	0	0	1	0	0	0	0	1	0	0	0	0	1	0	0	0	0	1	0	0	0	0	0	0	0	0	0	0	0	0	0	0
Cheng, 1955, 1958	Cecropis striolata	Striated Swallow	°ßÑüÑà	0	0	0	0	0	0	0	0	0	0	0	0	0	0	0	0	0	0	0	0	0	0	0	0	0	0	0	0	0	0	0	0	0	0	0	0	0	0	0	0	0	0	0	0	0	0
Cheng, 1955, 1958	Petrochelidon fluvicola	Streak-throated Swallow	»Æ¶îÑà	0	0	0	0	0	0	0	0	0	0	0	0	0	0	0	0	0	0	0	0	0	0	0	0	0	0	0	0	0	0	0	0	0	0	0	0	0	0	0	0	0	0	0	0	0	0
Cheng, 1955, 1958	Pnoepyga albiventer	Scaly-breasted Cupwing	ÁÛÐØðÔðÌ	0	0	0	0	0	0	0	0	0	0	0	0	0	0	0	0	0	0	0	0	0	0	0	0	0	0	0	0	0	0	0	0	0	0	0	0	0	0	0	0	0	0	0	0	0	0
Cheng, 1955, 1958	Pnoepyga mutica	Chinese Cupwing	ÖÐ»ªðÔðÌ	0	0	0	0	0	0	0	0	0	0	0	0	0	0	0	0	0	0	0	0	0	0	0	0	0	0	0	0	0	0	0	0	0	0	0	0	0	0	0	0	0	0	0	0	0	0
Cheng, 1955, 1958	Pnoepyga formosana	Taiwan Cupwing	Ì¨ÍåðÔðÌ	0	0	0	0	0	0	0	0	0	0	0	0	0	0	0	0	0	0	0	0	0	0	0	0	0	0	0	0	0	0	0	0	0	0	0	0	0	0	0	0	0	0	0	0	0	0
Cheng, 1955, 1958	Pnoepyga immaculata	Nepal Cupwing	Äá²´¶ûðÔðÌ	0	0	0	0	0	0	0	0	0	0	0	0	0	0	0	0	0	0	0	0	0	0	0	0	0	0	0	0	0	0	0	0	0	0	0	0	0	0	0	0	0	0	0	0	0	0
Cheng, 1955, 1958	Pnoepyga pusilla	Pygmy Cupwing	Ð¡ÁÛÐØðÔðÌ	0	0	0	0	0	0	0	0	0	0	0	0	0	0	0	0	0	0	0	0	0	0	0	0	0	0	0	0	0	0	0	0	0	0	0	0	0	0	0	0	0	0	0	0	0	0
Cheng, 1955, 1958	Abroscopus superciliaris	Yellow-bellied Warbler	»Æ¸¹ûlÝº	0	0	0	0	0	0	0	0	0	0	0	0	0	0	0	0	0	0	0	0	0	0	0	0	0	0	0	0	0	0	0	0	0	0	0	0	0	0	0	0	0	0	0	0	0	0
Cheng, 1955, 1958	Abroscopus albogularis	Rufous-faced Warbler	×ØÁ³ûlÝº	0	0	0	0	0	0	0	0	0	0	0	0	0	0	0	0	0	0	0	0	0	0	0	0	0	0	0	0	0	0	0	0	0	0	0	0	0	0	0	0	0	0	0	0	0	0
Cheng, 1955, 1958	Abroscopus schisticeps	Black-faced Warbler	ºÚÁ³ûlÝº	0	0	0	0	0	0	0	0	0	0	0	0	0	0	0	0	0	0	0	0	0	0	0	0	0	0	0	0	0	0	0	0	0	0	0	0	0	0	0	0	0	0	0	0	0	0
Cheng, 1955, 1958	Phyllergates cucullatus	Mountain Tailorbird	½ðÍ··ìÒ¶Ýº	0	0	0	0	0	0	0	0	0	0	0	0	0	0	0	0	0	0	0	0	0	0	0	0	0	0	0	0	0	0	0	0	0	0	0	0	0	0	0	0	0	0	0	0	0	0
Cheng, 1955, 1958	Tickellia hodgsoni	Broad-billed Warbler	¿í×ìûlÝº	0	0	0	0	0	0	0	0	0	0	0	0	0	0	0	0	0	0	0	0	0	0	0	0	0	0	0	0	0	0	0	0	0	0	0	0	0	0	0	0	0	0	0	0	0	0
Cheng, 1955, 1958	Horornis diphone	Japanese Bush Warbler	ÈÕ±¾Ê÷Ýº	0	0	0	0	0	0	0	0	0	0	0	0	0	0	0	0	0	0	1	0	0	0	0	0	0	0	0	0	0	0	0	0	0	0	0	0	0	0	0	0	0	0	0	0	0	0
Cheng, 1955, 1958	Horornis canturians	Manchurian Bush Warbler	Ô¶¶«Ê÷Ýº	0	0	0	0	0	0	1	0	0	0	0	1	0	0	0	0	1	0	1	0	0	1	0	1	0	0	0	0	0	0	0	0	0	0	0	0	0	0	0	0	0	0	0	0	0	0
Cheng, 1955, 1958	Horornis fortipes	Brown-flanked Bush Warbler	Ç¿½ÅÊ÷Ýº	0	0	0	0	0	0	0	0	0	0	0	0	0	0	0	0	0	0	0	0	0	0	0	1	0	0	0	0	0	0	0	0	0	0	0	0	0	0	0	0	0	0	0	0	0	0
Cheng, 1955, 1958	Horornis brunnescens	Hume's Bush Warbler	ÐÝÊÏÊ÷Ýº	0	0	0	0	0	0	0	0	0	0	0	0	0	0	0	0	0	0	0	0	0	0	0	0	0	0	0	0	0	0	0	0	0	0	0	0	0	0	0	0	0	0	0	0	0	0
Cheng, 1955, 1958	Horornis acanthizoides	Yellow-bellied Bush Warbler	»Æ¸¹Ê÷Ýº	0	0	0	0	0	0	0	0	0	0	0	0	0	0	0	0	0	0	0	0	1	0	0	0	0	0	0	0	0	0	0	0	0	0	0	0	0	0	0	0	0	0	0	0	0	0
Cheng, 1955, 1958	Horornis flavolivaceus	Aberrant Bush Warbler	ÒìÉ«Ê÷Ýº	0	0	0	0	0	0	0	0	0	0	0	0	0	0	0	0	0	0	0	0	0	1	0	0	0	0	0	0	0	0	0	0	0	0	0	0	0	0	0	0	0	0	0	0	0	0
Cheng, 1955, 1958	Tesia cyaniventer	Grey-bellied Tesia	»Ò¸¹µØÝº	0	0	0	0	0	0	0	0	0	0	0	0	0	0	0	0	0	0	0	0	0	0	0	0	0	0	0	0	0	0	0	0	0	0	0	0	0	0	0	0	0	0	0	0	0	0
Cheng, 1955, 1958	Tesia olivea	Slaty-bellied Tesia	½ð¹ÚµØÝº	0	0	0	0	0	0	0	0	0	0	0	0	0	0	0	0	0	0	0	0	0	0	0	0	0	0	0	0	0	0	0	0	0	0	0	0	0	0	0	0	0	0	0	0	0	0
Cheng, 1955, 1958	Cettia cetti	Cetti's Warbler	¿íÎ²Ê÷Ýº	0	0	0	0	0	0	0	0	0	0	0	0	0	0	0	0	0	0	0	0	0	0	0	0	0	0	0	0	0	0	0	0	0	0	0	0	0	1	0	0	0	0	0	0	0	0
Cheng, 1955, 1958	Cettia major	Chestnut-crowned Bush Warbler	´óÊ÷Ýº	0	0	0	0	0	0	0	0	0	0	0	0	0	0	0	0	0	0	0	0	0	0	0	0	0	0	0	0	0	0	0	0	0	0	0	0	0	0	0	0	0	0	0	0	0	0
Cheng, 1955, 1958	Cettia brunnifrons	Grey-sided Bush Warbler	×Ø¶¥Ê÷Ýº	0	0	0	0	0	0	0	0	0	0	0	0	0	0	0	0	0	0	0	0	0	0	0	0	0	0	0	0	0	0	0	0	0	0	0	0	0	0	0	0	0	0	0	0	0	0
Cheng, 1955, 1958	Cettia castaneocoronata	Chestnut-headed Tesia	ÀõÍ·µØÝº	0	0	0	0	0	0	0	0	0	0	0	0	0	0	0	0	0	0	0	0	0	0	0	0	0	0	0	0	0	0	0	0	0	0	0	0	0	0	0	0	0	0	0	0	0	0
Cheng, 1955, 1958	Urosphena squameiceps	Asian Stubtail	ÁÛÍ·Ê÷Ýº	0	0	0	0	0	0	1	0	1	0	0	0	0	1	0	0	0	0	1	0	0	0	0	0	0	0	0	0	0	0	0	0	0	0	0	0	0	0	0	0	0	0	0	0	0	0
Cheng, 1955, 1958	Urosphena pallidipes	Pale-footed Bush Warbler	µ­½ÅÊ÷Ýº	0	0	0	0	0	0	0	0	0	0	0	0	0	0	0	0	0	0	0	0	0	0	0	0	0	0	0	0	0	0	0	0	0	0	0	0	0	0	0	0	0	0	0	0	0	0
Cheng, 1955, 1958	Aegithalos caudatus	Long-tailed Tit	±±³¤Î²É½È¸	1	0	0	0	0	1	0	1	0	0	1	0	1	0	0	0	0	0	0	0	0	0	1	0	0	1	0	0	0	0	0	0	0	0	0	0	0	0	0	0	0	0	0	0	0	0
Cheng, 1955, 1958	Aegithalos glaucogularis	Silver-throated Bushtit	Òøºí³¤Î²É½È¸	0	0	0	0	0	0	0	0	0	0	0	0	0	0	0	1	0	0	0	0	1	0	0	0	0	1	0	0	0	0	1	0	0	0	0	0	0	0	0	0	0	0	0	0	0	1
Cheng, 1955, 1958	Aegithalos concinnus	Black-throated Bushtit	ºìÍ·³¤Î²É½È¸	0	0	0	0	0	0	0	0	0	0	0	0	0	0	0	0	0	0	0	0	0	0	0	0	0	0	0	0	0	0	0	0	0	0	0	0	0	0	0	0	0	0	0	0	0	0
Cheng, 1955, 1958	Aegithalos iouschistos	Rufous-fronted Bushtit	×Ø¶î³¤Î²É½È¸	0	0	0	0	0	0	0	0	0	0	0	0	0	0	0	0	0	0	0	0	0	0	0	0	0	0	0	0	0	0	0	0	0	0	0	0	0	0	0	0	0	0	0	0	0	0
Cheng, 1955, 1958	Aegithalos bonvaloti	Black-browed Bushtit	ºÚÃ¼³¤Î²É½È¸	0	0	0	0	0	0	0	0	0	0	0	0	0	0	0	0	0	0	0	0	0	0	0	0	0	0	0	0	0	0	0	0	0	0	0	0	0	0	0	0	0	0	0	0	0	0
Cheng, 1955, 1958	Aegithalos fuliginosus	Sooty Bushtit	ÒøÁ³³¤Î²É½È¸	0	0	0	0	0	0	0	0	0	0	0	0	0	0	0	0	0	0	0	0	1	0	0	0	0	0	0	0	0	0	0	0	0	0	0	0	0	0	0	0	0	0	0	0	0	0
Cheng, 1955, 1958	Leptopoecile sophiae	White-browed Tit-warbler	»¨²ÊÈ¸Ýº	0	0	0	0	0	0	0	0	0	0	0	0	0	0	0	0	0	0	0	0	0	1	0	0	0	0	0	0	0	0	0	1	0	0	0	0	1	0	0	0	0	1	0	0	0	0
Cheng, 1955, 1958	Leptopoecile elegans	Crested Tit-warbler	·ïÍ·È¸Ýº	0	0	0	0	0	0	0	0	0	0	0	0	0	0	0	0	0	0	0	0	1	0	0	0	0	0	0	0	0	0	1	0	0	0	0	0	0	0	0	0	1	0	0	0	0	1
Cheng, 1955, 1958	Phylloscopus sibilatrix	Wood Warbler	ÁÖÁøÝº	0	0	0	0	0	0	0	0	0	0	0	0	0	0	0	0	0	0	0	0	0	0	0	0	0	0	0	0	0	0	0	0	0	0	0	0	0	0	0	0	0	0	0	0	0	0
Cheng, 1955, 1958	Phylloscopus pulcher	Buff-barred Warbler	³È°ß³áÁøÝº	0	0	0	0	0	0	0	0	0	0	0	0	0	0	0	0	0	0	0	0	0	0	0	0	0	0	0	0	0	0	1	0	0	0	0	0	0	0	0	0	0	0	0	0	0	1
Cheng, 1955, 1958	Phylloscopus maculipennis	Ashy-throated Warbler	»ÒºíÁøÝº	0	0	0	0	0	0	0	0	0	0	0	0	0	0	0	0	0	0	0	0	0	0	0	0	0	0	0	0	0	0	0	0	0	0	0	0	0	0	0	0	0	0	0	0	0	0
Cheng, 1955, 1958	Phylloscopus humei	Hume's Leaf Warbler	µ­Ã¼ÁøÝº	0	0	0	0	0	0	0	0	0	0	0	0	0	0	0	0	0	0	0	0	0	1	0	0	0	0	0	0	0	0	0	1	0	0	0	0	1	0	0	0	0	0	0	0	0	0
Cheng, 1955, 1958	Phylloscopus inornatus	Yellow-browed Warbler	»ÆÃ¼ÁøÝº	0	1	0	1	0	0	1	0	1	0	0	1	0	1	0	0	0	0	1	0	0	0	0	1	0	0	1	0	1	0	0	0	0	0	0	0	0	0	0	0	0	0	0	0	0	0
Cheng, 1955, 1958	Phylloscopus yunnanensis	Chinese Leaf Warbler	ÔÆÄÏÁøÝº	0	0	0	0	0	1	0	0	0	0	0	1	0	0	0	1	0	0	0	0	1	0	0	0	0	0	0	0	0	0	0	0	0	0	0	0	0	0	0	0	0	0	0	0	0	0
Cheng, 1955, 1958	Phylloscopus chloronotus	Lemon-rumped Warbler	µ­»ÆÑüÁøÝº	0	0	0	0	0	0	0	0	0	0	0	0	0	0	0	0	0	0	0	0	0	0	0	0	0	0	0	0	0	0	0	0	0	0	0	0	0	0	0	0	0	0	0	0	0	0
Cheng, 1955, 1958	Phylloscopus forresti	Sichuan Leaf Warbler	ËÄ´¨ÁøÝº	0	0	0	0	0	0	0	0	0	0	0	0	0	0	0	0	0	0	0	0	0	1	0	0	0	0	0	0	0	0	0	0	0	0	0	0	0	0	0	0	0	0	0	0	0	0
Cheng, 1955, 1958	Phylloscopus kansuensis	Gansu Leaf Warbler	¸ÊËàÁøÝº	0	0	0	0	0	0	0	0	0	0	0	0	0	0	0	0	0	0	0	0	0	0	0	0	0	0	0	0	0	0	0	0	0	0	0	0	0	0	0	0	0	0	0	0	0	1
Cheng, 1955, 1958	Phylloscopus proregulus	Pallas's Leaf Warbler	»ÆÑüÁøÝº	0	0	0	0	0	0	0	0	1	0	0	0	0	1	0	0	0	0	1	0	0	0	0	1	0	0	1	0	1	0	0	1	0	1	0	0	0	0	0	0	0	0	0	0	0	0
Cheng, 1955, 1958	Phylloscopus armandii	Yellow-streaked Warbler	×ØÃ¼ÁøÝº	0	0	0	0	0	0	0	0	0	0	0	0	0	0	0	0	0	0	0	0	0	1	0	1	0	0	1	0	1	0	0	1	0	1	0	0	0	0	0	0	0	0	0	0	0	0
Cheng, 1955, 1958	Phylloscopus schwarzi	Radde's Warbler	¾Þ×ìÁøÝº	0	1	0	1	0	0	0	0	1	0	0	0	0	1	0	0	0	0	1	0	0	0	0	1	0	0	1	0	1	0	0	0	0	0	0	0	0	0	0	0	0	0	0	0	0	0
Cheng, 1955, 1958	Phylloscopus griseolus	Sulphur-bellied Warbler	»ÒÁøÝº	0	0	0	0	0	0	0	0	0	0	0	0	0	0	0	0	0	0	0	0	0	0	0	0	0	0	0	0	0	0	0	1	0	0	0	0	1	0	0	0	0	0	0	0	0	0
Cheng, 1955, 1958	Phylloscopus affinis	Tickell's Leaf Warbler	»Æ¸¹ÁøÝº	0	0	0	0	0	0	0	0	0	0	0	0	0	0	0	0	0	0	0	0	0	1	0	0	0	0	0	0	0	0	0	0	0	0	0	0	0	0	0	0	0	0	0	0	0	0
Cheng, 1955, 1958	Phylloscopus fuligiventer	Smoky Warbler	ÑÌÁøÝº	0	0	0	0	0	0	0	0	0	0	0	0	0	0	0	0	0	0	0	0	0	0	0	0	0	0	0	0	0	0	0	0	0	0	0	0	0	0	0	0	0	0	0	0	0	0
Cheng, 1955, 1958	Phylloscopus fuscatus	Dusky Warbler	ºÖÁøÝº	0	1	0	1	0	0	1	0	1	0	0	1	0	1	0	0	0	0	1	0	0	0	0	1	0	0	1	0	0	0	0	1	0	0	0	0	0	0	0	0	0	0	0	0	0	0
Cheng, 1955, 1958	Phylloscopus subaffinis	Buff-throated Warbler	×Ø¸¹ÁøÝº	0	0	0	0	0	0	0	0	0	0	0	0	0	0	0	0	0	0	0	0	0	0	0	0	0	0	0	0	0	0	0	0	0	0	0	0	0	0	0	0	0	0	0	0	0	0
Cheng, 1955, 1958	Phylloscopus trochilus	Willow Warbler	Å·ÁøÝº	0	0	0	0	0	0	0	0	0	0	0	0	0	0	0	0	0	0	0	0	0	0	0	0	0	0	0	0	0	0	0	0	0	0	0	0	0	0	0	0	0	0	0	0	0	0
Cheng, 1955, 1958	Phylloscopus sindianus	Mountain Chiffchaff	¶«·½ß´ÔûÁøÝº	0	0	0	0	0	0	0	0	0	0	0	0	0	0	0	0	0	0	0	0	0	0	0	0	0	0	0	0	0	0	0	1	0	0	0	0	1	0	0	0	0	0	0	0	0	0
Cheng, 1955, 1958	Phylloscopus collybita	Common Chiffchaff	ß´ÔûÁøÝº	0	0	0	0	0	0	0	0	0	0	0	0	0	0	0	0	0	0	0	0	0	0	0	0	0	0	0	0	0	0	0	0	0	1	0	0	0	0	1	0	0	0	0	0	0	0
Cheng, 1955, 1958	Phylloscopus coronatus	Eastern Crowned Warbler	ÃáÁøÝº	0	0	0	0	0	0	1	0	1	0	0	0	0	1	0	0	0	0	1	0	0	0	0	0	0	0	0	0	0	0	0	0	0	0	0	0	0	0	0	0	0	0	0	0	0	0
Cheng, 1955, 1958	Phylloscopus ijimae	Ijima's Leaf Warbler	·¹µºÁøÝº	0	0	0	0	0	0	0	0	0	0	0	0	0	0	0	0	0	0	0	0	0	0	0	0	0	0	0	0	0	0	0	0	0	0	0	0	0	0	0	0	0	0	0	0	0	0
Cheng, 1955, 1958	Phylloscopus intermedius	White-spectacled Warbler	°×¿ôûlÝº	0	0	0	0	0	0	0	0	0	0	0	0	0	0	0	0	0	0	0	0	0	0	0	0	0	0	0	0	0	0	0	0	0	0	0	0	0	0	0	0	0	0	0	0	0	0
Cheng, 1955, 1958	Phylloscopus poliogenys	Grey-cheeked Warbler	»ÒÁ³ûlÝº	0	0	0	0	0	0	0	0	0	0	0	0	0	0	0	0	0	0	0	0	0	0	0	0	0	0	0	0	0	0	0	0	0	0	0	0	0	0	0	0	0	0	0	0	0	0
Cheng, 1955, 1958	Phylloscopus burkii	Green-crowned Warbler	½ð¿ôûlÝº	0	0	0	0	0	0	0	0	0	0	0	0	0	0	0	0	0	0	0	0	0	0	0	0	0	0	0	0	0	0	0	0	0	0	0	0	0	0	0	0	0	0	0	0	0	1
Cheng, 1955, 1958	Phylloscopus tephrocephalus	Grey-crowned Warbler	»Ò¹ÚûlÝº	0	0	0	0	0	0	0	0	0	0	0	0	0	0	0	0	0	0	0	0	0	0	0	0	0	0	0	0	0	0	0	0	0	0	0	0	0	0	0	0	0	0	0	0	0	0
Cheng, 1955, 1958	Phylloscopus whistleri	Whistler's Warbler	Î¤ÊÏûlÝº	0	0	0	0	0	0	0	0	0	0	0	0	0	0	0	0	0	0	0	0	0	0	0	0	0	0	0	0	0	0	0	0	0	0	0	0	0	0	0	0	0	0	0	0	0	0
Cheng, 1955, 1958	Phylloscopus valentini	Bianchi's Warbler	±ÈÊÏûlÝº	0	0	0	0	0	0	0	0	0	0	0	0	0	0	0	0	0	0	0	0	0	0	0	0	0	0	0	0	0	0	0	0	0	0	0	0	0	0	0	0	0	0	0	0	0	0
Cheng, 1955, 1958	Phylloscopus soror	Alstr?m's Warbler	µ­Î²ûlÝº	0	0	0	0	0	0	0	0	0	0	0	0	0	0	0	0	0	0	0	0	0	0	0	0	0	0	0	0	0	0	0	0	0	0	0	0	0	0	0	0	0	0	0	0	0	0
Cheng, 1955, 1958	Phylloscopus omeiensis	Martens's Warbler	¶ëÃ¼ûlÝº	0	0	0	0	0	0	0	0	0	0	0	0	0	0	0	0	0	0	0	0	0	0	0	0	0	0	0	0	0	0	0	0	0	0	0	0	0	0	0	0	0	0	0	0	0	0
Cheng, 1955, 1958	Phylloscopus plumbeitarsus	Two-barred Warbler	Ë«°ßÂÌÁøÝº	0	1	0	1	0	0	1	0	1	0	0	1	0	1	0	0	0	0	1	0	0	1	0	1	0	0	1	0	1	0	0	0	0	0	1	0	0	0	0	0	0	0	0	0	0	0
Cheng, 1955, 1958	Phylloscopus trochiloides	Greenish Warbler	°µÂÌÁøÝº	0	0	0	0	0	0	0	0	0	0	0	0	0	0	0	0	0	0	0	0	0	1	0	0	0	0	0	0	0	0	0	1	0	0	0	0	1	0	0	0	0	1	0	0	0	0
Cheng, 1955, 1958	Phylloscopus emeiensis	Emei Leaf Warbler	¶ëÃ¼ÁøÝº	0	0	0	0	0	0	0	0	0	0	0	0	0	0	0	0	0	0	0	0	0	0	0	0	0	0	0	0	0	0	0	0	0	0	0	0	0	0	0	0	0	0	0	0	0	0
Cheng, 1955, 1958	Phylloscopus magnirostris	Large-billed Leaf Warbler	ÎÚ×ìÁøÝº	0	0	0	0	0	0	0	0	0	0	0	0	0	0	0	0	0	0	0	0	0	0	0	0	0	0	0	0	0	0	0	0	0	0	0	0	0	0	0	0	0	0	0	0	0	0
Cheng, 1955, 1958	Phylloscopus borealoides	Sakhalin Leaf Warbler	¿âÒ³µºÁøÝº	0	0	0	0	0	0	0	0	0	0	0	0	0	0	0	0	0	0	0	0	0	0	0	0	0	0	0	0	0	0	0	0	0	0	0	0	0	0	0	0	0	0	0	0	0	0
Cheng, 1955, 1958	Phylloscopus tenellipes	Pale-legged Leaf Warbler	µ­½ÅÁøÝº	0	0	0	0	0	0	1	0	0	0	0	0	0	1	0	0	0	0	1	0	0	0	0	0	0	0	0	0	0	0	0	0	0	0	0	0	0	0	0	0	0	0	0	0	0	0
Cheng, 1955, 1958	Phylloscopus xanthodryas	Japanese Leaf Warbler	ÈÕ±¾ÁøÝº	0	0	0	0	0	0	0	0	0	0	0	0	0	0	0	0	0	0	0	0	0	0	0	0	0	0	0	0	0	0	0	0	0	0	0	0	0	0	0	0	0	0	0	0	0	0
Cheng, 1955, 1958	Phylloscopus borealis	Arctic Warbler	¼«±±ÁøÝº	0	1	0	1	0	0	1	0	1	0	0	1	0	1	0	0	0	0	1	0	0	0	0	1	0	0	0	0	1	0	0	0	0	1	0	0	0	0	0	0	0	0	0	0	0	0
Cheng, 1955, 1958	Phylloscopus castaniceps	Chestnut-crowned Warbler	ÀõÍ·ûlÝº	0	0	0	0	0	0	0	0	0	0	0	0	0	0	0	0	0	0	0	0	0	0	0	0	0	0	0	0	0	0	0	0	0	0	0	0	0	0	0	0	0	0	0	0	0	0
Cheng, 1955, 1958	Phylloscopus calciatilis	Limestone Leaf Warbler	»ÒÑÒÁøÝº	0	0	0	0	0	0	0	0	0	0	0	0	0	0	0	0	0	0	0	0	0	0	0	0	0	0	0	0	0	0	0	0	0	0	0	0	0	0	0	0	0	0	0	0	0	0
Cheng, 1955, 1958	Phylloscopus ricketti	Sulphur-breasted Warbler	ºÚÃ¼ÁøÝº	0	0	0	0	0	0	0	0	0	0	0	0	0	0	0	0	0	0	0	0	0	0	0	0	0	0	0	0	0	0	0	0	0	0	0	0	0	0	0	0	0	0	0	0	0	0
Cheng, 1955, 1958	Phylloscopus cantator	Yellow-vented Warbler	»ÆÐØÁøÝº	0	0	0	0	0	0	0	0	0	0	0	0	0	0	0	0	0	0	0	0	0	0	0	0	0	0	0	0	0	0	0	0	0	0	0	0	0	0	0	0	0	0	0	0	0	0
Cheng, 1955, 1958	Phylloscopus reguloides	Blyth's Leaf Warbler	Î÷ÄÏ¹ÚÎÆÁøÝº	0	0	0	0	0	0	0	0	0	0	0	0	0	0	0	0	0	0	0	0	0	0	0	0	0	0	0	0	0	0	0	0	0	0	0	0	0	0	0	0	0	0	0	0	0	0
Cheng, 1955, 1958	Phylloscopus claudiae	Claudia's Leaf Warbler	¹ÚÎÆÁøÝº	0	0	0	0	0	0	0	0	0	0	0	0	0	0	0	0	0	0	0	0	0	0	0	0	0	0	0	0	0	0	0	0	0	0	0	0	0	0	0	0	0	0	0	0	0	0
Cheng, 1955, 1958	Phylloscopus goodsoni	Hartert's Leaf Warbler	»ªÄÏ¹ÚÎÆÁøÝº	0	0	0	0	0	0	0	0	0	0	0	0	0	0	0	0	0	0	0	0	0	0	0	0	0	0	0	0	0	0	0	0	0	0	0	0	0	0	0	0	0	0	0	0	0	0
Cheng, 1955, 1958	Phylloscopus ogilviegranti	Kloss's Leaf Warbler	°×°ßÎ²ÁøÝº	0	0	0	0	0	0	0	0	0	0	0	0	0	0	0	0	0	0	0	0	0	0	0	0	0	0	0	0	0	0	0	0	0	0	0	0	0	0	0	0	0	0	0	0	0	0
Cheng, 1955, 1958	Phylloscopus hainanus	Hainan Leaf Warbler	º£ÄÏÁøÝº	0	0	0	0	0	0	0	0	0	0	0	0	0	0	0	0	0	0	0	0	0	0	0	0	0	0	0	0	0	0	0	0	0	0	0	0	0	0	0	0	0	0	0	0	0	0
Cheng, 1955, 1958	Phylloscopus intensior	Davison's Leaf Warbler	ÔÆÄÏ°×°ßÎ²ÁøÝº	0	0	0	0	0	0	0	0	0	0	0	0	0	0	0	0	0	0	0	0	0	0	0	0	0	0	0	0	0	0	0	0	0	0	0	0	0	0	0	0	0	0	0	0	0	0
Cheng, 1955, 1958	Phylloscopus xanthoschistos	Grey-hooded Warbler	»ÒÍ·ÁøÝº	0	0	0	0	0	0	0	0	0	0	0	0	0	0	0	0	0	0	0	0	0	0	0	0	0	0	0	0	0	0	0	0	0	0	0	0	0	0	0	0	0	0	0	0	0	0
Cheng, 1955, 1958	Acrocephalus arundinaceus	Great Reed Warbler	´óÎ­Ýº	0	0	0	0	0	0	0	0	0	0	0	0	0	0	0	0	0	0	0	0	0	0	0	0	0	0	0	0	0	0	0	1	0	0	0	0	1	0	0	0	0	0	0	0	0	0
Cheng, 1955, 1958	Acrocephalus orientalis	Oriental Reed Warbler	¶«·½´óÎ­Ýº	0	1	0	1	0	0	1	0	1	0	0	1	0	1	0	0	1	0	1	0	0	1	0	1	0	0	1	0	1	0	0	1	0	1	0	0	0	0	0	0	0	0	0	0	0	0
Cheng, 1955, 1958	Acrocephalus stentoreus	Clamorous Reed Warbler	Ôë´óÎ­Ýº	0	0	0	0	0	0	0	0	0	0	0	0	0	0	0	0	0	0	0	0	0	0	0	0	0	0	0	0	0	0	0	0	0	0	0	0	0	0	0	0	0	0	0	0	0	0
Cheng, 1955, 1958	Acrocephalus bistrigiceps	Black-browed Reed Warbler	ºÚÃ¼Î­Ýº	0	1	0	1	0	0	1	0	1	0	0	1	0	1	0	0	1	0	1	0	0	1	0	1	0	0	1	0	1	0	0	0	0	0	0	0	0	0	0	0	0	0	0	0	0	0
Cheng, 1955, 1958	Acrocephalus melanopogon	Moustached Warbler	ÐëÎ­Ýº	0	0	0	0	0	0	0	0	0	0	0	0	0	0	0	0	0	0	0	0	0	0	0	0	0	0	0	0	0	0	0	0	0	0	0	0	0	0	0	0	0	0	0	0	0	0
Cheng, 1955, 1958	Acrocephalus schoenobaenus	Sedge Warbler	Ë®ÆÑÎ­Ýº	0	0	0	0	0	0	0	0	0	0	0	0	0	0	0	0	0	0	0	0	0	0	0	0	0	0	0	0	0	0	0	0	0	0	0	0	1	0	0	0	0	0	0	0	0	0
Cheng, 1955, 1958	Acrocephalus sorghophilus	Speckled Reed Warbler	Ï¸ÎÆÎ­Ýº	0	0	0	0	0	0	0	0	0	0	0	0	0	1	0	0	0	0	1	0	0	0	0	0	0	0	0	0	0	0	0	0	0	0	0	0	0	0	0	0	0	0	0	0	0	0
Cheng, 1955, 1958	Acrocephalus concinens	Blunt-winged Warbler	¶Û³áÎ­Ýº	0	0	0	0	0	0	0	0	0	0	0	0	0	0	0	0	1	0	0	0	0	0	0	0	0	0	0	0	0	0	0	0	0	0	0	0	0	0	0	0	0	0	0	0	0	0
Cheng, 1955, 1958	Acrocephalus tangorum	Manchurian Reed Warbler	Ô¶¶«Î­Ýº	0	0	0	0	0	0	1	0	1	0	0	1	0	1	0	0	0	0	1	0	0	0	0	0	0	0	0	0	0	0	0	0	0	0	0	0	0	0	0	0	0	0	0	0	0	0
Cheng, 1955, 1958	Acrocephalus agricola	Paddyfield Warbler	µ¾ÌïÎ­Ýº	0	0	0	0	0	0	0	0	0	0	0	0	0	0	0	0	0	0	0	0	0	0	0	0	0	0	0	0	0	0	0	1	0	0	0	0	1	0	0	0	0	0	0	0	0	0
Cheng, 1955, 1958	Acrocephalus dumetorum	Blyth's Reed Warbler	²¼ÊÏÎ­Ýº	0	0	0	0	0	0	0	0	0	0	0	0	0	0	0	0	0	0	0	0	0	0	0	0	0	0	0	0	0	0	0	0	0	0	0	0	0	0	0	0	0	0	0	0	0	0
Cheng, 1955, 1958	Acrocephalus scirpaceus	Eurasian Reed Warbler	Â«Î­Ýº	0	0	0	0	0	0	0	0	0	0	0	0	0	0	0	0	0	0	0	0	0	0	0	0	0	0	0	0	0	0	0	0	0	0	0	0	0	0	0	0	0	0	0	0	0	0
Cheng, 1955, 1958	Arundinax aedon	Thick-billed Warbler	ºñ×ìÎ­Ýº	0	1	0	0	0	0	1	0	1	0	0	1	0	1	0	0	1	0	1	0	0	0	0	1	0	0	1	0	1	0	0	0	0	0	0	0	0	0	0	0	0	0	0	0	0	0
Cheng, 1955, 1958	Iduna caligata	Booted Warbler	Ñ¥ÀéÝº	0	0	0	0	0	0	0	0	0	0	0	0	0	0	0	0	0	0	0	0	0	0	0	0	0	0	0	0	0	0	0	0	0	0	0	0	1	0	0	0	0	0	0	0	0	0
Cheng, 1955, 1958	Iduna rama	Sykes's Warbler	ÈüÊÏÀéÝº	0	0	0	0	0	0	0	0	0	0	0	0	0	0	0	0	0	0	0	0	0	0	0	0	0	0	0	0	0	0	0	0	0	0	0	0	1	0	0	0	0	0	0	0	0	0
Cheng, 1955, 1958	Iduna pallida	Eastern Olivaceous Warbler	²ÝÂÌÀéÝº	0	0	0	0	0	0	0	0	0	0	0	0	0	0	0	0	0	0	0	0	0	0	0	0	0	0	0	0	0	0	0	0	0	0	0	0	0	0	0	0	0	0	0	0	0	0
Cheng, 1955, 1958	Helopsaltes amnicola	Sakhalin Grasshopper Warbler	¿âÒ³µº»ÈÝº	0	0	0	0	0	0	0	0	0	0	0	0	0	0	0	0	0	0	0	0	0	0	0	0	0	0	0	0	0	0	0	0	0	0	0	0	0	0	0	0	0	0	0	0	0	0
Cheng, 1955, 1958	Helopsaltes fasciolatus	Gray's Grasshopper Warbler	²ÔÃ¼»ÈÝº	0	1	0	1	0	0	0	0	0	0	0	0	0	0	0	0	0	0	1	0	0	0	0	0	0	0	1	0	1	0	0	0	0	0	0	0	0	0	0	0	0	0	0	0	0	0
Cheng, 1955, 1958	Helopsaltes pryeri	Marsh Grassbird	°ß±³´óÎ²Ýº	0	0	0	0	0	0	0	0	0	0	0	1	0	0	0	0	0	0	1	0	0	0	0	0	0	0	0	0	0	0	0	0	0	0	0	0	0	0	0	0	0	0	0	0	0	0
Cheng, 1955, 1958	Helopsaltes certhiola	Pallas's Grasshopper Warbler	Ð¡»ÈÝº	0	1	0	0	0	0	1	0	0	0	0	1	0	0	0	0	0	0	1	1	0	0	0	1	0	0	1	0	0	0	0	1	0	0	1	0	1	0	0	0	0	0	0	0	0	0
Cheng, 1955, 1958	Helopsaltes pleskei	Styan's Grasshopper Warbler	¶«ÑÇ»ÈÝº	0	0	0	0	0	0	0	0	0	0	0	0	0	0	0	0	0	0	0	0	0	0	0	0	0	0	0	0	0	0	0	0	0	0	0	0	0	0	0	0	0	0	0	0	0	0
Cheng, 1955, 1958	Helopsaltes ochotensis	Middendorff's Grasshopper Warbler	±±»ÈÝº	0	0	0	0	0	0	0	0	1	0	0	0	0	0	0	0	0	0	1	0	0	0	0	0	0	0	0	0	0	0	0	0	0	0	0	0	0	0	0	0	0	0	0	0	0	0
Cheng, 1955, 1958	Locustella lanceolata	Lanceolated Warbler	Ã¬°ß»ÈÝº	0	1	0	1	0	0	1	0	1	0	0	1	0	1	0	0	0	0	1	0	0	0	0	0	0	0	1	0	1	0	0	0	0	0	0	0	0	0	0	0	0	0	0	0	0	0
Cheng, 1955, 1958	Locustella luteoventris	Brown Bush Warbler	×ØºÖ¶Ì³áÝº	0	0	0	0	0	0	0	0	0	0	0	0	0	0	0	0	0	0	0	0	0	0	0	0	0	0	0	0	0	0	0	0	0	0	0	0	0	0	0	0	0	0	0	0	0	0
Cheng, 1955, 1958	Locustella major	Long-billed Bush Warbler	¾Þ×ì¶Ì³áÝº	0	0	0	0	0	0	0	0	0	0	0	0	0	0	0	0	0	0	0	0	0	0	0	0	1	0	0	0	0	0	0	1	0	0	0	0	1	0	0	0	0	0	0	0	0	0
Cheng, 1955, 1958	Locustella naevia	Common Grasshopper Warbler	ºÚ°ß»ÈÝº	0	0	0	0	0	0	0	0	0	0	0	0	0	0	0	0	0	0	0	0	0	0	0	0	0	0	0	0	0	0	0	0	0	0	0	0	1	0	0	0	0	0	0	0	0	0
Cheng, 1955, 1958	Locustella tacsanowskia	Chinese Bush Warbler	ÖÐ»ª¶Ì³áÝº	0	1	0	0	0	0	0	0	0	0	0	0	0	0	0	0	0	0	0	0	0	0	0	0	0	0	1	0	0	0	0	1	0	0	0	0	0	0	0	0	0	0	0	0	0	0
Cheng, 1955, 1958	Locustella luscinioides	Savi's Warbler	ð¶»ÈÝº	0	0	0	0	0	0	0	0	0	0	0	0	0	0	0	0	0	0	0	0	0	0	0	0	0	0	0	0	0	0	0	0	0	0	0	0	0	0	0	0	0	0	0	0	0	0
Cheng, 1955, 1958	Locustella davidi	Baikal Bush Warbler	±±¶Ì³áÝº	0	0	0	1	0	0	0	0	1	0	0	0	0	1	0	0	1	0	1	0	0	1	0	1	0	0	1	0	1	0	0	0	0	0	0	0	0	0	0	0	0	0	0	0	0	0
Cheng, 1955, 1958	Locustella thoracica	Spotted Bush Warbler	°ßÐØ¶Ì³áÝº	0	0	0	0	0	0	0	0	0	0	0	0	0	0	0	0	0	0	0	0	0	1	0	0	0	0	0	0	0	0	0	0	0	0	0	0	0	0	0	0	0	0	0	0	0	0
Cheng, 1955, 1958	Locustella alishanensis	Taiwan Bush Warbler	Ì¨Íå¶Ì³áÝº	0	0	0	0	0	0	0	0	0	0	0	0	0	0	0	0	0	0	0	0	0	0	0	0	0	0	0	0	0	0	0	0	0	0	0	0	0	0	0	0	0	0	0	0	0	0
Cheng, 1955, 1958	Locustella mandelli	Russet Bush Warbler	¸ßÉ½¶Ì³áÝº	0	0	0	0	0	0	0	0	0	0	0	0	0	0	0	0	0	0	0	0	0	0	0	0	0	0	0	0	0	0	0	0	0	0	0	0	0	0	0	0	0	0	0	0	0	0
Cheng, 1955, 1958	Locustella chengi	Sichuan Bush Warbler	ËÄ´¨¶Ì³áÝº	0	0	0	0	0	0	0	0	0	0	0	0	0	0	0	0	0	0	0	0	0	0	0	0	0	0	0	0	0	0	0	0	0	0	0	0	0	0	0	0	0	0	0	0	0	0
Cheng, 1955, 1958	Megalurus palustris	Striated Grassbird	ÕÓÔó´óÎ²Ýº	0	0	0	0	0	0	0	0	0	0	0	0	0	0	0	0	0	0	0	0	0	0	0	0	0	0	0	0	0	0	0	0	0	0	0	0	0	0	0	0	0	0	0	0	0	0
Cheng, 1955, 1958	Cisticola juncidis	Zitting Cisticola	×ØÉÈÎ²Ýº	0	0	0	0	0	0	0	0	0	0	0	0	0	0	0	0	0	0	0	1	0	0	0	0	1	0	0	0	0	0	0	0	0	0	0	0	0	0	0	0	0	0	0	0	0	0
Cheng, 1955, 1958	Cisticola exilis	Golden-headed Cisticola	½ðÍ·ÉÈÎ²Ýº	0	0	0	0	0	0	0	0	0	0	0	0	0	0	0	0	0	0	0	0	0	0	0	0	0	0	0	0	0	0	0	0	0	0	0	0	0	0	0	0	0	0	0	0	0	0
Cheng, 1955, 1958	Prinia crinigera	Himalayan Prinia	Ï²É½É½ðÔÝº	0	0	0	0	0	0	0	0	0	0	0	0	0	0	0	0	0	0	0	0	0	0	0	0	0	0	0	0	0	0	0	0	0	0	0	0	0	0	0	0	0	0	0	0	0	0
Cheng, 1955, 1958	Prinia striata	Striped Prinia	É½ðÔÝº	0	0	0	0	0	0	0	0	0	0	0	0	0	0	0	0	0	0	0	0	0	0	0	0	0	0	0	0	0	0	0	0	0	0	0	0	0	0	0	0	0	0	0	0	0	0
Cheng, 1955, 1958	Prinia atrogularis	Black-throated Prinia	ºÚÐØÉ½ðÔÝº	0	0	0	0	0	0	0	0	0	0	0	0	0	0	0	0	0	0	0	0	0	0	0	0	0	0	0	0	0	0	0	0	0	0	0	0	0	0	0	0	0	0	0	0	0	0
Cheng, 1955, 1958	Prinia superciliaris	Hill Prinia	ºÚºíÉ½ðÔÝº	0	0	0	0	0	0	0	0	0	0	0	0	0	0	0	0	0	0	0	0	0	0	0	0	0	0	0	0	0	0	0	0	0	0	0	0	0	0	0	0	0	0	0	0	0	0
Cheng, 1955, 1958	Prinia rufescens	Rufescent Prinia	°µÃáÉ½ðÔÝº	0	0	0	0	0	0	0	0	0	0	0	0	0	0	0	0	0	0	0	0	0	0	0	0	0	0	0	0	0	0	0	0	0	0	0	0	0	0	0	0	0	0	0	0	0	0
Cheng, 1955, 1958	Prinia hodgsonii	Grey-breasted Prinia	»ÒÐØÉ½ðÔÝº	0	0	0	0	0	0	0	0	0	0	0	0	0	0	0	0	0	0	0	0	0	0	0	0	0	0	0	0	0	0	0	0	0	0	0	0	0	0	0	0	0	0	0	0	0	0
Cheng, 1955, 1958	Prinia flaviventris	Yellow-bellied Prinia	»Æ¸¹É½ðÔÝº	0	0	0	0	0	0	0	0	0	0	0	0	0	0	0	0	0	0	0	0	0	0	0	0	0	0	0	0	0	0	0	0	0	0	0	0	0	0	0	0	0	0	0	0	0	0
Cheng, 1955, 1958	Prinia inornata	Plain Prinia	´¿É«É½ðÔÝº	0	0	0	0	0	0	0	0	0	0	0	0	0	0	0	0	0	0	0	0	0	0	0	0	0	0	0	0	0	0	0	0	0	0	0	0	0	0	0	0	0	0	0	0	0	0
Cheng, 1955, 1958	Orthotomus sutorius	Common Tailorbird	³¤Î²·ìÒ¶Ýº	0	0	0	0	0	0	0	0	0	0	0	0	0	0	0	0	0	0	0	0	0	0	0	0	0	0	0	0	0	0	0	0	0	0	0	0	0	0	0	0	0	0	0	0	0	0
Cheng, 1955, 1958	Orthotomus atrogularis	Dark-necked Tailorbird	ºÚºí·ìÒ¶Ýº	0	0	0	0	0	0	0	0	0	0	0	0	0	0	0	0	0	0	0	0	0	0	0	0	0	0	0	0	0	0	0	0	0	0	0	0	0	0	0	0	0	0	0	0	0	0
Cheng, 1955, 1958	Timalia pileata	Chestnut-capped Babbler	ºì¶¥ðÌ	0	0	0	0	0	0	0	0	0	0	0	0	0	0	0	0	0	0	0	0	0	0	0	0	0	0	0	0	0	0	0	0	0	0	0	0	0	0	0	0	0	0	0	0	0	0
Cheng, 1955, 1958	Mixornis gularis	Pin-striped Tit-Babbler	ÎÆÐØ¾ÞðÌ	0	0	0	0	0	0	0	0	0	0	0	0	0	0	0	0	0	0	0	0	0	0	0	0	0	0	0	0	0	0	0	0	0	0	0	0	0	0	0	0	0	0	0	0	0	0
Cheng, 1955, 1958	Cyanoderma chrysaeum	Golden Babbler	½ðÍ·ËëðÌ	0	0	0	0	0	0	0	0	0	0	0	0	0	0	0	0	0	0	0	0	0	0	0	0	0	0	0	0	0	0	0	0	0	0	0	0	0	0	0	0	0	0	0	0	0	0
Cheng, 1955, 1958	Cyanoderma pyrrhops	Black-chinned Babbler	ºÚò¤ËëðÌ	0	0	0	0	0	0	0	0	0	0	0	0	0	0	0	0	0	0	0	0	0	0	0	0	0	0	0	0	0	0	0	0	0	0	0	0	0	0	0	0	0	0	0	0	0	0
Cheng, 1955, 1958	Cyanoderma ruficeps	Rufous-capped Babbler	ºìÍ·ËëðÌ	0	0	0	0	0	0	0	0	0	0	0	0	0	0	0	0	0	0	0	0	0	0	0	0	0	0	0	0	0	0	0	0	0	0	0	0	0	0	0	0	0	0	0	0	0	0
Cheng, 1955, 1958	Cyanoderma ambiguum	Buff-chested Babbler	»ÆºíËëðÌ	0	0	0	0	0	0	0	0	0	0	0	0	0	0	0	0	0	0	0	0	0	0	0	0	0	0	0	0	0	0	0	0	0	0	0	0	0	0	0	0	0	0	0	0	0	0
Cheng, 1955, 1958	Spelaeornis caudatus	Rufous-throated Wren-Babbler	×ØºíðÓðÌ	0	0	0	0	0	0	0	0	0	0	0	0	0	0	0	0	0	0	0	0	0	0	0	0	0	0	0	0	0	0	0	0	0	0	0	0	0	0	0	0	0	0	0	0	0	0
Cheng, 1955, 1958	Spelaeornis badeigularis	Mishmi Wren-Babbler	ÐâºíðÓðÌ	0	0	0	0	0	0	0	0	0	0	0	0	0	0	0	0	0	0	0	0	0	0	0	0	0	0	0	0	0	0	0	0	0	0	0	0	0	0	0	0	0	0	0	0	0	0
Cheng, 1955, 1958	Spelaeornis troglodytoides	Bar-winged Wren-Babbler	°ß³áðÓðÌ	0	0	0	0	0	0	0	0	0	0	0	0	0	0	0	0	0	0	0	0	1	0	0	0	0	0	0	0	0	0	0	0	0	0	0	0	0	0	0	0	0	0	0	0	0	0
Cheng, 1955, 1958	Spelaeornis kinneari	Pale-throated Wren-Babbler	µ­ºíðÓðÌ	0	0	0	0	0	0	0	0	0	0	0	0	0	0	0	0	0	0	0	0	0	0	0	0	0	0	0	0	0	0	0	0	0	0	0	0	0	0	0	0	0	0	0	0	0	0
Cheng, 1955, 1958	Spelaeornis reptatus	Grey-bellied Wren-Babbler	³¤Î²ðÓðÌ	0	0	0	0	0	0	0	0	0	0	0	0	0	0	0	0	0	0	0	0	0	0	0	0	0	0	0	0	0	0	0	0	0	0	0	0	0	0	0	0	0	0	0	0	0	0
Cheng, 1955, 1958	Pomatorhinus ferruginosus	Coral-billed Scimitar Babbler	ºì×ì¹³×ìðÌ	0	0	0	0	0	0	0	0	0	0	0	0	0	0	0	0	0	0	0	0	0	0	0	0	0	0	0	0	0	0	0	0	0	0	0	0	0	0	0	0	0	0	0	0	0	0
Cheng, 1955, 1958	Pomatorhinus ochraceiceps	Red-billed Scimitar Babbler	×ØÍ·¹³×ìðÌ	0	0	0	0	0	0	0	0	0	0	0	0	0	0	0	0	0	0	0	0	0	0	0	0	0	0	0	0	0	0	0	0	0	0	0	0	0	0	0	0	0	0	0	0	0	0
Cheng, 1955, 1958	Pomatorhinus superciliaris	Slender-billed Scimitar Babbler	½£×ìðÌ	0	0	0	0	0	0	0	0	0	0	0	0	0	0	0	0	0	0	0	0	0	0	0	0	0	0	0	0	0	0	0	0	0	0	0	0	0	0	0	0	0	0	0	0	0	0
Cheng, 1955, 1958	Pomatorhinus ruficollis	Streak-breasted Scimitar Babbler	×Ø¾±¹³×ìðÌ	0	0	0	0	0	0	0	0	0	0	0	0	0	0	0	1	0	0	0	0	0	0	0	0	0	0	0	0	0	0	0	0	0	0	0	0	0	0	0	0	0	0	0	0	0	1
Cheng, 1955, 1958	Pomatorhinus musicus	Taiwan Scimitar Babbler	Ì¨Íå×Ø¾±¹³×ìðÌ	0	0	0	0	0	0	0	0	0	0	0	0	0	0	0	0	0	0	0	0	0	0	0	0	0	0	0	0	0	0	0	0	0	0	0	0	0	0	0	0	0	0	0	0	0	0
Cheng, 1955, 1958	Pomatorhinus schisticeps	White-browed Scimitar Babbler	»ÒÍ·¹³×ìðÌ	0	0	0	0	0	0	0	0	0	0	0	0	0	0	0	0	0	0	0	0	0	0	0	0	0	0	0	0	0	0	0	0	0	0	0	0	0	0	0	0	0	0	0	0	0	0
Cheng, 1955, 1958	Erythrogenys hypoleucos	Large Scimitar Babbler	³¤×ì¹³×ìðÌ	0	0	0	0	0	0	0	0	0	0	0	0	0	0	0	0	0	0	0	0	0	0	0	0	0	0	0	0	0	0	0	0	0	0	0	0	0	0	0	0	0	0	0	0	0	0
Cheng, 1955, 1958	Erythrogenys gravivox	Black-streaked Scimitar Babbler	°ßÐØ¹³×ìðÌ	0	0	0	0	0	0	0	0	0	0	0	0	0	0	0	0	0	0	0	0	1	0	0	0	0	0	0	0	0	0	0	0	0	0	0	0	0	0	0	0	0	0	0	0	0	1
Cheng, 1955, 1958	Erythrogenys swinhoei	Grey-sided Scimitar Babbler	»ªÄÏ°ßÐØ¹³×ìðÌ	0	0	0	0	0	0	0	0	0	0	0	0	0	0	0	0	0	0	0	0	0	0	0	0	0	0	0	0	0	0	0	0	0	0	0	0	0	0	0	0	0	0	0	0	0	0
Cheng, 1955, 1958	Erythrogenys erythrocnemis	Black-necklaced Scimitar Babbler	Ì¨Íå°ßÐØ¹³×ìðÌ	0	0	0	0	0	0	0	0	0	0	0	0	0	0	0	0	0	0	0	0	0	0	0	0	0	0	0	0	0	0	0	0	0	0	0	0	0	0	0	0	0	0	0	0	0	0
Cheng, 1955, 1958	Stachyris nigriceps	Grey-throated Babbler	ºÚÍ·ËëðÌ	0	0	0	0	0	0	0	0	0	0	0	0	0	0	0	0	0	0	0	0	0	0	0	0	0	0	0	0	0	0	0	0	0	0	0	0	0	0	0	0	0	0	0	0	0	0
Cheng, 1955, 1958	Stachyris nonggangensis	Nonggang Babbler	Åª¸ÚËëðÌ	0	0	0	0	0	0	0	0	0	0	0	0	0	0	0	0	0	0	0	0	0	0	0	0	0	0	0	0	0	0	0	0	0	0	0	0	0	0	0	0	0	0	0	0	0	0
Cheng, 1955, 1958	Stachyris humei	Sikkim Wedge-billed Babbler	ºÚÐØÐ¨×ìðÓðÌ	0	0	0	0	0	0	0	0	0	0	0	0	0	0	0	0	0	0	0	0	0	0	0	0	0	0	0	0	0	0	0	0	0	0	0	0	0	0	0	0	0	0	0	0	0	0
Cheng, 1955, 1958	Stachyris roberti	Cachar Wedge-billed Babbler	Ð¨×ìðÓðÌ	0	0	0	0	0	0	0	0	0	0	0	0	0	0	0	0	0	0	0	0	0	0	0	0	0	0	0	0	0	0	0	0	0	0	0	0	0	0	0	0	0	0	0	0	0	0
Cheng, 1955, 1958	Stachyris strialata	Spot-necked Babbler	°ß¾±ËëðÌ	0	0	0	0	0	0	0	0	0	0	0	0	0	0	0	0	0	0	0	0	0	0	0	0	0	0	0	0	0	0	0	0	0	0	0	0	0	0	0	0	0	0	0	0	0	0
Cheng, 1955, 1958	Graminicola striatus	Chinese Grassbird	´ó²ÝÝº	0	0	0	0	0	0	0	0	0	0	0	0	0	0	0	0	0	0	0	0	0	0	0	0	0	0	0	0	0	0	0	0	0	0	0	0	0	0	0	0	0	0	0	0	0	0
Cheng, 1955, 1958	Gampsorhynchus rufulus	White-hooded Babbler	°×Í·ùVðÌ	0	0	0	0	0	0	0	0	0	0	0	0	0	0	0	0	0	0	0	0	0	0	0	0	0	0	0	0	0	0	0	0	0	0	0	0	0	0	0	0	0	0	0	0	0	0
Cheng, 1955, 1958	Gampsorhynchus torquatus	Collared Babbler	ÁìùVðÌ	0	0	0	0	0	0	0	0	0	0	0	0	0	0	0	0	0	0	0	0	0	0	0	0	0	0	0	0	0	0	0	0	0	0	0	0	0	0	0	0	0	0	0	0	0	0
Cheng, 1955, 1958	Schoeniparus cinereus	Yellow-throated Fulvetta	»ÆºíÈ¸ðÌ	0	0	0	0	0	0	0	0	0	0	0	0	0	0	0	0	0	0	0	0	0	0	0	0	0	0	0	0	0	0	0	0	0	0	0	0	0	0	0	0	0	0	0	0	0	0
Cheng, 1955, 1958	Schoeniparus castaneceps	Rufous-winged Fulvetta	ÀõÍ·È¸ðÌ	0	0	0	0	0	0	0	0	0	0	0	0	0	0	0	0	0	0	0	0	0	0	0	0	0	0	0	0	0	0	0	0	0	0	0	0	0	0	0	0	0	0	0	0	0	0
Cheng, 1955, 1958	Schoeniparus variegaticeps	Golden-fronted Fulvetta	½ð¶îÈ¸ðÌ	0	0	0	0	0	0	0	0	0	0	0	0	0	0	0	0	0	0	0	0	0	0	0	0	0	0	0	0	0	0	0	0	0	0	0	0	0	0	0	0	0	0	0	0	0	0
Cheng, 1955, 1958	Schoeniparus rufogularis	Rufous-throated Fulvetta	×ØºíÈ¸ðÌ	0	0	0	0	0	0	0	0	0	0	0	0	0	0	0	0	0	0	0	0	0	0	0	0	0	0	0	0	0	0	0	0	0	0	0	0	0	0	0	0	0	0	0	0	0	0
Cheng, 1955, 1958	Schoeniparus dubius	Rusty-capped Fulvetta	ºÖÐ²È¸ðÌ	0	0	0	0	0	0	0	0	0	0	0	0	0	0	0	0	0	0	0	0	0	0	0	0	0	0	0	0	0	0	0	0	0	0	0	0	0	0	0	0	0	0	0	0	0	0
Cheng, 1955, 1958	Schoeniparus brunneus	Dusky Fulvetta	ºÖ¶¥È¸ðÌ	0	0	0	0	0	0	0	0	0	0	0	0	0	0	0	0	0	0	0	0	0	0	0	0	0	0	0	0	0	0	0	0	0	0	0	0	0	0	0	0	0	0	0	0	0	0
Cheng, 1955, 1958	Pellorneum ruficeps	Puff-throated Babbler	×ØÍ·ÓÄðÌ	0	0	0	0	0	0	0	0	0	0	0	0	0	0	0	0	0	0	0	0	0	0	0	0	0	0	0	0	0	0	0	0	0	0	0	0	0	0	0	0	0	0	0	0	0	0
Cheng, 1955, 1958	Pellorneum albiventre	Spot-throated Babbler	°×¸¹ÓÄðÌ	0	0	0	0	0	0	0	0	0	0	0	0	0	0	0	0	0	0	0	0	0	0	0	0	0	0	0	0	0	0	0	0	0	0	0	0	0	0	0	0	0	0	0	0	0	0
Cheng, 1955, 1958	Pellorneum tickelli	Buff-breasted Babbler	×ØÐØÑÅðÌ	0	0	0	0	0	0	0	0	0	0	0	0	0	0	0	0	0	0	0	0	0	0	0	0	0	0	0	0	0	0	0	0	0	0	0	0	0	0	0	0	0	0	0	0	0	0
Cheng, 1955, 1958	Gypsophila brevicaudata	Streaked Wren-Babbler	¶ÌÎ²ðÔðÌ	0	0	0	0	0	0	0	0	0	0	0	0	0	0	0	0	0	0	0	0	0	0	0	0	0	0	0	0	0	0	0	0	0	0	0	0	0	0	0	0	0	0	0	0	0	0
Cheng, 1955, 1958	Gypsophila annamensis	Annam Limestone Babbler	»ÒÑÒðÔðÌ	0	0	0	0	0	0	0	0	0	0	0	0	0	0	0	0	0	0	0	0	0	0	0	0	0	0	0	0	0	0	0	0	0	0	0	0	0	0	0	0	0	0	0	0	0	0
Cheng, 1955, 1958	Napothera epilepidota	Eyebrowed Wren-Babbler	ÎÆÐØðÔðÌ	0	0	0	0	0	0	0	0	0	0	0	0	0	0	0	0	0	0	0	0	0	0	0	0	0	0	0	0	0	0	0	0	0	0	0	0	0	0	0	0	0	0	0	0	0	0
Cheng, 1955, 1958	Napothera malacoptila	Long-billed Wren-Babbler	³¤×ìðÓðÌ	0	0	0	0	0	0	0	0	0	0	0	0	0	0	0	0	0	0	0	0	0	0	0	0	0	0	0	0	0	0	0	0	0	0	0	0	0	0	0	0	0	0	0	0	0	0
Cheng, 1955, 1958	Napothera naungmungensis	Naung Mung Scimitar Babbler	è§ÃÉ¶ÌÎ²ðÌ	0	0	0	0	0	0	0	0	0	0	0	0	0	0	0	0	0	0	0	0	0	0	0	0	0	0	0	0	0	0	0	0	0	0	0	0	0	0	0	0	0	0	0	0	0	0
Cheng, 1955, 1958	Alcippe poioicephala	Brown-cheeked Fulvetta	ºÖÁ³È¸ðÌ	0	0	0	0	0	0	0	0	0	0	0	0	0	0	0	0	0	0	0	0	0	0	0	0	0	0	0	0	0	0	0	0	0	0	0	0	0	0	0	0	0	0	0	0	0	0
Cheng, 1955, 1958	Alcippe morrisonia	Grey-cheeked Fulvetta	Ì¨ÍåÈ¸ðÌ	0	0	0	0	0	0	0	0	0	0	0	0	0	0	0	0	0	0	0	0	0	0	0	0	0	0	0	0	0	0	0	0	0	0	0	0	0	0	0	0	0	0	0	0	0	0
Cheng, 1955, 1958	Alcippe davidi	David's Fulvetta	»Ò¿ôÈ¸ðÌ	0	0	0	0	0	0	0	0	0	0	0	0	0	0	0	0	0	0	0	0	0	0	0	0	0	0	0	0	0	0	0	0	0	0	0	0	0	0	0	0	0	0	0	0	0	0
Cheng, 1955, 1958	Alcippe fratercula	Yunnan Fulvetta	ÔÆÄÏÈ¸ðÌ	0	0	0	0	0	0	0	0	0	0	0	0	0	0	0	0	0	0	0	0	0	0	0	0	0	0	0	0	0	0	0	0	0	0	0	0	0	0	0	0	0	0	0	0	0	0
Cheng, 1955, 1958	Alcippe hueti	Huet's Fulvetta	µ­Ã¼È¸ðÌ	0	0	0	0	0	0	0	0	0	0	0	0	0	0	0	0	0	0	0	0	0	0	0	0	0	0	0	0	0	0	0	0	0	0	0	0	0	0	0	0	0	0	0	0	0	0
Cheng, 1955, 1958	Alcippe nipalensis	Nepal Fulvetta	°×¿ôÈ¸ðÌ	0	0	0	0	0	0	0	0	0	0	0	0	0	0	0	0	0	0	0	0	0	0	0	0	0	0	0	0	0	0	0	0	0	0	0	0	0	0	0	0	0	0	0	0	0	0
Cheng, 1955, 1958	Grammatoptila striata	Striated Laughingthrush	ÌõÎÆÔëðÌ	0	0	0	0	0	0	0	0	0	0	0	0	0	0	0	0	0	0	0	0	0	0	0	0	0	0	0	0	0	0	0	0	0	0	0	0	0	0	0	0	0	0	0	0	0	0
Cheng, 1955, 1958	Cutia nipalensis	Himalayan Cutia	°ßÐ²¼§ðÌ	0	0	0	0	0	0	0	0	0	0	0	0	0	0	0	0	0	0	0	0	0	0	0	0	0	0	0	0	0	0	0	0	0	0	0	0	0	0	0	0	0	0	0	0	0	0
Cheng, 1955, 1958	Trochalopteron subunicolor	Scaly Laughingthrush	´¿É«ÔëðÌ	0	0	0	0	0	0	0	0	0	0	0	0	0	0	0	0	0	0	0	0	0	0	0	0	0	0	0	0	0	0	0	0	0	0	0	0	0	0	0	0	0	0	0	0	0	0
Cheng, 1955, 1958	Trochalopteron squamatum	Blue-winged Laughingthrush	À¶³áÔëðÌ	0	0	0	0	0	0	0	0	0	0	0	0	0	0	0	0	0	0	0	0	0	0	0	0	0	0	0	0	0	0	0	0	0	0	0	0	0	0	0	0	0	0	0	0	0	0
Cheng, 1955, 1958	Trochalopteron lineatum	Streaked Laughingthrush	Ï¸ÎÆÔëðÌ	0	0	0	0	0	0	0	0	0	0	0	0	0	0	0	0	0	0	0	0	0	0	0	0	0	0	0	0	0	0	0	0	0	0	0	0	0	0	0	0	0	0	0	0	0	0
Cheng, 1955, 1958	Trochalopteron imbricatum	Bhutan Laughingthrush	ÀöÐÇÔëðÌ	0	0	0	0	0	0	0	0	0	0	0	0	0	0	0	0	0	0	0	0	0	0	0	0	0	0	0	0	0	0	0	0	0	0	0	0	0	0	0	0	0	0	0	0	0	0
Cheng, 1955, 1958	Trochalopteron variegatum	Variegated Laughingthrush	ÔÓÉ«ÔëðÌ	0	0	0	0	0	0	0	0	0	0	0	0	0	0	0	0	0	0	0	0	0	0	0	0	0	0	0	0	0	0	0	0	0	0	0	0	0	0	0	0	0	0	0	0	0	0
Cheng, 1955, 1958	Trochalopteron affine	Black-faced Laughingthrush	ºÚ¶¥ÔëðÌ	0	0	0	0	0	0	0	0	0	0	0	0	0	0	0	0	0	0	0	0	0	0	0	0	0	0	0	0	0	0	0	0	0	0	0	0	0	0	0	0	0	0	0	0	0	1
Cheng, 1955, 1958	Trochalopteron morrisonianum	White-whiskered Laughingthrush	ÓñÉ½ÔëðÌ	0	0	0	0	0	0	0	0	0	0	0	0	0	0	0	0	0	0	0	0	0	0	0	0	0	0	0	0	0	0	0	0	0	0	0	0	0	0	0	0	0	0	0	0	0	0
Cheng, 1955, 1958	Trochalopteron henrici	Brown-cheeked Laughingthrush	»Ò¸¹ÔëðÌ	0	0	0	0	0	0	0	0	0	0	0	0	0	0	0	0	0	0	0	0	0	0	0	0	0	0	0	0	0	0	0	0	0	0	0	0	0	0	0	0	0	0	0	0	0	1
Cheng, 1955, 1958	Trochalopteron elliotii	Elliot's Laughingthrush	³È³áÔëðÌ	0	0	0	0	0	0	0	0	0	0	0	0	0	0	0	0	0	0	0	0	1	0	0	0	0	0	0	0	0	0	1	0	0	0	0	0	0	0	0	0	0	0	0	0	0	1
Cheng, 1955, 1958	Trochalopteron milnei	Red-tailed Laughingthrush	³àÎ²ÔëðÌ	0	0	0	0	0	0	0	0	0	0	0	0	0	0	0	0	0	0	0	0	0	0	0	0	0	0	0	0	0	0	0	0	0	0	0	0	0	0	0	0	0	0	0	0	0	0
Cheng, 1955, 1958	Trochalopteron erythrocephalum	Chestnut-crowned Laughingthrush	ºìÍ·ÔëðÌ	0	0	0	0	0	0	0	0	0	0	0	0	0	0	0	0	0	0	0	0	0	0	0	0	0	0	0	0	0	0	0	0	0	0	0	0	0	0	0	0	0	0	0	0	0	0
Cheng, 1955, 1958	Trochalopteron chrysopterum	Assam Laughingthrush	½ð³áÔëðÌ	0	0	0	0	0	0	0	0	0	0	0	0	0	0	0	0	0	0	0	0	0	0	0	0	0	0	0	0	0	0	0	0	0	0	0	0	0	0	0	0	0	0	0	0	0	0
Cheng, 1955, 1958	Trochalopteron formosum	Red-winged Laughingthrush	ÀöÉ«ÔëðÌ	0	0	0	0	0	0	0	0	0	0	0	0	0	0	0	0	0	0	0	0	0	0	0	0	0	0	0	0	0	0	0	0	0	0	0	0	0	0	0	0	0	0	0	0	0	0
Cheng, 1955, 1958	Trochalopteron melanostigma	Silver-eared Laughingthrush	Òø¶úÔëðÌ	0	0	0	0	0	0	0	0	0	0	0	0	0	0	0	0	0	0	0	0	0	0	0	0	0	0	0	0	0	0	0	0	0	0	0	0	0	0	0	0	0	0	0	0	0	0
Cheng, 1955, 1958	Heterophasia picaoides	Long-tailed Sibia	³¤Î²ÆæðÌ	0	0	0	0	0	0	0	0	0	0	0	0	0	0	0	0	0	0	0	0	0	0	0	0	0	0	0	0	0	0	0	0	0	0	0	0	0	0	0	0	0	0	0	0	0	0
Cheng, 1955, 1958	Heterophasia auricularis	White-eared Sibia	°×¶úÆæðÌ	0	0	0	0	0	0	0	0	0	0	0	0	0	0	0	0	0	0	0	0	0	0	0	0	0	0	0	0	0	0	0	0	0	0	0	0	0	0	0	0	0	0	0	0	0	0
Cheng, 1955, 1958	Heterophasia capistrata	Rufous Sibia	ºÚ¶¥ÆæðÌ	0	0	0	0	0	0	0	0	0	0	0	0	0	0	0	0	0	0	0	0	0	0	0	0	0	0	0	0	0	0	0	0	0	0	0	0	0	0	0	0	0	0	0	0	0	1
Cheng, 1955, 1958	Heterophasia pulchella	Beautiful Sibia	ÀöÉ«ÆæðÌ	0	0	0	0	0	0	0	0	0	0	0	0	0	0	0	0	0	0	0	0	0	0	0	0	0	0	0	0	0	0	0	0	0	0	0	0	0	0	0	0	0	0	0	0	0	0
Cheng, 1955, 1958	Heterophasia gracilis	Grey Sibia	»ÒÆæðÌ	0	0	0	0	0	0	0	0	0	0	0	0	0	0	0	0	0	0	0	0	0	0	0	0	0	0	0	0	0	0	0	0	0	0	0	0	0	0	0	0	0	0	0	0	0	0
Cheng, 1955, 1958	Heterophasia desgodinsi	Black-headed Sibia	ºÚÍ·ÆæðÌ	0	0	0	0	0	0	0	0	0	0	0	0	0	0	0	0	0	0	0	0	0	0	0	0	0	0	0	0	0	0	0	0	0	0	0	0	0	0	0	0	0	0	0	0	0	0
Cheng, 1955, 1958	Actinodura nipalensis	Hoary-throated Barwing	ÎÆÍ·°ß³áðÌ	0	0	0	0	0	0	0	0	0	0	0	0	0	0	0	0	0	0	0	0	0	0	0	0	0	0	0	0	0	0	0	0	0	0	0	0	0	0	0	0	0	0	0	0	0	1
Cheng, 1955, 1958	Actinodura morrisoniana	Taiwan Barwing	Ì¨Íå°ß³áðÌ	0	0	0	0	0	0	0	0	0	0	0	0	0	0	0	0	0	0	0	0	0	0	0	0	0	0	0	0	0	0	0	0	0	0	0	0	0	0	0	0	0	0	0	0	0	0
Cheng, 1955, 1958	Actinodura waldeni	Streak-throated Barwing	ÎÆÐØ°ß³áðÌ	0	0	0	0	0	0	0	0	0	0	0	0	0	0	0	0	0	0	0	0	0	0	0	0	0	0	0	0	0	0	0	0	0	0	0	0	0	0	0	0	0	0	0	0	0	0
Cheng, 1955, 1958	Actinodura souliei	Streaked Barwing	»ÒÍ·°ß³áðÌ	0	0	0	0	0	0	0	0	0	0	0	0	0	0	0	0	0	0	0	0	0	0	0	0	0	0	0	0	0	0	0	0	0	0	0	0	0	0	0	0	0	0	0	0	0	0
Cheng, 1955, 1958	Actinodura cyanouroptera	Blue-winged Minla	À¶³áÏ£ðÌ	0	0	0	0	0	0	0	0	0	0	0	0	0	0	0	0	0	0	0	0	0	0	0	0	0	0	0	0	0	0	0	0	0	0	0	0	0	0	0	0	0	0	0	0	0	0
Cheng, 1955, 1958	Actinodura strigula	Bar-throated Minla	°ßºíÏ£ðÌ	0	0	0	0	0	0	0	0	0	0	0	0	0	0	0	0	0	0	0	0	0	0	0	0	0	0	0	0	0	0	0	0	0	0	0	0	0	0	0	0	0	0	0	0	0	0
Cheng, 1955, 1958	Actinodura egertoni	Rusty-fronted Barwing	Ðâ¶î°ß³áðÌ	0	0	0	0	0	0	0	0	0	0	0	0	0	0	0	0	0	0	0	0	0	0	0	0	0	0	0	0	0	0	0	0	0	0	0	0	0	0	0	0	0	0	0	0	0	0
Cheng, 1955, 1958	Actinodura ramsayi	Spectacled Barwing	°×¿ô°ß³áðÌ	0	0	0	0	0	0	0	0	0	0	0	0	0	0	0	0	0	0	0	0	0	0	0	0	0	0	0	0	0	0	0	0	0	0	0	0	0	0	0	0	0	0	0	0	0	0
Cheng, 1955, 1958	Leiothrix lutea	Red-billed Leiothrix	ºì×ìÏàË¼Äñ	0	0	0	0	0	0	0	0	0	0	0	0	0	0	0	0	0	0	0	0	0	0	0	0	0	0	0	0	0	0	0	0	0	0	0	0	0	0	0	0	0	0	0	0	0	0
Cheng, 1955, 1958	Leiothrix argentauris	Silver-eared Mesia	Òø¶úÏàË¼Äñ	0	0	0	0	0	0	0	0	0	0	0	0	0	0	0	0	0	0	0	0	0	0	0	0	0	0	0	0	0	0	0	0	0	0	0	0	0	0	0	0	0	0	0	0	0	0
Cheng, 1955, 1958	Minla ignotincta	Red-tailed Minla	»ðÎ²Ï£ðÌ	0	0	0	0	0	0	0	0	0	0	0	0	0	0	0	0	0	0	0	0	0	0	0	0	0	0	0	0	0	0	0	0	0	0	0	0	0	0	0	0	0	0	0	0	0	0
Cheng, 1955, 1958	Leioptila annectens	Rufous-backed Sibia	Àõ±³ÆæðÌ	0	0	0	0	0	0	0	0	0	0	0	0	0	0	0	0	0	0	0	0	0	0	0	0	0	0	0	0	0	0	0	0	0	0	0	0	0	0	0	0	0	0	0	0	0	0
Cheng, 1955, 1958	Liocichla omeiensis	Emei Shan Liocichla	»ÒÐØÞ´ðÌ	0	0	0	0	0	0	0	0	0	0	0	0	0	0	0	0	0	0	0	0	0	0	0	0	0	0	0	0	0	0	0	0	0	0	0	0	0	0	0	0	0	0	0	0	0	0
Cheng, 1955, 1958	Liocichla bugunorum	Bugun Liocichla	ºÚ¹ÚÞ´ðÌ	0	0	0	0	0	0	0	0	0	0	0	0	0	0	0	0	0	0	0	0	0	0	0	0	0	0	0	0	0	0	0	0	0	0	0	0	0	0	0	0	0	0	0	0	0	0
Cheng, 1955, 1958	Liocichla steerii	Steere's Liocichla	»ÆðëÞ´ðÌ	0	0	0	0	0	0	0	0	0	0	0	0	0	0	0	0	0	0	0	0	0	0	0	0	0	0	0	0	0	0	0	0	0	0	0	0	0	0	0	0	0	0	0	0	0	0
Cheng, 1955, 1958	Liocichla phoenicea	Red-faced Liocichla	³àÁ³Þ´ðÌ	0	0	0	0	0	0	0	0	0	0	0	0	0	0	0	0	0	0	0	0	0	0	0	0	0	0	0	0	0	0	0	0	0	0	0	0	0	0	0	0	0	0	0	0	0	0
Cheng, 1955, 1958	Liocichla ripponi	Scarlet-faced Liocichla	ºì³áÞ´ðÌ	0	0	0	0	0	0	0	0	0	0	0	0	0	0	0	0	0	0	0	0	0	0	0	0	0	0	0	0	0	0	0	0	0	0	0	0	0	0	0	0	0	0	0	0	0	0
Cheng, 1955, 1958	Garrulax merulinus	Spot-breasted Laughingthrush	°ßÐØÔëðÌ	0	0	0	0	0	0	0	0	0	0	0	0	0	0	0	0	0	0	0	0	0	0	0	0	0	0	0	0	0	0	0	0	0	0	0	0	0	0	0	0	0	0	0	0	0	0
Cheng, 1955, 1958	Garrulax canorus	Chinese Hwamei	»­Ã¼	0	0	0	0	0	0	0	0	0	0	0	0	0	0	0	0	0	0	0	0	1	0	0	0	0	0	0	0	0	0	0	0	0	0	0	0	0	0	0	0	0	0	0	0	0	0
Cheng, 1955, 1958	Garrulax taewanus	Taiwan Hwamei	Ì¨Íå»­Ã¼	0	0	0	0	0	0	0	0	0	0	0	0	0	0	0	0	0	0	0	0	0	0	0	0	0	0	0	0	0	0	0	0	0	0	0	0	0	0	0	0	0	0	0	0	0	0
Cheng, 1955, 1958	Garrulax monileger	Lesser Necklaced Laughingthrush	Ð¡ºÚÁìÔëðÌ	0	0	0	0	0	0	0	0	0	0	0	0	0	0	0	0	0	0	0	0	0	0	0	0	0	0	0	0	0	0	0	0	0	0	0	0	0	0	0	0	0	0	0	0	0	0
Cheng, 1955, 1958	Garrulax leucolophus	White-crested Laughingthrush	°×¹ÚÔëðÌ	0	0	0	0	0	0	0	0	0	0	0	0	0	0	0	0	0	0	0	0	0	0	0	0	0	0	0	0	0	0	0	0	0	0	0	0	0	0	0	0	0	0	0	0	0	0
Cheng, 1955, 1958	Garrulax strepitans	White-necked Laughingthrush	°×¾±ÔëðÌ	0	0	0	0	0	0	0	0	0	0	0	0	0	0	0	0	0	0	0	0	0	0	0	0	0	0	0	0	0	0	0	0	0	0	0	0	0	0	0	0	0	0	0	0	0	0
Cheng, 1955, 1958	Garrulax maesi	Grey Laughingthrush	ºÖÐØÔëðÌ	0	0	0	0	0	0	0	0	0	0	0	0	0	0	0	0	0	0	0	0	0	0	0	0	0	0	0	0	0	0	0	0	0	0	0	0	0	0	0	0	0	0	0	0	0	0
Cheng, 1955, 1958	Garrulax castanotis	Rufous-cheeked Laughingthrush	Àõ¼ÕÔëðÌ	0	0	0	0	0	0	0	0	0	0	0	0	0	0	0	0	0	0	0	0	0	0	0	0	0	0	0	0	0	0	0	0	0	0	0	0	0	0	0	0	0	0	0	0	0	0
Cheng, 1955, 1958	Ianthocincla sukatschewi	Snowy-cheeked Laughingthrush	ºÚ¶îÉ½ÔëðÌ	0	0	0	0	0	0	0	0	0	0	0	0	0	0	0	0	0	0	0	0	1	0	0	0	0	0	0	0	0	0	0	0	0	0	0	0	0	0	0	0	0	0	0	0	0	1
Cheng, 1955, 1958	Ianthocincla rufogularis	Rufous-chinned Laughingthrush	×Øò¤ÔëðÌ	0	0	0	0	0	0	0	0	0	0	0	0	0	0	0	0	0	0	0	0	0	0	0	0	0	0	0	0	0	0	0	0	0	0	0	0	0	0	0	0	0	0	0	0	0	0
Cheng, 1955, 1958	Ianthocincla cineracea	Moustached Laughingthrush	»Ò³áÔëðÌ	0	0	0	0	0	0	0	0	0	0	0	0	0	0	0	0	0	0	0	0	1	0	0	0	0	0	0	0	0	0	0	0	0	0	0	0	0	0	0	0	0	0	0	0	0	0
Cheng, 1955, 1958	Ianthocincla ocellata	Spotted Laughingthrush	ÑÛÎÆÔëðÌ	0	0	0	0	0	0	0	0	0	0	0	0	0	0	0	0	0	0	0	0	0	0	0	0	0	0	0	0	0	0	0	0	0	0	0	0	0	0	0	0	0	0	0	0	0	0
Cheng, 1955, 1958	Ianthocincla maxima	Giant Laughingthrush	´óÔëðÌ	0	0	0	0	0	0	0	0	0	0	0	0	0	0	0	0	0	0	0	0	0	0	0	0	0	0	0	0	0	0	0	0	0	0	0	0	0	0	0	0	0	0	0	0	0	1
Cheng, 1955, 1958	Ianthocincla bieti	White-speckled Laughingthrush	°×µãÔëðÌ	0	0	0	0	0	0	0	0	0	0	0	0	0	0	0	0	0	0	0	0	0	0	0	0	0	0	0	0	0	0	0	0	0	0	0	0	0	0	0	0	0	0	0	0	0	0
Cheng, 1955, 1958	Ianthocincla lunulata	Barred Laughingthrush	°ß±³ÔëðÌ	0	0	0	0	0	0	0	0	0	0	0	0	0	0	0	0	0	0	0	0	0	0	0	0	0	0	0	0	0	0	0	0	0	0	0	0	0	0	0	0	0	0	0	0	0	0
Cheng, 1955, 1958	Pterorhinus gularis	Rufous-vented Laughingthrush	ÀõÍÎÔëðÌ	0	0	0	0	0	0	0	0	0	0	0	0	0	0	0	0	0	0	0	0	0	0	0	0	0	0	0	0	0	0	0	0	0	0	0	0	0	0	0	0	0	0	0	0	0	0
Cheng, 1955, 1958	Pterorhinus courtoisi	Blue-crowned Laughingthrush	À¶¹ÚÔëðÌ	0	0	0	0	0	0	0	0	0	0	0	0	0	0	0	0	0	0	0	0	0	0	0	0	0	0	0	0	0	0	0	0	0	0	0	0	0	0	0	0	0	0	0	0	0	0
Cheng, 1955, 1958	Pterorhinus ruficollis	Rufous-necked Laughingthrush	Àõ¾±ÔëðÌ	0	0	0	0	0	0	0	0	0	0	0	0	0	0	0	0	0	0	0	0	0	0	0	0	0	0	0	0	0	0	0	0	0	0	0	0	0	0	0	0	0	0	0	0	0	0
Cheng, 1955, 1958	Pterorhinus chinensis	Black-throated Laughingthrush	ºÚºíÔëðÌ	0	0	0	0	0	0	0	0	0	0	0	0	0	0	0	0	0	0	0	0	0	0	0	0	0	0	0	0	0	0	0	0	0	0	0	0	0	0	0	0	0	0	0	0	0	0
Cheng, 1955, 1958	Pterorhinus sannio	White-browed Laughingthrush	°×¼ÕÔëðÌ	0	0	0	0	0	0	0	0	0	0	0	0	0	0	0	0	0	0	0	0	1	0	0	0	0	0	0	0	0	0	0	0	0	0	0	0	0	0	0	0	0	0	0	0	0	0
Cheng, 1955, 1958	Pterorhinus perspicillatus	Masked Laughingthrush	ºÚÁ³ÔëðÌ	0	0	0	0	0	0	0	0	0	0	0	0	0	0	0	0	0	0	0	0	1	0	0	0	0	0	0	0	0	0	0	0	0	0	0	0	0	0	0	0	0	0	0	0	0	0
Cheng, 1955, 1958	Pterorhinus pectoralis	Greater Necklaced Laughingthrush	ºÚÁìÔëðÌ	0	0	0	0	0	0	0	0	0	0	0	0	0	0	0	0	0	0	0	0	0	0	0	0	0	0	0	0	0	0	0	0	0	0	0	0	0	0	0	0	0	0	0	0	0	0
Cheng, 1955, 1958	Pterorhinus davidi	Plain Laughingthrush	É½ÔëðÌ	1	0	0	0	0	0	0	0	0	0	1	0	0	0	0	1	0	0	0	0	1	0	0	0	0	1	0	0	0	0	1	0	0	0	0	0	0	0	0	0	0	0	0	0	0	1
Cheng, 1955, 1958	Pterorhinus lanceolatus	Chinese Babax	Ã¬ÎÆ²ÝðÌ	0	0	0	0	0	0	0	0	0	0	0	0	0	0	0	0	0	0	0	0	1	0	0	0	0	0	0	0	0	0	0	0	0	0	0	0	0	0	0	0	0	0	0	0	0	1
Cheng, 1955, 1958	Pterorhinus waddelli	Giant Babax	´ó²ÝðÌ	0	0	0	0	0	0	0	0	0	0	0	0	0	0	0	0	0	0	0	0	0	0	0	0	0	0	0	0	0	0	0	0	0	0	0	0	0	0	0	0	0	0	0	0	0	1
Cheng, 1955, 1958	Pterorhinus koslowi	Tibetan Babax	×Ø²ÝðÌ	0	0	0	0	0	0	0	0	0	0	0	0	0	0	0	0	0	0	0	0	0	0	0	0	0	0	0	0	0	0	0	0	0	0	0	0	0	0	0	0	0	0	0	0	0	1
Cheng, 1955, 1958	Pterorhinus albogularis	White-throated Laughingthrush	°×ºíÔëðÌ	0	0	0	0	0	0	0	0	0	0	0	0	0	0	0	0	0	0	0	0	0	0	0	0	0	0	0	0	0	0	0	0	0	0	0	0	0	0	0	0	0	0	0	0	0	1
Cheng, 1955, 1958	Pterorhinus ruficeps	Rufous-crowned Laughingthrush	Ì¨Íå°×ºíÔëðÌ	0	0	0	0	0	0	0	0	0	0	0	0	0	0	0	0	0	0	0	0	0	0	0	0	0	0	0	0	0	0	0	0	0	0	0	0	0	0	0	0	0	0	0	0	0	0
Cheng, 1955, 1958	Pterorhinus caerulatus	Grey-sided Laughingthrush	»ÒÐ²ÔëðÌ	0	0	0	0	0	0	0	0	0	0	0	0	0	0	0	0	0	0	0	0	0	0	0	0	0	0	0	0	0	0	0	0	0	0	0	0	0	0	0	0	0	0	0	0	0	0
Cheng, 1955, 1958	Pterorhinus berthemyi	Buffy Laughingthrush	×ØÔëðÌ	0	0	0	0	0	0	0	0	0	0	0	0	0	0	0	0	0	0	0	0	0	0	0	0	0	0	0	0	0	0	0	0	0	0	0	0	0	0	0	0	0	0	0	0	0	0
Cheng, 1955, 1958	Pterorhinus poecilorhynchus	Rusty Laughingthrush	Ì¨Íå×ØÔëðÌ	0	0	0	0	0	0	0	0	0	0	0	0	0	0	0	0	0	0	0	0	0	0	0	0	0	0	0	0	0	0	0	0	0	0	0	0	0	0	0	0	0	0	0	0	0	0
Cheng, 1955, 1958	Sylvia atricapilla	Eurasian Blackcap	ºÚ¶¥ÁÖÝº	0	0	0	0	0	0	0	0	0	0	0	0	0	0	0	0	0	0	0	0	0	0	0	0	0	0	0	0	0	0	0	0	0	0	0	0	0	0	0	0	0	0	0	0	0	0
Cheng, 1955, 1958	Curruca nisoria	Barred Warbler	ºá°ßÁÖÝº	0	0	0	0	0	0	0	0	0	0	0	0	0	0	0	0	0	0	0	1	0	0	0	0	0	0	0	0	0	0	0	0	0	0	0	0	1	0	0	0	0	0	0	0	0	0
Cheng, 1955, 1958	Curruca minula	Desert Whitethroat	É³°×ºíÁÖÝº	0	0	0	0	0	0	0	0	0	0	0	0	0	0	0	0	0	0	0	0	0	0	0	0	0	0	0	0	0	0	0	1	0	1	0	0	1	0	0	0	0	0	0	0	0	0
Cheng, 1955, 1958	Curruca curruca	Lesser Whitethroat	°×ºíÁÖÝº	0	0	0	0	0	0	0	0	0	0	0	0	0	0	0	0	1	0	0	0	0	1	0	0	0	0	1	0	1	0	0	0	0	1	0	0	0	0	1	0	0	0	0	0	0	0
Cheng, 1955, 1958	Curruca althaea	Hume's Whitethroat	ÐÝÊÏ°×ºíÁÖÝº	0	0	0	0	0	0	0	0	0	0	0	0	0	0	0	0	0	0	0	0	0	0	0	0	0	0	0	0	0	0	0	0	0	0	0	0	0	0	0	0	0	0	0	0	0	0
Cheng, 1955, 1958	Curruca crassirostris	Eastern Orphean Warbler	¶«¸èÁÖÝº	0	0	0	0	0	0	0	0	0	0	0	0	0	0	0	0	0	0	0	0	0	0	0	0	0	0	0	0	0	0	0	0	0	0	0	0	0	0	0	0	0	0	0	0	0	0
Cheng, 1955, 1958	Curruca nana	Asian Desert Warbler	ÑÇÖÞÄ®µØÁÖÝº	0	0	0	0	0	0	0	0	0	0	0	0	0	0	0	0	0	0	0	0	0	0	0	0	0	0	0	0	0	0	0	1	0	0	0	0	1	0	0	0	0	0	0	0	0	0
Cheng, 1955, 1958	Curruca communis	Common Whitethroat	»Ò°×ºíÁÖÝº	0	0	0	0	0	0	0	0	0	0	0	0	0	0	0	0	0	0	0	0	0	0	0	0	0	0	0	0	0	0	0	1	0	0	0	0	1	0	0	0	0	0	0	0	0	0
Cheng, 1955, 1958	Myzornis pyrrhoura	Fire-tailed Myzornis	»ðÎ²ÂÌðÌ	0	0	0	0	0	0	0	0	0	0	0	0	0	0	0	0	0	0	0	0	0	0	0	0	0	0	0	0	0	0	0	0	0	0	0	0	0	0	0	0	0	0	0	0	0	0
Cheng, 1955, 1958	Lioparus chrysotis	Golden-breasted Fulvetta	½ðÐØÈ¸ðÌ	0	0	0	0	0	0	0	0	0	0	0	0	0	0	0	0	0	0	0	0	0	0	0	0	0	0	0	0	0	0	0	0	0	0	0	0	0	0	0	0	0	0	0	0	0	0
Cheng, 1955, 1958	Moupinia poecilotis	Rufous-tailed Babbler	±¦ÐËðÌÈ¸	0	0	0	0	0	0	0	0	0	0	0	0	0	0	0	0	0	0	0	0	0	0	0	0	0	0	0	0	0	0	0	0	0	0	0	0	0	0	0	0	0	0	0	0	0	0
Cheng, 1955, 1958	Fulvetta vinipectus	White-browed Fulvetta	°×Ã¼È¸ðÌ	0	0	0	0	0	0	0	0	0	0	0	0	0	0	0	0	0	0	0	0	0	0	0	0	0	0	0	0	0	0	0	0	0	0	0	0	0	0	0	0	0	0	0	0	0	1
Cheng, 1955, 1958	Fulvetta striaticollis	Chinese Fulvetta	¸ßÉ½È¸ðÌ	0	0	0	0	0	0	0	0	0	0	0	0	0	0	0	0	0	0	0	0	0	0	0	0	0	0	0	0	0	0	0	0	0	0	0	0	0	0	0	0	0	0	0	0	0	1
Cheng, 1955, 1958	Fulvetta ruficapilla	Spectacled Fulvetta	×ØÍ·È¸ðÌ	0	0	0	0	0	0	0	0	0	0	0	0	0	0	0	0	0	0	0	0	1	0	0	0	0	0	0	0	0	0	0	0	0	0	0	0	0	0	0	0	0	0	0	0	0	0
Cheng, 1955, 1958	Fulvetta danisi	Indochinese Fulvetta	Ó¡Ö§È¸ðÌ	0	0	0	0	0	0	0	0	0	0	0	0	0	0	0	0	0	0	0	0	0	0	0	0	0	0	0	0	0	0	0	0	0	0	0	0	0	0	0	0	0	0	0	0	0	0
Cheng, 1955, 1958	Fulvetta ludlowi	Brown-throated Fulvetta	Â·µÂÈ¸ðÌ	0	0	0	0	0	0	0	0	0	0	0	0	0	0	0	0	0	0	0	0	0	0	0	0	0	0	0	0	0	0	0	0	0	0	0	0	0	0	0	0	0	0	0	0	0	0
Cheng, 1955, 1958	Fulvetta cinereiceps	Grey-hooded Fulvetta	»ÒÍ·È¸ðÌ	0	0	0	0	0	0	0	0	0	0	0	0	0	0	0	0	0	0	0	0	1	0	0	0	0	0	0	0	0	0	0	0	0	0	0	0	0	0	0	0	0	0	0	0	0	0
Cheng, 1955, 1958	Fulvetta manipurensis	Manipur Fulvetta	ºÖÍ·È¸ðÌ	0	0	0	0	0	0	0	0	0	0	0	0	0	0	0	0	0	0	0	0	0	0	0	0	0	0	0	0	0	0	0	0	0	0	0	0	0	0	0	0	0	0	0	0	0	0
Cheng, 1955, 1958	Fulvetta formosana	Taiwan Fulvetta	ÓñÉ½È¸ðÌ	0	0	0	0	0	0	0	0	0	0	0	0	0	0	0	0	0	0	0	0	0	0	0	0	0	0	0	0	0	0	0	0	0	0	0	0	0	0	0	0	0	0	0	0	0	0
Cheng, 1955, 1958	Chrysomma sinense	Yellow-eyed Babbler	½ðÑÛðÌÈ¸	0	0	0	0	0	0	0	0	0	0	0	0	0	0	0	0	0	0	0	0	0	0	0	0	0	0	0	0	0	0	0	0	0	0	0	0	0	0	0	0	0	0	0	0	0	0
Cheng, 1955, 1958	Rhopophilus pekinensis	Beijing Babbler	É½ðÌ	0	0	0	0	0	1	0	0	0	0	1	0	0	0	0	1	0	0	0	0	1	0	0	0	0	1	0	0	0	0	1	0	0	0	0	0	0	0	0	0	0	0	0	0	0	1
Cheng, 1955, 1958	Rhopophilus albosuperciliaris	Tarim Babbler	Î÷ÓòÉ½ðÌ	0	0	0	0	0	0	0	0	0	0	0	0	0	0	0	0	0	0	0	0	0	0	0	0	0	0	0	0	0	0	1	0	0	0	0	1	0	0	0	0	0	0	0	0	0	1
Cheng, 1955, 1958	Conostoma aemodium	Great Parrotbill	ºì×ìÑ»È¸	0	0	0	0	0	0	0	0	0	0	0	0	0	0	0	0	0	0	0	0	1	0	0	0	0	0	0	0	0	0	0	0	0	0	0	0	0	0	0	0	0	0	0	0	0	0
Cheng, 1955, 1958	Cholornis paradoxus	Three-toed Parrotbill	ÈýÖºÑ»È¸	0	0	0	0	0	0	0	0	0	0	0	0	0	0	0	0	0	0	0	0	1	0	0	0	0	0	0	0	0	0	0	0	0	0	0	0	0	0	0	0	0	0	0	0	0	0
Cheng, 1955, 1958	Cholornis unicolor	Brown Parrotbill	ºÖÑ»È¸	0	0	0	0	0	0	0	0	0	0	0	0	0	0	0	0	0	0	0	0	0	0	0	0	0	0	0	0	0	0	0	0	0	0	0	0	0	0	0	0	0	0	0	0	0	0
Cheng, 1955, 1958	Sinosuthora conspicillata	Spectacled Parrotbill	°×¿ôÑ»È¸	0	0	0	0	0	0	0	0	0	0	0	0	0	0	0	0	0	0	0	0	1	0	0	0	0	0	0	0	0	0	0	0	0	0	0	0	0	0	0	0	0	0	0	0	0	1
Cheng, 1955, 1958	Sinosuthora webbiana	Vinous-throated Parrotbill	×ØÍ·Ñ»È¸	0	0	0	0	0	1	0	0	0	0	1	0	0	0	0	1	0	0	0	0	1	0	0	0	0	0	0	0	0	0	0	0	0	0	0	0	0	0	0	0	0	0	0	0	0	0
Cheng, 1955, 1958	Sinosuthora alphonsiana	Ashy-throated Parrotbill	»ÒºíÑ»È¸	0	0	0	0	0	0	0	0	0	0	0	0	0	0	0	0	0	0	0	0	0	0	0	0	0	0	0	0	0	0	0	0	0	0	0	0	0	0	0	0	0	0	0	0	0	0
Cheng, 1955, 1958	Sinosuthora brunnea	Brown-winged Parrotbill	ºÖ³áÑ»È¸	0	0	0	0	0	0	0	0	0	0	0	0	0	0	0	0	0	0	0	0	0	0	0	0	0	0	0	0	0	0	0	0	0	0	0	0	0	0	0	0	0	0	0	0	0	0
Cheng, 1955, 1958	Sinosuthora zappeyi	Grey-hooded Parrotbill	°µÉ«Ñ»È¸	0	0	0	0	0	0	0	0	0	0	0	0	0	0	0	0	0	0	0	0	0	0	0	0	0	0	0	0	0	0	0	0	0	0	0	0	0	0	0	0	0	0	0	0	0	0
Cheng, 1955, 1958	Sinosuthora przewalskii	Przevalski's Parrotbill	»Ò¹ÚÑ»È¸	0	0	0	0	0	0	0	0	0	0	0	0	0	0	0	0	0	0	0	0	1	0	0	0	0	0	0	0	0	0	0	0	0	0	0	0	0	0	0	0	0	0	0	0	0	1
Cheng, 1955, 1958	Suthora fulvifrons	Fulvous Parrotbill	»Æ¶îÑ»È¸	0	0	0	0	0	0	0	0	0	0	0	0	0	0	0	0	0	0	0	0	0	0	0	0	0	0	0	0	0	0	0	0	0	0	0	0	0	0	0	0	0	0	0	0	0	0
Cheng, 1955, 1958	Suthora nipalensis	Black-throated Parrotbill	³È¶îÑ»È¸	0	0	0	0	0	0	0	0	0	0	0	0	0	0	0	0	0	0	0	0	0	0	0	0	0	0	0	0	0	0	0	0	0	0	0	0	0	0	0	0	0	0	0	0	0	0
Cheng, 1955, 1958	Suthora verreauxi	Golden Parrotbill	½ðÉ«Ñ»È¸	0	0	0	0	0	0	0	0	0	0	0	0	0	0	0	0	0	0	0	0	0	0	0	0	0	0	0	0	0	0	0	0	0	0	0	0	0	0	0	0	0	0	0	0	0	0
Cheng, 1955, 1958	Neosuthora davidiana	Short-tailed Parrotbill	¶ÌÎ²Ñ»È¸	0	0	0	0	0	0	0	0	0	0	0	0	0	0	0	0	0	0	0	0	0	0	0	0	0	0	0	0	0	0	0	0	0	0	0	0	0	0	0	0	0	0	0	0	0	0
Cheng, 1955, 1958	Chleuasicus atrosuperciliaris	Pale-billed Parrotbill	ºÚÃ¼Ñ»È¸	0	0	0	0	0	0	0	0	0	0	0	0	0	0	0	0	0	0	0	0	0	0	0	0	0	0	0	0	0	0	0	0	0	0	0	0	0	0	0	0	0	0	0	0	0	0
Cheng, 1955, 1958	Psittiparus ruficeps	White-breasted Parrotbill	°×ÐØÑ»È¸	0	0	0	0	0	0	0	0	0	0	0	0	0	0	0	0	0	0	0	0	0	0	0	0	0	0	0	0	0	0	0	0	0	0	0	0	0	0	0	0	0	0	0	0	0	0
Cheng, 1955, 1958	Psittiparus bakeri	Rufous-headed Parrotbill	ºìÍ·Ñ»È¸	0	0	0	0	0	0	0	0	0	0	0	0	0	0	0	0	0	0	0	0	0	0	0	0	0	0	0	0	0	0	0	0	0	0	0	0	0	0	0	0	0	0	0	0	0	0
Cheng, 1955, 1958	Psittiparus gularis	Grey-headed Parrotbill	»ÒÍ·Ñ»È¸	0	0	0	0	0	0	0	0	0	0	0	0	0	0	0	0	0	0	0	0	0	0	0	0	0	0	0	0	0	0	0	0	0	0	0	0	0	0	0	0	0	0	0	0	0	0
Cheng, 1955, 1958	Paradoxornis flavirostris	Black-breasted Parrotbill	°ßÐØÑ»È¸	0	0	0	0	0	0	0	0	0	0	0	0	0	0	0	0	0	0	0	0	0	0	0	0	0	0	0	0	0	0	0	0	0	0	0	0	0	0	0	0	0	0	0	0	0	0
Cheng, 1955, 1958	Paradoxornis guttaticollis	Spot-breasted Parrotbill	µãÐØÑ»È¸	0	0	0	0	0	0	0	0	0	0	0	0	0	0	0	0	0	0	0	0	1	0	0	0	0	0	0	0	0	0	0	0	0	0	0	0	0	0	0	0	0	0	0	0	0	0
Cheng, 1955, 1958	Calamornis heudei	Reed Parrotbill	Õðµ©Ñ»È¸	0	0	0	0	0	0	0	0	0	0	0	0	0	0	0	0	0	0	0	0	0	0	0	0	0	0	0	0	0	0	0	0	0	0	0	0	0	0	0	0	0	0	0	0	0	0
Cheng, 1955, 1958	Parayuhina diademata	White-collared Yuhina	°×Áì·ïðÌ	0	0	0	0	0	0	0	0	0	0	0	0	0	0	0	0	0	0	0	0	1	0	0	0	0	0	0	0	0	0	0	0	0	0	0	0	0	0	0	0	0	0	0	0	0	0
Cheng, 1955, 1958	Staphida castaniceps	Striated Yuhina	Àõ¶ú·ïðÌ	0	0	0	0	0	0	0	0	0	0	0	0	0	0	0	0	0	0	0	0	0	0	0	0	0	0	0	0	0	0	0	0	0	0	0	0	0	0	0	0	0	0	0	0	0	0
Cheng, 1955, 1958	Staphida torqueola	Indochinese Yuhina	Àõ¾±·ïðÌ	0	0	0	0	0	0	0	0	0	0	0	0	0	0	0	0	0	0	0	0	0	0	0	0	0	0	0	0	0	0	0	0	0	0	0	0	0	0	0	0	0	0	0	0	0	0
Cheng, 1955, 1958	Yuhina nigrimenta	Black-chinned Yuhina	ºÚò¤·ïðÌ	0	0	0	0	0	0	0	0	0	0	0	0	0	0	0	0	0	0	0	0	0	0	0	0	0	0	0	0	0	0	0	0	0	0	0	0	0	0	0	0	0	0	0	0	0	0
Cheng, 1955, 1958	Yuhina brunneiceps	Taiwan Yuhina	ºÖÍ··ïðÌ	0	0	0	0	0	0	0	0	0	0	0	0	0	0	0	0	0	0	0	0	0	0	0	0	0	0	0	0	0	0	0	0	0	0	0	0	0	0	0	0	0	0	0	0	0	0
Cheng, 1955, 1958	Yuhina flavicollis	Whiskered Yuhina	»Æ¾±·ïðÌ	0	0	0	0	0	0	0	0	0	0	0	0	0	0	0	0	0	0	0	0	0	0	0	0	0	0	0	0	0	0	0	0	0	0	0	0	0	0	0	0	0	0	0	0	0	0
Cheng, 1955, 1958	Yuhina bakeri	White-naped Yuhina	°×Ïî·ïðÌ	0	0	0	0	0	0	0	0	0	0	0	0	0	0	0	0	0	0	0	0	0	0	0	0	0	0	0	0	0	0	0	0	0	0	0	0	0	0	0	0	0	0	0	0	0	0
Cheng, 1955, 1958	Yuhina gularis	Stripe-throated Yuhina	ÎÆºí·ïðÌ	0	0	0	0	0	0	0	0	0	0	0	0	0	0	0	0	0	0	0	0	0	0	0	0	0	0	0	0	0	0	0	0	0	0	0	0	0	0	0	0	0	0	0	0	0	0
Cheng, 1955, 1958	Yuhina occipitalis	Rufous-vented Yuhina	×ØÍÎ·ïðÌ	0	0	0	0	0	0	0	0	0	0	0	0	0	0	0	0	0	0	0	0	0	0	0	0	0	0	0	0	0	0	0	0	0	0	0	0	0	0	0	0	0	0	0	0	0	0
Cheng, 1955, 1958	Zosterops erythropleurus	Chestnut-flanked White-eye	ºìÐ²ÐåÑÛÄñ	0	0	0	0	0	0	1	0	1	0	0	0	0	0	0	0	0	0	1	0	0	1	0	1	0	0	0	0	0	0	0	0	0	0	0	0	0	0	0	0	0	0	0	0	0	0
Cheng, 1955, 1958	Zosterops simplex	Swinhoe's White-eye	°µÂÌÐåÑÛÄñ	0	0	0	0	0	0	0	0	0	0	0	0	0	0	0	0	0	0	1	0	0	0	0	0	0	0	0	0	0	0	0	0	0	0	0	0	0	0	0	0	0	0	0	0	0	0
Cheng, 1955, 1958	Zosterops palpebrosus	Indian White-eye	»Ò¸¹ÐåÑÛÄñ	0	0	0	0	0	0	0	0	0	0	0	0	0	0	0	0	0	0	0	0	0	0	0	0	0	0	0	0	0	0	0	0	0	0	0	0	0	0	0	0	0	0	0	0	0	0
Cheng, 1955, 1958	Zosterops meyeni	Lowland White-eye	µÍµØÐåÑÛÄñ	0	0	0	0	0	0	0	0	0	0	0	0	0	0	0	0	0	0	0	0	0	0	0	0	0	0	0	0	0	0	0	0	0	0	0	0	0	0	0	0	0	0	0	0	0	0
Cheng, 1955, 1958	Irena puella	Asian Fairy-bluebird	ºÍÆ½Äñ	0	0	0	0	0	0	0	0	0	0	0	0	0	0	0	0	0	0	0	0	0	0	0	0	0	0	0	0	0	0	0	0	0	0	0	0	0	0	0	0	0	0	0	0	0	0
Cheng, 1955, 1958	Regulus goodfellowi	Flamecrest	Ì¨Íå´÷¾Õ	0	0	0	0	0	0	0	0	0	0	0	0	0	0	0	0	0	0	0	0	0	0	0	0	0	0	0	0	0	0	0	0	0	0	0	0	0	0	0	0	0	0	0	0	0	0
Cheng, 1955, 1958	Regulus regulus	Goldcrest	´÷¾Õ	0	0	0	0	0	1	0	1	1	0	0	0	1	1	0	0	0	1	1	0	1	0	1	1	0	0	0	0	0	0	1	0	1	0	1	0	0	1	0	0	0	0	0	0	0	1
Cheng, 1955, 1958	Elachura formosa	Spotted Elachura	ÀöÐÇðÓðÌ	0	0	0	0	0	0	0	0	0	0	0	0	0	0	0	0	0	0	0	0	0	0	0	0	0	0	0	0	0	0	0	0	0	0	0	0	0	0	0	0	0	0	0	0	0	0
Cheng, 1955, 1958	Troglodytes troglodytes	Eurasian Wren	ðÔðÓ	1	0	0	0	0	1	0	0	0	0	1	0	0	0	0	1	0	0	0	0	1	0	0	0	0	1	0	0	0	0	1	0	0	0	0	1	0	0	0	0	1	0	0	0	0	1
Cheng, 1955, 1958	Sitta europaea	Eurasian Nuthatch	ÆÕÍ¨?	1	0	0	0	0	1	0	0	0	0	1	0	0	0	0	1	0	0	0	0	1	0	0	0	0	1	0	0	0	0	1	0	0	0	0	0	0	0	0	0	0	0	0	0	0	0
Cheng, 1955, 1958	Sitta nagaensis	Chestnut-vented Nuthatch	ÀõÍÎ?	0	0	0	0	0	0	0	0	0	0	0	0	0	0	0	0	0	0	0	0	0	0	0	0	0	0	0	0	0	0	0	0	0	0	0	0	0	0	0	0	0	0	0	0	0	1
Cheng, 1955, 1958	Sitta cinnamoventris	Chestnut-bellied Nuthatch	Àõ¸¹?	0	0	0	0	0	0	0	0	0	0	0	0	0	0	0	0	0	0	0	0	0	0	0	0	0	0	0	0	0	0	0	0	0	0	0	0	0	0	0	0	0	0	0	0	0	0
Cheng, 1955, 1958	Sitta himalayensis	White-tailed Nuthatch	°×Î²?	0	0	0	0	0	0	0	0	0	0	0	0	0	0	0	0	0	0	0	0	0	0	0	0	0	0	0	0	0	0	0	0	0	0	0	0	0	0	0	0	0	0	0	0	0	0
Cheng, 1955, 1958	Sitta yunnanensis	Yunnan Nuthatch	µá?	0	0	0	0	0	0	0	0	0	0	0	0	0	0	0	0	0	0	0	0	0	0	0	0	0	0	0	0	0	0	0	0	0	0	0	0	0	0	0	0	0	0	0	0	0	0
Cheng, 1955, 1958	Sitta villosa	Chinese Nuthatch	ºÚÍ·?	0	0	0	0	0	1	0	0	0	0	1	0	0	0	0	0	0	0	0	0	1	0	0	0	0	1	0	0	0	0	1	0	0	0	0	0	0	0	0	0	0	0	0	0	0	1
Cheng, 1955, 1958	Sitta przewalskii	Przevalski's Nuthatch	°×Á³?	0	0	0	0	0	0	0	0	0	0	0	0	0	0	0	0	0	0	0	0	0	0	0	0	0	0	0	0	0	0	0	0	0	0	0	0	0	0	0	0	0	0	0	0	0	1
Cheng, 1955, 1958	Sitta frontalis	Velvet-fronted Nuthatch	ÈÞ¶î?	0	0	0	0	0	0	0	0	0	0	0	0	0	0	0	0	0	0	0	0	0	0	0	0	0	0	0	0	0	0	0	0	0	0	0	0	0	0	0	0	0	0	0	0	0	0
Cheng, 1955, 1958	Sitta solangiae	Yellow-billed Nuthatch	µ­×Ï?	0	0	0	0	0	0	0	0	0	0	0	0	0	0	0	0	0	0	0	0	0	0	0	0	0	0	0	0	0	0	0	0	0	0	0	0	0	0	0	0	0	0	0	0	0	0
Cheng, 1955, 1958	Sitta magna	Giant Nuthatch	¾Þ?	0	0	0	0	0	0	0	0	0	0	0	0	0	0	0	0	0	0	0	0	0	0	0	0	0	0	0	0	0	0	0	0	0	0	0	0	0	0	0	0	0	0	0	0	0	0
Cheng, 1955, 1958	Sitta formosa	Beautiful Nuthatch	Àö?	0	0	0	0	0	0	0	0	0	0	0	0	0	0	0	0	0	0	0	0	0	0	0	0	0	0	0	0	0	0	0	0	0	0	0	0	0	0	0	0	0	0	0	0	0	0
Cheng, 1955, 1958	Tichodroma muraria	Wallcreeper	ºì³áÐý±ÚÈ¸	0	0	0	0	0	0	0	0	0	0	0	0	0	0	0	0	1	0	0	0	0	1	0	0	0	0	1	0	0	0	0	1	0	0	0	0	1	0	0	0	0	1	0	0	0	0
Cheng, 1955, 1958	Certhia familiaris	Eurasian Treecreeper	ÐýÄ¾È¸	0	0	0	0	0	1	0	0	0	0	1	0	0	0	0	1	0	0	0	0	1	0	0	0	0	1	0	0	0	0	1	0	0	0	0	1	0	0	0	0	0	0	0	0	0	1
Cheng, 1955, 1958	Certhia hodgsoni	Hodgson's Treecreeper	»ôÊÏÐýÄ¾È¸	0	0	0	0	0	0	0	0	0	0	0	0	0	0	0	0	0	0	0	0	0	0	0	0	0	0	0	0	0	0	0	0	0	0	0	0	0	0	0	0	0	0	0	0	0	1
Cheng, 1955, 1958	Certhia himalayana	Bar-tailed Treecreeper	¸ßÉ½ÐýÄ¾È¸	0	0	0	0	0	0	0	0	0	0	0	0	0	0	0	0	0	0	0	0	1	0	0	0	0	0	0	0	0	0	0	0	0	0	0	0	0	0	0	0	0	0	0	0	0	1
Cheng, 1955, 1958	Certhia nipalensis	Rusty-flanked Treecreeper	Ðâºì¸¹ÐýÄ¾È¸	0	0	0	0	0	0	0	0	0	0	0	0	0	0	0	0	0	0	0	0	0	0	0	0	0	0	0	0	0	0	0	0	0	0	0	0	0	0	0	0	0	0	0	0	0	0
Cheng, 1955, 1958	Certhia discolor	Sikkim Treecreeper	ºÖºíÐýÄ¾È¸	0	0	0	0	0	0	0	0	0	0	0	0	0	0	0	0	0	0	0	0	0	0	0	0	0	0	0	0	0	0	0	0	0	0	0	0	0	0	0	0	0	0	0	0	0	0
Cheng, 1955, 1958	Certhia manipurensis	Hume's Treecreeper	ÐÝÊÏÐýÄ¾È¸	0	0	0	0	0	0	0	0	0	0	0	0	0	0	0	0	0	0	0	0	0	0	0	0	0	0	0	0	0	0	0	0	0	0	0	0	0	0	0	0	0	0	0	0	0	0
Cheng, 1955, 1958	Certhia tianquanensis	Sichuan Treecreeper	ËÄ´¨ÐýÄ¾È¸	0	0	0	0	0	0	0	0	0	0	0	0	0	0	0	0	0	0	0	0	0	0	0	0	0	0	0	0	0	0	0	0	0	0	0	0	0	0	0	0	0	0	0	0	0	0
Cheng, 1955, 1958	Aplonis panayensis	Asian Glossy Starling	ÑÇÖÞ»Ôé£Äñ	0	0	0	0	0	0	0	0	0	0	0	0	0	0	0	0	0	0	0	0	0	0	0	0	0	0	0	0	0	0	0	0	0	0	0	0	0	0	0	0	0	0	0	0	0	0
Cheng, 1955, 1958	Saroglossa spilopterus	Spot-winged Starling	°ß³áé£Äñ	0	0	0	0	0	0	0	0	0	0	0	0	0	0	0	0	0	0	0	0	0	0	0	0	0	0	0	0	0	0	0	0	0	0	0	0	0	0	0	0	0	0	0	0	0	0
Cheng, 1955, 1958	Ampeliceps coronatus	Golden-crested Myna	½ð¹ÚÊ÷°Ë¸ç	0	0	0	0	0	0	0	0	0	0	0	0	0	0	0	0	0	0	0	0	0	0	0	0	0	0	0	0	0	0	0	0	0	0	0	0	0	0	0	0	0	0	0	0	0	0
Cheng, 1955, 1958	Gracula religiosa	Common Hill Myna	ðÓ¸ç	0	0	0	0	0	0	0	0	0	0	0	0	0	0	0	0	0	0	0	0	0	0	0	0	0	0	0	0	0	0	0	0	0	0	0	0	0	0	0	0	0	0	0	0	0	0
Cheng, 1955, 1958	Acridotheres grandis	Great Myna	ÁÖ°Ë¸ç	0	0	0	0	0	0	0	0	0	0	0	0	0	0	0	0	0	0	0	0	0	0	0	0	0	0	0	0	0	0	0	0	0	0	0	0	0	0	0	0	0	0	0	0	0	0
Cheng, 1955, 1958	Acridotheres cristatellus	Crested Myna	°Ë¸ç	0	0	0	0	0	0	0	0	0	0	0	0	0	0	0	0	0	0	0	0	1	0	0	0	0	0	0	0	0	0	0	0	0	0	0	0	0	0	0	0	0	0	0	0	0	0
Cheng, 1955, 1958	Acridotheres albocinctus	Collared Myna	°×Áì°Ë¸ç	0	0	0	0	0	0	0	0	0	0	0	0	0	0	0	0	0	0	0	0	0	0	0	0	0	0	0	0	0	0	0	0	0	0	0	0	0	0	0	0	0	0	0	0	0	0
Cheng, 1955, 1958	Acridotheres javanicus	Javan Myna	×¦ÍÛ°Ë¸ç	0	0	0	0	0	0	0	0	0	0	0	0	0	0	0	0	0	0	0	0	0	0	0	0	0	0	0	0	0	0	0	0	0	0	0	0	0	0	0	0	0	0	0	0	0	0
Cheng, 1955, 1958	Acridotheres tristis	Common Myna	¼Ò°Ë¸ç	0	0	0	0	0	0	0	0	0	0	0	0	0	0	0	0	0	0	0	0	0	0	0	0	0	0	0	0	0	0	0	0	0	0	0	0	0	0	0	0	0	0	0	0	0	0
Cheng, 1955, 1958	Acridotheres burmannicus	Vinous-breasted Starling	ºì×ìé£Äñ	0	0	0	0	0	0	0	0	0	0	0	0	0	0	0	0	0	0	0	0	0	0	0	0	0	0	0	0	0	0	0	0	0	0	0	0	0	0	0	0	0	0	0	0	0	0
Cheng, 1955, 1958	Spodiopsar sericeus	Red-billed Starling	Ë¿¹âé£Äñ	0	0	0	0	0	0	0	0	0	0	0	0	0	0	0	0	0	0	0	0	0	0	0	0	0	0	0	0	0	0	0	0	0	0	0	0	0	0	0	0	0	0	0	0	0	0
Cheng, 1955, 1958	Spodiopsar cineraceus	White-cheeked Starling	»Òé£Äñ	0	1	0	1	0	0	1	0	1	0	0	1	0	1	0	0	1	1	1	0	0	1	0	1	0	0	1	0	1	0	0	1	0	1	0	0	0	0	0	0	0	0	0	0	0	0
Cheng, 1955, 1958	Gracupica nigricollis	Black-collared Starling	ºÚÁìé£Äñ	0	0	0	0	0	0	0	0	0	0	0	0	0	0	0	0	0	0	0	0	0	0	0	0	0	0	0	0	0	0	0	0	0	0	0	0	0	0	0	0	0	0	0	0	0	0
Cheng, 1955, 1958	Gracupica contra	Indian Pied Myna	°ßé£Äñ	0	0	0	0	0	0	0	0	0	0	0	0	0	0	0	0	0	0	0	0	0	0	0	0	0	0	0	0	0	0	0	0	0	0	0	0	0	0	0	0	0	0	0	0	0	0
Cheng, 1955, 1958	Gracupica floweri	Siamese Pied Myna	åßÂÞ°ßé£Äñ	0	0	0	0	0	0	0	0	0	0	0	0	0	0	0	0	0	0	0	0	0	0	0	0	0	0	0	0	0	0	0	0	0	0	0	0	0	0	0	0	0	0	0	0	0	0
Cheng, 1955, 1958	Agropsar sturninus	Daurian Starling	±±é£Äñ	0	1	0	1	0	0	1	0	1	0	0	1	0	1	0	0	1	0	1	0	0	1	0	1	0	0	1	0	1	0	0	0	0	0	0	0	0	0	0	0	0	0	0	0	0	0
Cheng, 1955, 1958	Agropsar philippensis	Chestnut-cheeked Starling	×Ï±³é£Äñ	0	0	0	0	0	0	0	0	0	0	0	0	0	0	0	0	0	0	0	0	0	0	0	0	0	0	0	0	0	0	0	0	0	0	0	0	0	0	0	0	0	0	0	0	0	0
Cheng, 1955, 1958	Sturnia sinensis	White-shouldered Starling	»Ò±³é£Äñ	0	0	0	0	0	0	0	0	0	0	0	0	0	0	0	0	0	0	0	0	0	0	0	0	0	0	0	0	0	0	0	0	0	0	0	0	0	0	0	0	0	0	0	0	0	0
Cheng, 1955, 1958	Sturnia malabarica	Chestnut-tailed Starling	»ÒÍ·é£Äñ	0	0	0	0	0	0	0	0	0	0	0	0	0	0	0	0	0	0	0	0	0	0	0	0	0	0	0	0	0	0	0	0	0	0	0	0	0	0	0	0	0	0	0	0	0	0
Cheng, 1955, 1958	Sturnia pagodarum	Brahminy Starling	ºÚ¹Úé£Äñ	0	0	0	0	0	0	0	0	0	0	0	0	0	0	0	0	0	0	0	0	0	0	0	0	0	0	0	0	0	0	0	0	0	0	0	0	0	0	0	0	0	0	0	0	0	0
Cheng, 1955, 1958	Pastor roseus	Rosy Starling	·Ûºìé£Äñ	0	0	0	0	0	0	0	0	0	0	0	0	0	0	0	0	0	0	0	0	0	0	0	0	0	0	0	0	0	0	0	1	0	0	0	0	1	0	0	0	0	0	0	0	0	0
Cheng, 1955, 1958	Sturnus vulgaris	Common Starling	×Ï³áé£Äñ	0	0	0	0	0	0	0	0	0	0	0	0	0	0	0	0	0	0	1	0	0	0	0	1	0	0	0	0	0	0	0	1	1	1	0	0	1	0	0	0	0	0	0	0	0	0
Cheng, 1955, 1958	Grandala coelicolor	Grandala	À¶´ó³áð¶	0	0	0	0	0	0	0	0	0	0	0	0	0	0	0	0	0	0	0	0	0	0	0	0	0	0	0	0	0	0	0	0	0	0	0	0	0	0	0	0	0	0	0	0	0	1
Cheng, 1955, 1958	Cochoa purpurea	Purple Cochoa	×Ï¿í×ìð´	0	0	0	0	0	0	0	0	0	0	0	0	0	0	0	0	0	0	0	0	0	0	0	0	0	0	0	0	0	0	0	0	0	0	0	0	0	0	0	0	0	0	0	0	0	0
Cheng, 1955, 1958	Cochoa viridis	Green Cochoa	ÂÌ¿í×ìð´	0	0	0	0	0	0	0	0	0	0	0	0	0	0	0	0	0	0	0	0	0	0	0	0	0	0	0	0	0	0	0	0	0	0	0	0	0	0	0	0	0	0	0	0	0	0
Cheng, 1955, 1958	Zoothera dixoni	Long-tailed Thrush	³¤Î²µØð´	0	0	0	0	0	0	0	0	0	0	0	0	0	0	0	0	0	0	0	0	0	0	0	0	0	0	0	0	0	0	0	0	0	0	0	0	0	0	0	0	0	0	0	0	0	0
Cheng, 1955, 1958	Zoothera mollissima	Alpine Thrush	¹â±³µØð´	0	0	0	0	0	0	0	0	0	0	0	0	0	0	0	0	0	0	0	0	0	0	0	0	0	0	0	0	0	0	0	0	0	0	0	0	0	0	0	0	0	0	0	0	0	0
Cheng, 1955, 1958	Zoothera salimalii	Himalayan Thrush	Ï²É½¹â±³µØð´	0	0	0	0	0	0	0	0	0	0	0	0	0	0	0	0	0	0	0	0	0	0	0	0	0	0	0	0	0	0	0	0	0	0	0	0	0	0	0	0	0	0	0	0	0	0
Cheng, 1955, 1958	Zoothera griseiceps	Sichuan Thrush	ËÄ´¨¹â±³µØð´	0	0	0	0	0	0	0	0	0	0	0	0	0	0	0	0	0	0	0	0	0	0	0	0	0	0	0	0	0	0	0	0	0	0	0	0	0	0	0	0	0	0	0	0	0	0
Cheng, 1955, 1958	Zoothera monticola	Long-billed Thrush	´ó³¤×ìµØð´	0	0	0	0	0	0	0	0	0	0	0	0	0	0	0	0	0	0	0	0	0	0	0	0	0	0	0	0	0	0	0	0	0	0	0	0	0	0	0	0	0	0	0	0	0	0
Cheng, 1955, 1958	Zoothera marginata	Dark-sided Thrush	³¤×ìµØð´	0	0	0	0	0	0	0	0	0	0	0	0	0	0	0	0	0	0	0	0	0	0	0	0	0	0	0	0	0	0	0	0	0	0	0	0	0	0	0	0	0	0	0	0	0	0
Cheng, 1955, 1958	Zoothera aurea	White's Thrush	»³ÊÏ»¢°ßµØð´	0	0	0	1	0	0	0	0	1	0	0	0	0	1	0	0	0	0	1	0	0	0	0	0	0	0	0	0	1	0	0	0	0	1	0	0	0	0	0	0	0	0	0	0	0	0
Cheng, 1955, 1958	Zoothera dauma	Scaly Thrush	»¢°ßµØð´	0	0	0	0	0	0	0	0	0	0	0	0	0	0	0	0	0	0	0	0	0	0	0	0	0	0	0	0	0	0	0	0	0	0	0	0	0	0	0	0	0	0	0	0	0	0
Cheng, 1955, 1958	Geokichla sibirica	Siberian Thrush	°×Ã¼µØð´	0	1	0	1	0	0	1	0	1	0	0	1	0	1	0	0	0	0	1	0	0	0	0	1	0	0	1	0	1	0	0	0	0	0	0	0	0	0	0	0	0	0	0	0	0	0
Cheng, 1955, 1958	Geokichla citrina	Orange-headed Thrush	³ÈÍ·µØð´	0	0	0	0	0	0	0	0	0	0	0	0	0	0	0	0	0	0	0	0	0	0	0	0	0	0	0	0	0	0	0	0	0	0	0	0	0	0	0	0	0	0	0	0	0	0
Cheng, 1955, 1958	Turdus mupinensis	Chinese Thrush	±¦ÐË¸èð´	0	0	0	0	0	0	0	0	0	0	0	0	0	0	0	0	1	0	0	0	0	1	0	0	0	0	0	0	0	0	0	0	0	0	0	0	0	0	0	0	0	0	0	0	0	0
Cheng, 1955, 1958	Turdus philomelos	Song Thrush	Å·¸èð´	0	0	0	0	0	0	0	0	0	0	0	0	0	0	0	0	0	0	0	0	0	0	0	0	0	0	0	0	0	0	0	0	0	0	0	0	0	0	0	0	0	0	0	0	0	0
Cheng, 1955, 1958	Turdus viscivorus	Mistle Thrush	éÎð´	0	0	0	0	0	0	0	0	0	0	0	0	0	0	0	0	0	0	0	0	0	0	0	0	0	0	0	0	0	0	0	0	0	0	0	0	1	0	0	0	0	0	0	0	0	0
Cheng, 1955, 1958	Turdus mandarinus	Chinese Blackbird	ÎÚð´	0	0	0	0	0	0	0	0	0	0	0	0	0	0	0	0	0	0	0	0	0	0	0	0	0	0	0	0	0	0	0	0	0	0	0	0	0	0	0	0	0	0	0	0	0	0
Cheng, 1955, 1958	Turdus iliacus	Redwing	°×Ã¼¸èð´	0	0	0	0	0	0	0	0	0	0	0	0	0	0	0	0	0	0	0	0	0	0	0	0	0	0	0	0	0	0	0	0	0	0	0	0	0	0	0	0	0	0	0	0	0	0
Cheng, 1955, 1958	Turdus merula	Common Blackbird	Å·ÎÚð´	0	0	0	0	0	0	0	0	0	0	0	0	0	0	0	0	0	0	0	0	0	0	0	0	0	0	0	0	0	0	0	0	1	0	0	0	1	0	0	0	0	0	0	0	0	0
Cheng, 1955, 1958	Turdus niveiceps	Taiwan Thrush	°×Í·ð´	0	0	0	0	0	0	0	0	0	0	0	0	0	0	0	0	0	0	0	0	0	0	0	0	0	0	0	0	0	0	0	0	0	0	0	0	0	0	0	0	0	0	0	0	0	0
Cheng, 1955, 1958	Turdus boulboul	Grey-winged Blackbird	»Ò³áð´	0	0	0	0	0	0	0	0	0	0	0	0	0	0	0	0	0	0	0	0	0	0	0	0	0	0	0	0	0	0	0	0	0	0	0	0	0	0	0	0	0	0	0	0	0	0
Cheng, 1955, 1958	Turdus unicolor	Tickell's Thrush	ÌÝÊÏð´	0	0	0	0	0	0	0	0	0	0	0	0	0	0	0	0	0	0	0	0	0	0	0	0	0	0	0	0	0	0	0	0	0	0	0	0	0	0	0	0	0	0	0	0	0	0
Cheng, 1955, 1958	Turdus dissimilis	Black-breasted Thrush	ºÚÐØð´	0	0	0	0	0	0	0	0	0	0	0	0	0	0	0	0	0	0	0	0	0	0	0	0	0	0	0	0	0	0	0	0	0	0	0	0	0	0	0	0	0	0	0	0	0	0
Cheng, 1955, 1958	Turdus cardis	Japanese Thrush	ÎÚ»Òð´	0	0	0	0	0	0	0	0	0	0	0	0	0	0	0	0	0	0	0	0	0	0	0	0	0	0	0	0	0	0	0	0	0	0	0	0	0	0	0	0	0	0	0	0	0	0
Cheng, 1955, 1958	Turdus hortulorum	Grey-backed Thrush	»Ò±³ð´	0	0	0	1	0	0	1	0	1	0	0	1	0	1	0	0	0	0	1	0	0	0	0	1	0	0	0	0	1	0	0	0	0	0	0	0	0	0	0	0	0	0	0	0	0	0
Cheng, 1955, 1958	Turdus obscurus	Eyebrowed Thrush	°×Ã¼ð´	0	0	0	1	0	0	0	0	1	0	0	0	0	1	0	0	0	0	1	0	0	0	0	1	0	0	0	0	1	0	0	0	0	1	0	0	0	0	0	0	0	0	0	0	0	0
Cheng, 1955, 1958	Turdus pallidus	Pale Thrush	°×¸¹ð´	0	0	0	0	0	0	1	0	1	0	0	1	0	1	0	0	0	0	1	0	0	0	0	0	0	0	0	0	1	0	0	0	0	0	0	0	0	0	0	0	0	0	0	0	0	0
Cheng, 1955, 1958	Turdus feae	Grey-sided Thrush	ºÖÍ·ð´	0	0	0	0	0	0	0	0	0	0	0	0	0	0	0	0	0	0	0	0	0	1	0	0	0	0	0	0	0	0	0	0	0	0	0	0	0	0	0	0	0	0	0	0	0	0
Cheng, 1955, 1958	Turdus chrysolaus	Brown-headed Thrush	³àÐØð´	0	0	0	0	0	0	0	0	0	0	0	0	0	0	0	0	0	0	1	0	0	0	0	1	0	0	0	0	0	0	0	0	0	0	0	0	0	0	0	0	0	0	0	0	0	0
Cheng, 1955, 1958	Turdus maximus	Tibetan Blackbird	²ØÎÚð´	0	0	0	0	0	0	0	0	0	0	0	0	0	0	0	0	0	0	0	0	0	0	0	0	0	0	0	0	0	0	0	0	0	0	0	0	0	0	0	0	0	0	0	0	0	0
Cheng, 1955, 1958	Turdus kessleri	White-backed Thrush	×Ø±³ºÚÍ·ð´	0	0	0	0	0	0	0	0	0	0	0	0	0	0	0	0	0	0	0	0	0	0	0	0	0	0	0	0	0	0	0	0	0	0	0	0	0	0	0	0	0	0	0	0	0	1
Cheng, 1955, 1958	Turdus pilaris	Fieldfare	Ìïð´	0	0	0	0	0	0	0	0	0	0	0	0	0	0	0	0	0	0	0	0	0	0	0	0	0	0	0	0	0	1	0	0	0	0	1	0	0	0	1	0	0	0	0	0	0	0
Cheng, 1955, 1958	Turdus atrogularis	Black-throated Thrush	ºÚ¾±ð´	0	0	0	0	0	0	0	0	0	0	0	0	0	0	0	0	0	1	1	0	0	0	0	0	0	0	0	0	0	0	0	0	1	1	0	0	0	1	1	0	0	0	0	0	0	0
Cheng, 1955, 1958	Turdus ruficollis	Red-throated Thrush	³à¾±ð´	0	0	1	1	0	0	0	1	1	0	0	0	1	1	0	0	0	1	1	0	0	0	1	1	0	0	0	1	1	0	0	0	1	1	0	0	0	0	0	0	0	0	0	0	0	0
Cheng, 1955, 1958	Turdus eunomus	Dusky Thrush	°ßð´	0	0	0	1	0	0	0	0	1	0	0	0	0	1	0	0	0	0	1	0	0	0	0	1	0	0	0	0	1	0	0	0	0	0	0	0	0	0	0	0	0	0	0	0	0	0
Cheng, 1955, 1958	Turdus naumanni	Naumann's Thrush	ºìÎ²ð´	0	0	1	1	0	0	0	1	1	0	0	0	1	1	0	0	0	1	1	0	0	0	1	1	0	0	0	1	1	0	0	0	0	0	0	0	0	0	0	0	0	0	0	0	0	0
Cheng, 1955, 1958	Turdus rubrocanus	Chestnut Thrush	»ÒÍ·ð´	0	0	0	0	0	0	0	0	0	0	0	0	0	0	0	0	0	0	0	0	1	1	0	0	0	0	0	0	0	0	0	0	0	0	0	0	0	0	0	0	0	0	0	0	0	1
Cheng, 1955, 1958	Turdus albocinctus	White-collared Blackbird	°×¾±ð´	0	0	0	0	0	0	0	0	0	0	0	0	0	0	0	0	0	0	0	0	0	0	0	0	0	0	0	0	0	0	0	0	0	0	0	0	0	0	0	0	0	0	0	0	0	1
Cheng, 1955, 1958	Cercotrichas galactotes	Rufous-tailed Scrub Robin	×ØÞ´ð¶	0	0	0	0	0	0	0	0	0	0	0	0	0	0	0	0	0	0	0	0	0	0	0	0	0	0	0	0	0	0	0	0	0	0	0	0	0	0	0	0	0	0	0	0	0	0
Cheng, 1955, 1958	Copsychus saularis	Oriental Magpie-Robin	Èµð¶	0	0	0	0	0	0	0	0	0	0	0	0	0	0	0	0	0	0	0	0	0	0	0	0	0	0	0	0	0	0	0	0	0	0	0	0	0	0	0	0	0	0	0	0	0	0
Cheng, 1955, 1958	Copsychus malabaricus	White-rumped Shama	°×ÑüÈµð¶	0	0	0	0	0	0	0	0	0	0	0	0	0	0	0	0	0	0	0	0	0	0	0	0	0	0	0	0	0	0	0	0	0	0	0	0	0	0	0	0	0	0	0	0	0	0
Cheng, 1955, 1958	Muscicapa striata	Spotted Flycatcher	°ßûl	0	0	0	0	0	0	0	0	0	0	0	0	0	0	0	0	0	0	0	0	0	0	0	0	0	0	0	0	0	0	0	1	0	0	0	0	1	0	0	0	0	0	0	0	0	0
Cheng, 1955, 1958	Muscicapa griseisticta	Grey-streaked Flycatcher	»ÒÎÆûl	0	1	0	1	0	0	0	0	1	0	0	0	0	1	0	0	0	0	1	0	0	0	0	0	0	0	1	0	1	0	0	0	0	0	0	0	0	0	0	0	0	0	0	0	0	0
Cheng, 1955, 1958	Muscicapa sibirica	Dark-sided Flycatcher	ÎÚûl	0	1	0	1	0	0	1	0	1	0	0	1	0	1	0	0	0	0	1	0	0	0	0	1	0	0	1	0	1	0	0	0	0	0	0	0	0	0	0	0	0	0	0	0	0	0
Cheng, 1955, 1958	Muscicapa dauurica	Asian Brown Flycatcher	±±»Òûl	0	1	0	1	0	0	1	0	1	0	0	1	0	1	0	0	0	0	1	0	0	0	0	1	0	0	1	0	1	0	0	0	0	0	0	0	0	0	0	0	0	0	0	0	0	0
Cheng, 1955, 1958	Muscicapa muttui	Brown-breasted Flycatcher	ºÖÐØûl	0	0	0	0	0	0	0	0	0	0	0	0	0	0	0	0	0	0	0	0	0	0	0	0	0	0	0	0	0	0	0	0	0	0	0	0	0	0	0	0	0	0	0	0	0	0
Cheng, 1955, 1958	Muscicapa ferruginea	Ferruginous Flycatcher	×ØÎ²ºÖûl	0	0	0	0	0	0	0	0	0	0	0	0	0	0	0	0	0	0	0	0	0	1	0	1	0	0	0	0	0	0	0	0	0	0	0	0	0	0	0	0	0	0	0	0	0	0
Cheng, 1955, 1958	Anthipes monileger	White-gorgeted Flycatcher	°×ºí¼§ûl	0	0	0	0	0	0	0	0	0	0	0	0	0	0	0	0	0	0	0	0	0	0	0	0	0	0	0	0	0	0	0	0	0	0	0	0	0	0	0	0	0	0	0	0	0	0
Cheng, 1955, 1958	Cyornis hainanus	Hainan Blue Flycatcher	º£ÄÏÀ¶ÏÉûl	0	0	0	0	0	0	0	0	0	0	0	0	0	0	0	0	0	0	0	0	0	0	0	0	0	0	0	0	0	0	0	0	0	0	0	0	0	0	0	0	0	0	0	0	0	0
Cheng, 1955, 1958	Cyornis unicolor	Pale Blue Flycatcher	´¿À¶ÏÉûl	0	0	0	0	0	0	0	0	0	0	0	0	0	0	0	0	0	0	0	0	0	0	0	0	0	0	0	0	0	0	0	0	0	0	0	0	0	0	0	0	0	0	0	0	0	0
Cheng, 1955, 1958	Cyornis poliogenys	Pale-chinned Blue Flycatcher	»Ò¼ÕÏÉûl	0	0	0	0	0	0	0	0	0	0	0	0	0	0	0	0	0	0	0	0	0	0	0	0	0	0	0	0	0	0	0	0	0	0	0	0	0	0	0	0	0	0	0	0	0	0
Cheng, 1955, 1958	Cyornis whitei	Hill Blue Flycatcher	É½À¶ÏÉûl	0	0	0	0	0	0	0	0	0	0	0	0	0	0	0	0	0	0	0	0	0	0	0	0	0	0	0	0	0	0	0	0	0	0	0	0	0	0	0	0	0	0	0	0	0	0
Cheng, 1955, 1958	Cyornis rubeculoides	Blue-throated Blue Flycatcher	À¶ºíÏÉûl	0	0	0	0	0	0	0	0	0	0	0	0	0	0	0	0	0	0	0	0	0	0	0	0	0	0	0	0	0	0	0	0	0	0	0	0	0	0	0	0	0	0	0	0	0	0
Cheng, 1955, 1958	Cyornis glaucicomans	Chinese Blue Flycatcher	ÖÐ»ªÏÉûl	0	0	0	0	0	0	0	0	0	0	0	0	0	0	0	0	0	0	0	0	0	0	0	0	0	0	0	0	0	0	0	0	0	0	0	0	0	0	0	0	0	0	0	0	0	0
Cheng, 1955, 1958	Leucoptilon concretum	White-tailed Flycatcher	°×Î²À¶ÏÉûl	0	0	0	0	0	0	0	0	0	0	0	0	0	0	0	0	0	0	0	0	0	0	0	0	0	0	0	0	0	0	0	0	0	0	0	0	0	0	0	0	0	0	0	0	0	0
Cheng, 1955, 1958	Cyornis brunneatus	Brown-chested Jungle Flycatcher	°×ºíÁÖûl	0	0	0	0	0	0	0	0	0	0	0	0	0	0	0	0	0	0	0	0	0	0	0	0	0	0	0	0	0	0	0	0	0	0	0	0	0	0	0	0	0	0	0	0	0	0
Cheng, 1955, 1958	Niltava davidi	Fujian Niltava	×Ø¸¹´óÏÉûl	0	0	0	0	0	0	0	0	0	0	0	0	0	0	0	0	0	0	0	0	0	0	0	0	0	0	0	0	0	0	0	0	0	0	0	0	0	0	0	0	0	0	0	0	0	0
Cheng, 1955, 1958	Niltava sundara	Rufous-bellied Niltava	×Ø¸¹ÏÉûl	0	0	0	0	0	0	0	0	0	0	0	0	0	0	0	0	0	0	0	0	0	0	0	0	0	0	0	0	0	0	0	0	0	0	0	0	0	0	0	0	0	0	0	0	0	0
Cheng, 1955, 1958	Niltava vivida	Taiwan Vivid Niltava	Ì¨Íå×Ø¸¹À¶ÏÉûl	0	0	0	0	0	0	0	0	0	0	0	0	0	0	0	0	0	0	0	0	0	0	0	0	0	0	0	0	0	0	0	0	0	0	0	0	0	0	0	0	0	0	0	0	0	0
Cheng, 1955, 1958	Niltava oatesi	Chinese Vivid Niltava	×Ø¸¹À¶ÏÉûl	0	0	0	0	0	0	0	0	0	0	0	0	0	0	0	0	0	0	0	0	0	0	0	0	0	0	0	0	0	0	0	0	0	0	0	0	0	0	0	0	0	0	0	0	0	0
Cheng, 1955, 1958	Niltava grandis	Large Niltava	´óÏÉûl	0	0	0	0	0	0	0	0	0	0	0	0	0	0	0	0	0	0	0	0	0	0	0	0	0	0	0	0	0	0	0	0	0	0	0	0	0	0	0	0	0	0	0	0	0	0
Cheng, 1955, 1958	Niltava macgrigoriae	Small Niltava	Ð¡ÏÉûl	0	0	0	0	0	0	0	0	0	0	0	0	0	0	0	0	0	0	0	0	0	0	0	0	0	0	0	0	0	0	0	0	0	0	0	0	0	0	0	0	0	0	0	0	0	0
Cheng, 1955, 1958	Cyanoptila cyanomelana	Blue-and-white Flycatcher	°×¸¹À¶ûl	0	0	0	0	0	0	0	0	1	0	0	0	0	0	0	0	0	0	1	0	0	0	0	0	0	0	0	0	0	0	0	0	0	0	0	0	0	0	0	0	0	0	0	0	0	0
Cheng, 1955, 1958	Cyanoptila cumatilis	Zappey's Flycatcher	ÁðÁ§À¶ûl	0	0	0	0	0	0	1	0	1	0	0	1	0	1	0	0	0	0	1	0	0	1	0	1	0	0	0	0	0	0	0	0	0	0	0	0	0	0	0	0	0	0	0	0	0	0
Cheng, 1955, 1958	Eumyias thalassinus	Verditer Flycatcher	Í­À¶ûl	0	0	0	0	0	0	0	0	0	0	0	0	0	0	0	0	0	0	0	0	0	0	0	0	0	0	0	0	0	0	0	0	0	0	0	0	0	0	0	0	0	0	0	0	0	0
Cheng, 1955, 1958	Erithacus rubecula	European Robin	Å·ÑÇð¶	0	0	0	0	0	0	0	0	0	0	0	0	0	0	0	0	0	0	0	0	0	0	0	0	0	0	0	0	0	0	0	0	0	0	0	0	0	0	0	0	0	0	0	0	0	0
Cheng, 1955, 1958	Heteroxenicus stellatus	Gould's Shortwing	Àõ±³¶Ì³áð´	0	0	0	0	0	0	0	0	0	0	0	0	0	0	0	0	0	0	0	0	0	0	0	0	0	0	0	0	0	0	0	0	0	0	0	0	0	0	0	0	0	0	0	0	0	0
Cheng, 1955, 1958	Brachypteryx hyperythra	Rusty-bellied Shortwing	Ðâ¸¹¶Ì³áð´	0	0	0	0	0	0	0	0	0	0	0	0	0	0	0	0	0	0	0	0	0	0	0	0	0	0	0	0	0	0	0	0	0	0	0	0	0	0	0	0	0	0	0	0	0	0
Cheng, 1955, 1958	Brachypteryx leucophris	Lesser Shortwing	°×ºí¶Ì³áð´	0	0	0	0	0	0	0	0	0	0	0	0	0	0	0	0	0	0	0	0	0	0	0	0	0	0	0	0	0	0	0	0	0	0	0	0	0	0	0	0	0	0	0	0	0	0
Cheng, 1955, 1958	Brachypteryx cruralis	Himalayan Shortwing	Ï²É½¶Ì³áð´	0	0	0	0	0	0	0	0	0	0	0	0	0	0	0	0	0	0	0	0	0	0	0	0	0	0	0	0	0	0	0	0	0	0	0	0	0	0	0	0	0	0	0	0	0	0
Cheng, 1955, 1958	Brachypteryx sinensis	Chinese Shortwing	ÖÐ»ª¶Ì³áð´	0	0	0	0	0	0	0	0	0	0	0	0	0	0	0	0	0	0	0	0	0	0	0	0	0	0	0	0	0	0	0	0	0	0	0	0	0	0	0	0	0	0	0	0	0	0
Cheng, 1955, 1958	Brachypteryx goodfellowi	Taiwan Shortwing	Ì¨Íå¶Ì³áð´	0	0	0	0	0	0	0	0	0	0	0	0	0	0	0	0	0	0	0	0	0	0	0	0	0	0	0	0	0	0	0	0	0	0	0	0	0	0	0	0	0	0	0	0	0	0
Cheng, 1955, 1958	Larvivora brunnea	Indian Blue Robin	Àõ¸¹¸èð¶	0	0	0	0	0	0	0	0	0	0	0	0	0	0	0	0	0	0	0	0	0	1	0	0	0	0	0	0	0	0	0	0	0	0	0	0	0	0	0	0	0	0	0	0	0	0
Cheng, 1955, 1958	Larvivora cyane	Siberian Blue Robin	À¶¸èð¶	0	1	0	1	0	0	1	0	1	0	0	1	0	1	0	0	0	0	1	0	0	0	0	1	0	0	1	0	1	0	0	0	0	0	0	0	0	0	0	0	0	0	0	0	0	0
Cheng, 1955, 1958	Larvivora sibilans	Rufous-tailed Robin	ºìÎ²¸èð¶	0	0	0	0	0	1	0	0	1	0	1	0	0	1	0	0	0	0	1	0	0	0	0	0	0	0	0	0	0	0	0	0	0	0	0	0	0	0	0	0	0	0	0	0	0	0
Cheng, 1955, 1958	Larvivora ruficeps	Rufous-headed Robin	×ØÍ·¸èð¶	0	0	0	0	0	0	0	0	0	0	0	0	0	0	0	0	0	0	0	0	0	0	0	0	0	0	0	0	0	0	0	0	0	0	0	0	0	0	0	0	0	0	0	0	0	0
Cheng, 1955, 1958	Larvivora komadori	Ryukyu Robin	ÁðÇò¸èð¶	0	0	0	0	0	0	0	0	0	0	0	0	0	0	0	0	0	0	0	0	0	0	0	0	0	0	0	0	0	0	0	0	0	0	0	0	0	0	0	0	0	0	0	0	0	0
Cheng, 1955, 1958	Larvivora akahige	Japanese Robin	ÈÕ±¾¸èð¶	0	0	0	0	0	0	0	0	0	0	0	0	0	0	0	0	0	0	1	0	0	0	0	0	0	0	0	0	0	0	0	0	0	0	0	0	0	0	0	0	0	0	0	0	0	0
Cheng, 1955, 1958	Luscinia svecica	Bluethroat	À¶ºí¸èð¶	0	1	0	0	0	0	1	0	1	0	0	1	0	1	0	0	0	0	1	0	0	0	0	1	0	0	1	0	1	0	0	1	0	1	0	0	1	0	0	0	0	0	0	1	0	0
Cheng, 1955, 1958	Luscinia phaenicuroides	White-bellied Redstart	°×¸¹¶Ì³áð¶	0	0	0	0	0	0	0	0	0	0	0	0	0	0	0	0	0	0	0	0	1	0	0	0	0	0	0	0	0	0	0	0	0	0	0	0	0	0	0	0	0	0	0	0	0	1
Cheng, 1955, 1958	Luscinia megarhynchos	Common Nightingale	ÐÂ½®¸èð¶	0	0	0	0	0	0	0	0	0	0	0	0	0	0	0	0	0	0	0	0	0	0	0	0	0	0	0	0	0	0	0	0	0	0	0	0	1	0	0	0	0	0	0	0	0	0
Cheng, 1955, 1958	Calliope pectoralis	Himalayan Rubythroat	ºÚÐØ¸èð¶	0	0	0	0	0	0	0	0	0	0	0	0	0	0	0	0	0	0	0	0	0	0	0	0	0	0	0	0	0	0	0	1	0	0	0	0	1	0	0	0	0	0	0	0	0	0
Cheng, 1955, 1958	Calliope tschebaiewi	Chinese Rubythroat	°×ÐëºÚÐØ¸èð¶	0	0	0	0	0	0	0	0	0	0	0	0	0	0	0	0	0	0	0	0	0	1	0	0	0	0	0	0	0	0	0	1	0	0	0	0	0	0	0	0	0	0	0	0	0	0
Cheng, 1955, 1958	Calliope calliope	Siberian Rubythroat	ºìºí¸èð¶	0	1	0	1	0	0	1	0	1	0	0	1	0	1	0	0	0	0	1	0	0	0	0	1	0	0	1	0	1	0	0	1	0	1	0	0	0	0	0	0	0	0	0	0	0	0
Cheng, 1955, 1958	Calliope pectardens	Firethroat	½ðÐØ¸èð¶	0	0	0	0	0	0	0	0	0	0	0	0	0	0	0	0	0	0	0	0	0	0	0	0	0	0	0	0	0	0	0	0	0	0	0	0	0	0	0	0	0	0	0	0	0	0
Cheng, 1955, 1958	Calliope obscura	Blackthroat	ºÚºí¸èð¶	0	0	0	0	0	0	0	0	0	0	0	0	0	0	0	0	0	0	0	0	0	1	0	0	0	0	0	0	0	0	0	0	0	0	0	0	0	0	0	0	0	0	0	0	0	0
Cheng, 1955, 1958	Myiomela leucura	White-tailed Robin	°×Î²À¶µØð¶	0	0	0	0	0	0	0	0	0	0	0	0	0	0	0	0	0	0	0	0	0	0	0	0	0	0	0	0	0	0	0	0	0	0	0	0	0	0	0	0	0	0	0	0	0	0
Cheng, 1955, 1958	Tarsiger indicus	White-browed Bush Robin	°×Ã¼ÁÖð¶	0	0	0	0	0	0	0	0	0	0	0	0	0	0	0	0	0	0	0	0	0	0	0	0	0	0	0	0	0	0	0	0	0	0	0	0	0	0	0	0	0	0	0	0	0	0
Cheng, 1955, 1958	Tarsiger hyperythrus	Rufous-breasted Bush Robin	×Ø¸¹ÁÖð¶	0	0	0	0	0	0	0	0	0	0	0	0	0	0	0	0	0	0	0	0	0	0	0	0	0	0	0	0	0	0	0	0	0	0	0	0	0	0	0	0	0	0	0	0	0	0
Cheng, 1955, 1958	Tarsiger johnstoniae	Collared Bush Robin	Ì¨ÍåÁÖð¶	0	0	0	0	0	0	0	0	0	0	0	0	0	0	0	0	0	0	0	0	0	0	0	0	0	0	0	0	0	0	0	0	0	0	0	0	0	0	0	0	0	0	0	0	0	0
Cheng, 1955, 1958	Tarsiger cyanurus	Red-flanked Bluetail	ºìÐ²À¶Î²ð¶	0	1	0	1	0	0	1	0	1	0	0	1	0	1	0	0	0	0	1	0	0	0	0	1	0	0	1	0	1	0	0	0	0	0	0	0	0	0	0	0	0	0	0	0	0	0
Cheng, 1955, 1958	Tarsiger rufilatus	Himalayan Bluetail	À¶Ã¼ÁÖð¶	0	0	0	0	0	0	0	0	0	0	0	0	0	0	0	0	0	0	0	0	0	1	0	0	0	0	0	0	0	0	0	1	0	0	0	0	0	0	0	0	0	0	0	0	0	0
Cheng, 1955, 1958	Tarsiger chrysaeus	Golden Bush Robin	½ðÉ«ÁÖð¶	0	0	0	0	0	0	0	0	0	0	0	0	0	0	0	0	0	0	0	0	0	1	0	0	0	0	0	0	0	0	0	0	0	0	0	0	0	0	0	0	0	0	0	0	0	0
Cheng, 1955, 1958	Enicurus scouleri	Little Forktail	Ð¡ÑàÎ²	0	0	0	0	0	0	0	0	0	0	0	0	0	0	0	0	0	0	0	0	1	0	0	0	0	0	0	0	0	0	0	0	0	0	0	0	0	0	0	0	0	0	0	0	0	1
Cheng, 1955, 1958	Enicurus immaculatus	Black-backed Forktail	ºÚ±³ÑàÎ²	0	0	0	0	0	0	0	0	0	0	0	0	0	0	0	0	0	0	0	0	0	0	0	0	0	0	0	0	0	0	0	0	0	0	0	0	0	0	0	0	0	0	0	0	0	0
Cheng, 1955, 1958	Enicurus schistaceus	Slaty-backed Forktail	»Ò±³ÑàÎ²	0	0	0	0	0	0	0	0	0	0	0	0	0	0	0	0	0	0	0	0	0	0	0	0	0	0	0	0	0	0	0	0	0	0	0	0	0	0	0	0	0	0	0	0	0	0
Cheng, 1955, 1958	Enicurus leschenaulti	White-crowned Forktail	°×¹ÚÑàÎ²	0	0	0	0	0	0	0	0	0	0	0	0	0	0	0	0	0	0	0	0	0	0	0	0	0	0	0	0	0	0	0	0	0	0	0	0	0	0	0	0	0	0	0	0	0	0
Cheng, 1955, 1958	Enicurus maculatus	Spotted Forktail	°ß±³ÑàÎ²	0	0	0	0	0	0	0	0	0	0	0	0	0	0	0	0	0	0	0	0	0	0	0	0	0	0	0	0	0	0	0	0	0	0	0	0	0	0	0	0	0	0	0	0	0	0
Cheng, 1955, 1958	Myophonus insularis	Taiwan Whistling Thrush	Ì¨Íå×ÏÐ¥ð´	0	0	0	0	0	0	0	0	0	0	0	0	0	0	0	0	0	0	0	0	0	0	0	0	0	0	0	0	0	0	0	0	0	0	0	0	0	0	0	0	0	0	0	0	0	0
Cheng, 1955, 1958	Myophonus caeruleus	Blue Whistling Thrush	×ÏÐ¥ð´	0	0	0	0	0	0	0	0	0	0	0	0	0	0	0	0	1	0	1	0	0	1	0	1	0	0	0	0	0	0	0	0	1	0	0	0	0	0	0	0	0	1	0	0	0	0
Cheng, 1955, 1958	Cinclidium frontale	Blue-fronted Robin	À¶¶î³¤½ÅµØð¶	0	0	0	0	0	0	0	0	0	0	0	0	0	0	0	0	0	0	0	0	0	0	0	0	0	0	0	0	0	0	0	0	0	0	0	0	0	0	0	0	0	0	0	0	0	0
Cheng, 1955, 1958	Ficedula zanthopygia	Yellow-rumped Flycatcher	°×Ã¼¼§ûl	0	1	0	1	0	0	1	0	1	0	0	1	0	1	0	0	1	0	1	0	0	1	0	1	0	0	1	0	1	0	0	0	0	0	0	0	0	0	0	0	0	0	0	0	0	0
Cheng, 1955, 1958	Ficedula elisae	Green-backed Flycatcher	ÂÌ±³¼§ûl	0	0	0	0	0	0	0	0	0	0	0	0	0	0	0	0	0	0	0	0	0	1	0	0	0	0	0	0	0	0	0	0	0	0	0	0	0	0	0	0	0	0	0	0	0	0
Cheng, 1955, 1958	Ficedula narcissina	Narcissus Flycatcher	»ÆÃ¼¼§ûl	0	0	0	0	0	0	0	0	0	0	0	0	0	0	0	0	0	0	1	0	0	0	0	0	0	0	0	0	0	0	0	0	0	0	0	0	0	0	0	0	0	0	0	0	0	0
Cheng, 1955, 1958	Ficedula owstoni	Ryukyu Flycatcher	ÁðÇò¼§ûl	0	0	0	0	0	0	0	0	0	0	0	0	0	0	0	0	0	0	0	0	0	0	0	0	0	0	0	0	0	0	0	0	0	0	0	0	0	0	0	0	0	0	0	0	0	0
Cheng, 1955, 1958	Ficedula erithacus	Slaty-backed Flycatcher	ÐâÐØÀ¶¼§ûl	0	0	0	0	0	0	0	0	0	0	0	0	0	0	0	0	0	0	0	0	0	1	0	0	0	0	0	0	0	0	0	0	0	0	0	0	0	0	0	0	0	0	0	0	0	0
Cheng, 1955, 1958	Ficedula mugimaki	Mugimaki Flycatcher	ð¶¼§ûl	0	1	0	1	0	0	1	0	1	0	0	1	0	1	0	0	0	0	1	0	0	0	0	1	0	0	1	0	1	0	0	0	0	0	0	0	0	0	0	0	0	0	0	0	0	0
Cheng, 1955, 1958	Ficedula hodgsoni	Pygmy Flycatcher	ÙªÀ¶ÏÉûl	0	0	0	0	0	0	0	0	0	0	0	0	0	0	0	0	0	0	0	0	0	0	0	0	0	0	0	0	0	0	0	0	0	0	0	0	0	0	0	0	0	0	0	0	0	0
Cheng, 1955, 1958	Ficedula strophiata	Rufous-gorgeted Flycatcher	³ÈÐØ¼§ûl	0	0	0	0	0	0	0	0	0	0	0	0	0	0	0	0	0	0	0	0	0	1	0	1	0	0	0	0	0	0	0	0	0	0	0	0	0	0	0	0	0	0	0	0	0	0
Cheng, 1955, 1958	Ficedula sapphira	Sapphire Flycatcher	ÓñÍ·¼§ûl	0	0	0	0	0	0	0	0	0	0	0	0	0	0	0	0	0	0	0	0	0	0	0	0	0	0	0	0	0	0	0	0	0	0	0	0	0	0	0	0	0	0	0	0	0	0
Cheng, 1955, 1958	Ficedula superciliaris	Ultramarine Flycatcher	°×Ã¼À¶¼§ûl	0	0	0	0	0	0	0	0	0	0	0	0	0	0	0	0	0	0	0	0	0	0	0	0	0	0	0	0	0	0	0	0	0	0	0	0	0	0	0	0	0	0	0	0	0	0
Cheng, 1955, 1958	Ficedula westermanni	Little Pied Flycatcher	Ð¡°ß¼§ûl	0	0	0	0	0	0	0	0	0	0	0	0	0	0	0	0	0	0	0	0	0	0	0	0	0	0	0	0	0	0	0	0	0	0	0	0	0	0	0	0	0	0	0	0	0	0
Cheng, 1955, 1958	Ficedula tricolor	Slaty-blue Flycatcher	»ÒÀ¶¼§ûl	0	0	0	0	0	0	0	0	0	0	0	0	0	0	0	0	0	0	0	0	0	1	0	0	0	0	0	0	0	0	0	0	0	0	0	0	0	0	0	0	0	0	0	0	0	0
Cheng, 1955, 1958	Ficedula hyperythra	Snowy-browed Flycatcher	×ØÐØÀ¶¼§ûl	0	0	0	0	0	0	0	0	0	0	0	0	0	0	0	0	0	0	0	0	0	0	0	0	0	0	0	0	0	0	0	0	0	0	0	0	0	0	0	0	0	0	0	0	0	0
Cheng, 1955, 1958	Ficedula ruficauda	Rusty-tailed Flycatcher	ÀõÎ²¼§ûl	0	0	0	0	0	0	0	0	0	0	0	0	0	0	0	0	0	0	0	0	0	0	0	0	0	0	0	0	0	0	0	0	0	0	0	0	0	0	0	0	0	0	0	0	0	0
Cheng, 1955, 1958	Ficedula albicilla	Taiga Flycatcher	ºìºí¼§ûl	0	0	0	1	0	0	0	0	1	0	0	0	0	1	0	0	0	0	1	0	0	0	0	1	0	0	0	0	1	0	0	0	0	1	0	0	0	0	0	0	0	0	0	0	0	0
Cheng, 1955, 1958	Ficedula parva	Red-breasted Flycatcher	ºìÐØ¼§ûl	0	0	0	0	0	0	0	0	0	0	0	0	0	0	0	0	0	0	0	0	0	0	0	0	0	0	0	0	0	0	0	0	0	0	0	0	0	0	0	0	0	0	0	0	0	0
Cheng, 1955, 1958	Ficedula hypoleuca	European Pied Flycatcher	°ß¼§ûl	0	0	0	0	0	0	0	0	0	0	0	0	0	0	0	0	0	0	0	0	0	0	0	0	0	0	0	0	0	0	0	0	0	0	0	0	0	0	0	0	0	0	0	0	0	0
Cheng, 1955, 1958	Phoenicurus alaschanicus	Przevalski's Redstart	ºØÀ¼É½ºìÎ²ð¶	0	0	0	0	0	0	0	0	0	0	0	0	0	0	0	0	0	1	0	0	0	0	1	0	0	0	0	0	0	0	1	0	0	0	0	0	0	0	0	0	0	0	0	0	0	1
Cheng, 1955, 1958	Phoenicurus erythronotus	Eversmann's Redstart	ºì±³ºìÎ²ð¶	0	0	0	0	0	0	0	0	0	0	0	0	0	0	0	0	0	0	0	0	0	0	0	0	0	0	0	0	0	0	0	0	1	0	0	0	1	0	0	0	0	0	0	0	0	0
Cheng, 1955, 1958	Phoenicurus coeruleocephala	Blue-capped Redstart	À¶Í·ºìÎ²ð¶	0	0	0	0	0	0	0	0	0	0	0	0	0	0	0	0	0	0	0	0	0	0	0	0	0	0	0	0	0	0	0	1	0	0	0	0	1	0	0	0	0	0	0	0	0	0
Cheng, 1955, 1958	Phoenicurus ochruros	Black Redstart	ô÷ºìÎ²ð¶	0	0	0	0	0	0	0	0	0	0	0	0	0	0	0	0	0	0	0	0	1	0	1	0	0	0	0	0	0	0	1	0	0	0	0	0	0	0	0	0	1	0	0	0	0	1
Cheng, 1955, 1958	Phoenicurus phoenicurus	Common Redstart	Å·ÑÇºìÎ²ð¶	0	0	0	0	0	0	0	0	0	0	0	0	0	0	0	0	0	0	0	0	0	0	0	0	0	0	0	0	0	0	0	1	0	0	0	0	1	0	0	0	0	0	0	0	0	0
Cheng, 1955, 1958	Phoenicurus hodgsoni	Hodgson's Redstart	ºÚºíºìÎ²ð¶	0	0	0	0	0	0	0	0	0	0	0	0	0	0	0	0	0	0	0	0	1	0	0	0	0	0	0	0	0	0	1	0	0	0	0	0	0	0	0	0	0	0	0	0	0	1
Cheng, 1955, 1958	Phoenicurus schisticeps	White-throated Redstart	°×ºíºìÎ²ð¶	0	0	0	0	0	0	0	0	0	0	0	0	0	0	0	0	0	0	0	0	1	0	0	0	0	0	0	0	0	0	0	0	0	0	0	0	0	0	0	0	1	0	0	0	0	1
Cheng, 1955, 1958	Phoenicurus auroreus	Daurian Redstart	±±ºìÎ²ð¶	0	1	0	0	0	0	1	0	1	0	0	1	0	1	0	0	1	0	1	0	0	1	0	1	0	0	1	0	0	0	0	1	0	0	0	0	0	0	0	0	0	0	0	0	0	0
Cheng, 1955, 1958	Phoenicurus erythrogastrus	G¨¹ldenst?dt's Redstart	ºì¸¹ºìÎ²ð¶	0	0	0	0	0	0	0	0	0	0	0	0	0	0	0	0	0	1	1	0	0	0	1	1	0	0	0	1	1	0	0	1	0	0	0	0	1	0	0	0	0	0	0	0	0	0
Cheng, 1955, 1958	Phoenicurus frontalis	Blue-fronted Redstart	À¶¶îºìÎ²ð¶	0	0	0	0	0	0	0	0	0	0	0	0	0	0	0	0	0	0	0	0	1	0	0	0	0	0	0	0	0	0	1	0	0	0	0	0	0	0	0	0	1	0	0	0	0	1
Cheng, 1955, 1958	Phoenicurus fuliginosus	Plumbeous Water Redstart	ºìÎ²Ë®ð¶	0	0	0	0	0	0	0	0	0	0	0	0	0	0	0	1	0	0	0	0	1	0	0	0	0	1	0	0	0	0	1	0	0	0	0	0	0	0	0	0	0	0	0	0	0	1
Cheng, 1955, 1958	Phoenicurus leucocephalus	White-capped Redstart	°×¶¥Ïªð¶	0	0	0	0	0	0	0	0	0	0	0	0	0	0	0	0	1	0	0	0	1	1	0	0	0	0	0	0	0	0	0	1	0	0	0	0	0	0	0	0	0	0	0	0	0	1
Cheng, 1955, 1958	Monticola saxatilis	Common Rock Thrush	°×±³í¶ð´	0	0	0	0	0	0	0	0	0	0	0	0	0	0	0	0	0	0	0	0	0	1	0	1	0	0	1	0	1	0	0	1	0	1	0	0	1	0	1	0	0	1	0	1	0	0
Cheng, 1955, 1958	Monticola cinclorhyncha	Blue-capped Rock Thrush	À¶Í·í¶ð´	0	0	0	0	0	0	0	0	0	0	0	0	0	0	0	0	0	0	0	0	0	0	0	0	0	0	0	0	0	0	0	0	0	0	0	0	0	0	0	0	0	0	0	0	0	0
Cheng, 1955, 1958	Monticola solitarius	Blue Rock Thrush	À¶í¶ð´	0	1	0	0	0	0	1	0	0	0	0	1	0	0	0	0	1	0	0	0	0	1	0	0	0	0	1	0	0	0	0	0	0	0	0	1	0	0	0	0	0	0	0	0	0	1
Cheng, 1955, 1958	Monticola rufiventris	Chestnut-bellied Rock Thrush	Àõ¸¹í¶ð´	0	0	0	0	0	0	0	0	0	0	0	0	0	0	0	0	0	0	0	0	0	0	0	0	0	0	0	0	0	0	0	0	0	0	0	0	0	0	0	0	0	0	0	0	0	0
Cheng, 1955, 1958	Monticola gularis	White-throated Rock Thrush	°×ºíí¶ð´	0	1	0	1	0	0	1	0	1	0	0	1	0	1	0	0	0	0	1	0	0	1	0	1	0	0	1	0	1	0	0	0	0	0	0	0	0	0	0	0	0	0	0	0	0	0
Cheng, 1955, 1958	Saxicola insignis	White-throated Bush Chat	°×ºíÊ¯?	0	0	0	0	0	0	0	0	0	0	0	0	0	0	0	0	0	0	0	0	0	0	0	0	0	0	0	0	0	0	0	0	0	1	0	0	0	0	0	0	0	0	0	0	0	0
Cheng, 1955, 1958	Saxicola maurus	Siberian Stonechat	ºÚºíÊ¯?	0	0	0	0	0	0	0	0	0	0	0	0	0	0	0	0	0	0	0	0	0	1	0	0	0	0	0	0	0	0	0	1	0	0	0	0	1	0	0	0	0	0	0	0	0	0
Cheng, 1955, 1958	Saxicola stejnegeri	Amur Stonechat	¶«ÑÇÊ¯?	0	1	0	1	0	0	1	0	1	0	0	1	0	1	0	0	1	0	1	0	0	1	0	1	0	0	1	0	1	0	0	0	0	0	0	0	0	0	0	0	0	0	0	0	0	0
Cheng, 1955, 1958	Saxicola caprata	Pied Bush Chat	°×°ßºÚÊ¯?	0	0	0	0	0	0	0	0	0	0	0	0	0	0	0	0	0	0	0	0	0	0	0	0	0	0	0	0	0	0	0	0	0	0	0	0	0	0	0	0	0	0	0	0	0	0
Cheng, 1955, 1958	Saxicola jerdoni	Jerdon's Bush Chat	ºÚ°×ÁÖ?	0	0	0	0	0	0	0	0	0	0	0	0	0	0	0	0	0	0	0	0	0	0	0	0	0	0	0	0	0	0	0	0	0	0	0	0	0	0	0	0	0	0	0	0	0	0
Cheng, 1955, 1958	Saxicola ferreus	Grey Bush Chat	»ÒÁÖ?	0	0	0	0	0	0	0	0	0	0	0	0	0	0	0	0	0	0	0	0	0	0	0	0	0	0	0	0	0	0	0	0	0	0	0	0	0	0	0	0	0	0	0	0	0	1
Cheng, 1955, 1958	Oenanthe oenanthe	Northern Wheatear	Ëë?	0	0	0	0	0	0	0	0	0	0	0	0	0	0	0	0	0	0	0	0	0	1	0	0	0	0	1	0	0	0	0	1	0	0	0	0	1	0	0	0	0	0	0	0	0	0
Cheng, 1955, 1958	Oenanthe isabellina	Isabelline Wheatear	É³?	0	0	0	0	0	0	0	0	0	0	0	0	0	0	0	0	0	0	0	0	0	1	0	0	0	0	1	0	0	0	0	1	0	0	0	0	1	0	0	0	0	1	0	0	0	0
Cheng, 1955, 1958	Oenanthe deserti	Desert Wheatear	Ä®?	0	0	0	0	0	0	0	0	0	0	0	0	0	0	0	0	0	0	0	0	1	0	0	0	0	1	0	0	0	0	1	0	0	0	0	1	0	0	0	0	1	0	0	0	0	1
Cheng, 1955, 1958	Oenanthe pleschanka	Pied Wheatear	°×¶¥?	0	0	0	0	0	0	0	0	0	0	0	0	0	0	0	0	1	0	0	0	0	1	0	0	0	0	1	0	0	0	0	1	0	0	0	0	1	0	0	0	0	0	0	0	0	0
Cheng, 1955, 1958	Oenanthe picata	Variable Wheatear	¶«·½°ß?	0	0	0	0	0	0	0	0	0	0	0	0	0	0	0	0	0	0	0	0	0	0	0	0	0	0	0	0	0	0	0	0	0	0	0	0	0	0	0	0	0	0	0	0	0	0
Cheng, 1955, 1958	Cinclus cinclus	White-throated Dipper	ºÓÎÚ	0	0	0	0	0	0	0	0	0	0	0	0	0	0	0	0	0	0	0	0	0	0	0	0	0	0	0	0	0	0	1	0	0	0	0	1	0	0	0	0	1	0	0	0	0	1
Cheng, 1955, 1958	Cinclus pallasii	Brown Dipper	ºÖºÓÎÚ	0	0	0	0	0	1	0	0	0	0	1	0	0	0	0	1	0	0	0	0	1	0	0	0	0	0	0	0	0	0	0	0	0	0	0	0	0	0	0	0	0	0	0	0	0	1
Cheng, 1955, 1958	Chloropsis moluccensis	Blue-winged Leafbird	À¶³áÒ¶ðÇ	0	0	0	0	0	0	0	0	0	0	0	0	0	0	0	0	0	0	0	0	0	0	0	0	0	0	0	0	0	0	0	0	0	0	0	0	0	0	0	0	0	0	0	0	0	0
Cheng, 1955, 1958	Chloropsis aurifrons	Golden-fronted Leafbird	½ð¶îÒ¶ðÇ	0	0	0	0	0	0	0	0	0	0	0	0	0	0	0	0	0	0	0	0	0	0	0	0	0	0	0	0	0	0	0	0	0	0	0	0	0	0	0	0	0	0	0	0	0	0
Cheng, 1955, 1958	Chloropsis hardwickii	Orange-bellied Leafbird	»Æ¹Ú³È¸¹Ò¶ðÇ	0	0	0	0	0	0	0	0	0	0	0	0	0	0	0	0	0	0	0	0	0	0	0	0	0	0	0	0	0	0	0	0	0	0	0	0	0	0	0	0	0	0	0	0	0	0
Cheng, 1955, 1958	Chloropsis lazulina	Greyish-crowned Leafbird	³È¸¹Ò¶ðÇ	0	0	0	0	0	0	0	0	0	0	0	0	0	0	0	0	0	0	0	0	0	0	0	0	0	0	0	0	0	0	0	0	0	0	0	0	0	0	0	0	0	0	0	0	0	0
Cheng, 1955, 1958	Dicaeum agile	Thick-billed Flowerpecker	ºñ×ì×Ä»¨Äñ	0	0	0	0	0	0	0	0	0	0	0	0	0	0	0	0	0	0	0	0	0	0	0	0	0	0	0	0	0	0	0	0	0	0	0	0	0	0	0	0	0	0	0	0	0	0
Cheng, 1955, 1958	Dicaeum chrysorrheum	Yellow-vented Flowerpecker	»ÆÍÎ×Ä»¨Äñ	0	0	0	0	0	0	0	0	0	0	0	0	0	0	0	0	0	0	0	0	0	0	0	0	0	0	0	0	0	0	0	0	0	0	0	0	0	0	0	0	0	0	0	0	0	0
Cheng, 1955, 1958	Dicaeum melanozanthum	Yellow-bellied Flowerpecker	»Æ¸¹×Ä»¨Äñ	0	0	0	0	0	0	0	0	0	0	0	0	0	0	0	0	0	0	0	0	0	0	0	0	0	0	0	0	0	0	0	0	0	0	0	0	0	0	0	0	0	0	0	0	0	0
Cheng, 1955, 1958	Dicaeum minullum	Plain Flowerpecker	´¿É«×Ä»¨Äñ	0	0	0	0	0	0	0	0	0	0	0	0	0	0	0	0	0	0	0	0	0	0	0	0	0	0	0	0	0	0	0	0	0	0	0	0	0	0	0	0	0	0	0	0	0	0
Cheng, 1955, 1958	Dicaeum ignipectus	Fire-breasted Flowerpecker	ºìÐØ×Ä»¨Äñ	0	0	0	0	0	0	0	0	0	0	0	0	0	0	0	0	0	0	0	0	0	0	0	0	0	0	0	0	0	0	0	0	0	0	0	0	0	0	0	0	0	0	0	0	0	0
Cheng, 1955, 1958	Dicaeum cruentatum	Scarlet-backed Flowerpecker	Öì±³×Ä»¨Äñ	0	0	0	0	0	0	0	0	0	0	0	0	0	0	0	0	0	0	0	0	0	0	0	0	0	0	0	0	0	0	0	0	0	0	0	0	0	0	0	0	0	0	0	0	0	0
Cheng, 1955, 1958	Chalcoparia singalensis	Ruby-cheeked Sunbird	×Ï¼ÕÖ±×ìÌ«ÑôÄñ	0	0	0	0	0	0	0	0	0	0	0	0	0	0	0	0	0	0	0	0	0	0	0	0	0	0	0	0	0	0	0	0	0	0	0	0	0	0	0	0	0	0	0	0	0	0
Cheng, 1955, 1958	Anthreptes malacensis	Brown-throated Sunbird	ºÖºíÊ³ÃÛÄñ	0	0	0	0	0	0	0	0	0	0	0	0	0	0	0	0	0	0	0	0	0	0	0	0	0	0	0	0	0	0	0	0	0	0	0	0	0	0	0	0	0	0	0	0	0	0
Cheng, 1955, 1958	Cinnyris asiaticus	Purple Sunbird	×ÏÉ«»¨ÃÛÄñ	0	0	0	0	0	0	0	0	0	0	0	0	0	0	0	0	0	0	0	0	0	0	0	0	0	0	0	0	0	0	0	0	0	0	0	0	0	0	0	0	0	0	0	0	0	0
Cheng, 1955, 1958	Cinnyris jugularis	Olive-backed Sunbird	»Æ¸¹»¨ÃÛÄñ	0	0	0	0	0	0	0	0	0	0	0	0	0	0	0	0	0	0	0	0	0	0	0	0	0	0	0	0	0	0	0	0	0	0	0	0	0	0	0	0	0	0	0	0	0	0
Cheng, 1955, 1958	Aethopyga gouldiae	Mrs. Gould's Sunbird	À¶ºíÌ«ÑôÄñ	0	0	0	0	0	0	0	0	0	0	0	0	0	0	0	0	0	0	0	0	0	0	0	0	0	0	0	0	0	0	0	0	0	0	0	0	0	0	0	0	0	0	0	0	0	1
Cheng, 1955, 1958	Aethopyga nipalensis	Green-tailed Sunbird	ÂÌºíÌ«ÑôÄñ	0	0	0	0	0	0	0	0	0	0	0	0	0	0	0	0	0	0	0	0	0	0	0	0	0	0	0	0	0	0	0	0	0	0	0	0	0	0	0	0	0	0	0	0	0	0
Cheng, 1955, 1958	Aethopyga christinae	Fork-tailed Sunbird	²æÎ²Ì«ÑôÄñ	0	0	0	0	0	0	0	0	0	0	0	0	0	0	0	0	0	0	0	0	0	0	0	0	0	0	0	0	0	0	0	0	0	0	0	0	0	0	0	0	0	0	0	0	0	0
Cheng, 1955, 1958	Aethopyga saturata	Black-throated Sunbird	ºÚÐØÌ«ÑôÄñ	0	0	0	0	0	0	0	0	0	0	0	0	0	0	0	0	0	0	0	0	0	0	0	0	0	0	0	0	0	0	0	0	0	0	0	0	0	0	0	0	0	0	0	0	0	0
Cheng, 1955, 1958	Aethopyga siparaja	Crimson Sunbird	»ÆÑüÌ«ÑôÄñ	0	0	0	0	0	0	0	0	0	0	0	0	0	0	0	0	0	0	0	0	0	0	0	0	0	0	0	0	0	0	0	0	0	0	0	0	0	0	0	0	0	0	0	0	0	0
Cheng, 1955, 1958	Aethopyga ignicauda	Fire-tailed Sunbird	»ðÎ²Ì«ÑôÄñ	0	0	0	0	0	0	0	0	0	0	0	0	0	0	0	0	0	0	0	0	0	0	0	0	0	0	0	0	0	0	0	0	0	0	0	0	0	0	0	0	0	0	0	0	0	0
Cheng, 1955, 1958	Kurochkinegramma hypogrammicum	Purple-naped Sunbird	À¶Õí»¨ÃÛÄñ	0	0	0	0	0	0	0	0	0	0	0	0	0	0	0	0	0	0	0	0	0	0	0	0	0	0	0	0	0	0	0	0	0	0	0	0	0	0	0	0	0	0	0	0	0	0
Cheng, 1955, 1958	Arachnothera longirostra	Little Spiderhunter	³¤×ì²¶ÖëÄñ	0	0	0	0	0	0	0	0	0	0	0	0	0	0	0	0	0	0	0	0	0	0	0	0	0	0	0	0	0	0	0	0	0	0	0	0	0	0	0	0	0	0	0	0	0	0
Cheng, 1955, 1958	Arachnothera magna	Streaked Spiderhunter	ÎÆ±³²¶ÖëÄñ	0	0	0	0	0	0	0	0	0	0	0	0	0	0	0	0	0	0	0	0	0	0	0	0	0	0	0	0	0	0	0	0	0	0	0	0	0	0	0	0	0	0	0	0	0	0
Cheng, 1955, 1958	Petronia petronia	Rock Sparrow	Ê¯È¸	0	0	0	0	0	0	0	0	0	0	0	0	0	0	0	0	0	0	0	1	1	0	0	0	0	1	0	0	0	0	1	0	0	0	0	1	0	0	0	0	0	0	0	0	0	1
Cheng, 1955, 1958	Onychostruthus taczanowskii	White-rumped Snowfinch	°×ÑüÑ©È¸	0	0	0	0	0	0	0	0	0	0	0	0	0	0	0	0	0	0	0	0	0	0	0	0	0	0	0	0	0	0	0	0	0	0	0	0	0	0	0	0	0	0	0	0	0	1
Cheng, 1955, 1958	Montifringilla henrici	Tibetan Snowfinch	²ØÑ©È¸	0	0	0	0	0	0	0	0	0	0	0	0	0	0	0	0	0	0	0	0	0	0	0	0	0	0	0	0	0	0	0	0	0	0	0	0	0	0	0	0	0	0	0	0	0	1
Cheng, 1955, 1958	Montifringilla nivalis	White-winged Snowfinch	°×°ß³áÑ©È¸	0	0	0	0	0	0	0	0	0	0	0	0	0	0	0	0	0	0	0	0	0	0	0	0	0	0	0	0	0	0	1	1	1	0	0	0	1	0	0	0	1	0	0	0	0	0
Cheng, 1955, 1958	Montifringilla adamsi	Black-winged Snowfinch	ºÖ³áÑ©È¸	0	0	0	0	0	0	0	0	0	0	0	0	0	0	0	0	0	0	0	0	0	0	0	0	0	0	0	0	0	0	1	0	1	0	0	0	0	0	0	0	1	0	0	0	0	1
Cheng, 1955, 1958	Pyrgilauda ruficollis	Rufous-necked Snowfinch	×Ø¾±Ñ©È¸	0	0	0	0	0	0	0	0	0	0	0	0	0	0	1	0	0	0	0	0	0	0	0	0	0	0	0	0	0	0	1	0	0	0	0	0	0	0	0	0	1	0	0	0	0	1
Cheng, 1955, 1958	Pyrgilauda davidiana	Pere David's Snowfinch	ºÚºíÑ©È¸	0	0	0	0	0	0	0	0	0	0	0	0	0	0	0	0	0	0	0	0	0	0	0	0	0	1	0	0	0	0	1	0	0	0	0	0	0	0	0	0	0	0	0	0	0	1
Cheng, 1955, 1958	Pyrgilauda blanfordi	Blanford's Snowfinch	×Ø±³Ñ©È¸	0	0	0	0	0	0	0	0	0	0	0	0	0	0	0	0	0	0	0	0	0	0	0	0	0	0	0	0	0	0	1	0	0	0	0	0	0	0	0	0	1	0	0	0	0	1
Cheng, 1955, 1958	Passer cinnamomeus	Russet Sparrow	É½ÂéÈ¸	0	0	0	0	0	0	0	0	0	0	0	0	0	0	0	0	0	0	0	1	1	1	0	0	0	0	0	0	0	0	0	0	0	0	0	0	0	0	0	0	0	0	0	0	0	1
Cheng, 1955, 1958	Passer montanus	Eurasian Tree Sparrow	ÂéÈ¸	1	0	0	0	0	1	0	0	0	0	1	0	0	0	0	1	0	0	0	0	1	0	0	0	0	1	0	0	0	0	1	0	0	0	0	1	0	0	0	0	0	0	0	0	0	1
Cheng, 1955, 1958	Passer ammodendri	Saxaul Sparrow	ºÚ¶¥ÂéÈ¸	0	0	0	0	0	0	0	0	0	0	0	0	0	0	0	0	0	0	0	0	0	0	0	0	0	0	0	0	0	0	1	0	0	0	0	1	0	0	0	0	0	0	0	0	0	0
Cheng, 1955, 1958	Passer hispaniolensis	Spanish Sparrow	ºÚÐØÂéÈ¸	0	0	0	0	0	0	0	0	0	0	0	0	0	0	0	0	0	0	0	0	0	0	0	0	0	0	0	0	0	0	0	0	0	0	0	0	1	0	0	0	0	0	0	0	0	0
Cheng, 1955, 1958	Passer domesticus	House Sparrow	¼ÒÂéÈ¸	1	0	0	0	0	0	0	0	0	0	0	0	0	0	0	0	0	0	0	0	0	0	0	0	0	1	0	0	0	0	0	0	0	0	0	0	0	0	0	0	1	0	0	0	0	1
Cheng, 1955, 1958	Ploceus manyar	Streaked Weaver	ÎÆÐØÖ¯È¸	0	0	0	0	0	0	0	0	0	0	0	0	0	0	0	0	0	0	0	0	0	0	0	0	0	0	0	0	0	0	0	0	0	0	0	0	0	0	0	0	0	0	0	0	0	0
Cheng, 1955, 1958	Ploceus philippinus	Baya Weaver	»ÆÐØÖ¯È¸	0	0	0	0	0	0	0	0	0	0	0	0	0	0	0	0	0	0	0	0	0	0	0	0	0	0	0	0	0	0	0	0	0	0	0	0	0	0	0	0	0	0	0	0	0	0
Cheng, 1955, 1958	Estrilda melpoda	Orange-cheeked Waxbill	³È¼ÕÃ·»¨È¸	0	0	0	0	0	0	0	0	0	0	0	0	0	0	0	0	0	0	0	0	0	0	0	0	0	0	0	0	0	0	0	0	0	0	0	0	0	0	0	0	0	0	0	0	0	0
Cheng, 1955, 1958	Euodice malabarica	Indian Silverbill	°×ºíÎÄÄñ	0	0	0	0	0	0	0	0	0	0	0	0	0	0	0	0	0	0	0	0	0	0	0	0	0	0	0	0	0	0	0	0	0	0	0	0	0	0	0	0	0	0	0	0	0	0
Cheng, 1955, 1958	Lonchura punctulata	Scaly-breasted Munia	°ßÎÄÄñ	0	0	0	0	0	0	0	0	0	0	0	0	0	0	0	0	0	0	0	0	0	0	0	0	0	0	0	0	0	0	0	0	0	0	0	0	0	0	0	0	0	0	0	0	0	0
Cheng, 1955, 1958	Lonchura striata	White-rumped Munia	°×ÑüÎÄÄñ	0	0	0	0	0	0	0	0	0	0	0	0	0	0	0	0	0	0	0	0	0	0	0	0	0	0	0	0	0	0	0	0	0	0	0	0	0	0	0	0	0	0	0	0	0	0
Cheng, 1955, 1958	Lonchura atricapilla	Chestnut Munia	Àõ¸¹ÎÄÄñ	0	0	0	0	0	0	0	0	0	0	0	0	0	0	0	0	0	0	0	0	0	0	0	0	0	0	0	0	0	0	0	0	0	0	0	0	0	0	0	0	0	0	0	0	0	0
Cheng, 1955, 1958	Padda oryzivora	Java Sparrow	ºÌÈ¸	0	0	0	0	0	0	0	0	0	0	0	0	0	0	0	0	0	0	0	0	0	0	0	0	0	0	0	0	0	0	0	0	0	0	0	0	0	0	0	0	0	0	0	0	0	0
Cheng, 1955, 1958	Erythrura prasina	Pin-tailed Parrotfinch	³¤Î²ðÐÈ¸	0	0	0	0	0	0	0	0	0	0	0	0	0	0	0	0	0	0	0	0	0	0	0	0	0	0	0	0	0	0	0	0	0	0	0	0	0	0	0	0	0	0	0	0	0	0
Cheng, 1955, 1958	Amandava amandava	Red Avadavat	ºìÃ·»¨È¸	0	0	0	0	0	0	0	0	0	0	0	0	0	0	0	0	0	0	0	0	0	0	0	0	0	0	0	0	0	0	0	0	0	0	0	0	0	0	0	0	0	0	0	0	0	0
Cheng, 1955, 1958	Prunella collaris	Alpine Accentor	ÁìÑÒðÒ	0	1	0	0	0	0	1	0	0	0	0	1	0	0	0	0	0	1	0	0	0	1	1	0	0	0	1	0	0	0	1	0	0	0	0	1	0	0	0	0	1	0	0	0	0	1
Cheng, 1955, 1958	Prunella himalayana	Altai Accentor	¸ßÔ­ÑÒðÒ	0	0	0	0	0	0	0	0	0	0	0	0	0	0	0	0	0	0	0	0	0	0	0	0	0	0	0	0	0	0	0	1	0	0	0	0	1	0	0	0	0	0	0	0	0	0
Cheng, 1955, 1958	Prunella rubeculoides	Robin Accentor	ð¶ÑÒðÒ	0	0	0	0	0	0	0	0	0	0	0	0	0	0	0	0	0	0	0	0	1	0	0	0	0	0	0	0	0	0	1	0	0	0	0	0	0	0	0	0	1	0	0	0	0	1
Cheng, 1955, 1958	Prunella strophiata	Rufous-breasted Accentor	×ØÐØÑÒðÒ	0	0	0	0	0	0	0	0	0	0	0	0	0	0	0	0	0	0	0	0	1	0	0	0	0	0	0	0	0	0	1	0	0	0	0	0	0	0	0	0	0	0	0	0	0	1
Cheng, 1955, 1958	Prunella montanella	Siberian Accentor	×ØÃ¼É½ÑÒðÒ	0	0	0	1	0	0	0	1	1	0	0	0	1	1	0	0	0	1	0	0	0	0	1	0	0	0	0	1	1	0	0	0	1	0	0	0	0	0	0	0	0	0	0	0	0	0
Cheng, 1955, 1958	Prunella fulvescens	Brown Accentor	ºÖÑÒðÒ	0	0	0	0	0	0	0	0	0	0	0	0	0	0	0	0	0	0	0	0	0	1	0	0	0	0	0	0	0	0	1	0	1	0	0	1	0	0	0	0	1	0	0	0	0	1
Cheng, 1955, 1958	Prunella atrogularis	Black-throated Accentor	ºÚºíÑÒðÒ	0	0	0	0	0	0	0	0	0	0	0	0	0	0	0	0	0	0	0	0	0	0	0	0	0	0	0	0	0	0	0	1	0	0	0	0	1	0	0	0	0	1	0	0	0	0
Cheng, 1955, 1958	Prunella koslowi	Kozlov's Accentor	ºØÀ¼É½ÑÒðÒ	0	0	0	0	0	0	0	0	0	0	0	0	0	0	0	0	0	0	0	0	0	0	0	0	0	0	0	0	0	0	0	0	1	0	0	0	0	0	0	0	0	0	0	0	0	0
Cheng, 1955, 1958	Prunella immaculata	Maroon-backed Accentor	Àõ±³ÑÒðÒ	0	0	0	0	0	0	0	0	0	0	0	0	0	0	0	0	0	0	0	0	0	0	0	0	0	0	0	0	0	0	0	0	0	0	0	0	0	0	0	0	0	0	0	0	0	1
Cheng, 1955, 1958	Dendronanthus indicus	Forest Wagtail	É½ûnû_	0	1	0	1	0	0	1	0	1	0	0	1	0	1	0	0	1	0	1	0	0	1	0	1	0	0	1	0	1	0	0	0	0	0	0	0	0	0	0	0	0	0	0	0	0	0
Cheng, 1955, 1958	Motacilla flava	Western Yellow Wagtail	Î÷»Æûnû_	0	0	0	0	0	0	0	0	0	0	0	0	0	0	0	0	0	0	0	0	0	0	0	0	0	0	0	0	0	0	0	0	0	1	0	0	0	0	1	0	0	0	0	0	0	0
Cheng, 1955, 1958	Motacilla tschutschensis	Eastern Yellow Wagtail	»Æûnû_	0	1	0	1	0	0	1	0	1	0	0	1	0	1	0	0	1	0	1	0	0	0	0	1	0	0	1	0	1	0	0	1	0	1	0	0	0	0	0	0	0	0	0	0	0	0
Cheng, 1955, 1958	Motacilla citreola	Citrine Wagtail	»ÆÍ·ûnû_	0	1	0	1	0	0	1	0	1	0	0	1	0	1	0	0	0	0	1	0	0	1	0	1	0	0	1	0	1	0	0	1	0	1	0	0	1	0	0	0	0	0	0	0	0	0
Cheng, 1955, 1958	Motacilla cinerea	Grey Wagtail	»Òûnû_	0	1	0	1	0	0	1	0	1	0	0	1	0	1	0	0	1	0	1	0	0	1	0	1	0	0	1	0	1	0	0	0	0	1	0	0	0	0	1	0	0	0	0	0	0	0
Cheng, 1955, 1958	Motacilla alba	White Wagtail	°×ûnû_	0	1	0	1	0	0	1	0	1	1	0	1	0	1	0	0	1	1	1	0	0	1	1	1	0	0	1	0	1	0	0	1	1	1	0	0	1	1	1	0	1	0	0	1	0	1
Cheng, 1955, 1958	Motacilla grandis	Japanese Wagtail	ÈÕ±¾ûnû_	0	0	0	0	0	0	0	0	0	0	0	0	0	0	0	0	0	0	0	1	0	0	0	0	0	0	0	0	0	0	0	0	0	0	0	0	0	0	0	0	0	0	0	0	0	0
Cheng, 1955, 1958	Motacilla maderaspatensis	White-browed Wagtail	´ó°ßûnû_	0	0	0	0	0	0	0	0	0	0	0	0	0	0	0	0	0	0	0	0	0	0	0	0	0	0	0	0	0	0	0	0	0	0	0	0	0	0	0	0	0	0	0	0	0	0
Cheng, 1955, 1958	Anthus richardi	Richard's Pipit	ÀíÊÏðÒ	0	1	0	1	0	0	1	0	1	0	0	1	0	1	0	0	1	0	1	0	0	1	0	1	0	0	1	0	1	0	0	1	0	0	0	0	1	0	0	0	0	0	0	0	0	0
Cheng, 1955, 1958	Anthus rufulus	Paddyfield Pipit	ÌïðÒ	0	0	0	0	0	0	0	0	0	0	0	0	0	0	0	0	0	0	0	0	0	0	0	0	0	0	0	0	0	0	0	0	0	0	0	0	0	0	0	0	0	0	0	0	0	0
Cheng, 1955, 1958	Anthus godlewskii	Blyth's Pipit	²¼ÊÏðÒ	0	1	0	0	0	0	0	0	1	0	0	0	0	0	0	0	0	0	1	0	0	0	0	1	0	0	1	0	1	0	0	0	0	0	0	0	0	0	0	0	0	0	0	0	0	0
Cheng, 1955, 1958	Anthus campestris	Tawny Pipit	Æ½Ô­ðÒ	0	0	0	0	0	0	0	0	0	0	0	0	0	0	0	0	0	0	0	0	0	0	0	0	0	0	0	0	0	0	0	0	0	0	0	0	1	0	0	0	0	0	0	0	0	0
Cheng, 1955, 1958	Anthus pratensis	Meadow Pipit	²ÝµØðÒ	0	0	0	0	0	0	0	0	0	0	0	0	0	0	0	0	0	0	0	0	0	0	0	0	0	0	0	0	0	0	0	0	0	0	0	0	0	0	0	0	0	0	0	0	0	0
Cheng, 1955, 1958	Anthus trivialis	Tree Pipit	ÁÖðÒ	0	0	0	0	0	0	0	0	0	0	0	0	0	0	0	0	0	0	0	0	0	0	0	0	0	0	0	0	0	0	0	0	0	1	0	0	1	0	1	0	0	0	0	0	0	0
Cheng, 1955, 1958	Anthus hodgsoni	Olive-backed Pipit	Ê÷ðÒ	0	1	0	1	0	0	1	0	1	0	0	1	0	1	0	0	0	1	1	0	0	1	0	1	0	0	1	0	1	0	0	1	0	0	1	0	0	0	0	0	0	0	0	0	0	0
Cheng, 1955, 1958	Anthus gustavi	Pechora Pipit	±±ðÒ	0	0	0	0	0	0	1	0	1	0	0	0	0	1	0	0	0	0	1	0	0	0	0	0	0	0	0	0	0	0	0	0	0	0	0	0	0	0	0	0	0	0	0	0	0	0
Cheng, 1955, 1958	Anthus roseatus	Rosy Pipit	·ÛºìÐØðÒ	0	0	0	0	0	0	0	0	0	0	0	0	0	0	0	0	1	0	0	0	0	1	0	0	0	0	0	0	0	0	0	1	0	0	0	0	0	0	0	0	0	1	0	0	0	1
Cheng, 1955, 1958	Anthus cervinus	Red-throated Pipit	ºìºíðÒ	0	0	0	1	0	0	0	0	1	0	0	0	0	1	0	0	0	0	1	0	0	0	0	1	0	0	0	0	1	0	0	0	0	0	0	0	0	0	0	0	0	0	0	0	0	0
Cheng, 1955, 1958	Anthus rubescens	Buff-bellied Pipit	»Æ¸¹ðÒ	0	0	0	1	0	0	0	0	1	0	0	0	0	1	0	0	0	1	1	0	0	0	1	1	0	0	0	0	1	0	0	0	0	0	0	0	0	0	0	0	0	0	0	0	0	0
Cheng, 1955, 1958	Anthus spinoletta	Water Pipit	Ë®ðÒ	0	0	0	0	0	0	0	0	1	0	0	0	0	0	0	0	0	1	0	0	0	0	1	1	0	0	0	0	0	0	1	0	0	0	0	1	0	0	0	0	0	0	0	0	0	0
Cheng, 1955, 1958	Anthus sylvanus	Upland Pipit	É½ðÒ	0	0	0	0	0	0	0	0	0	0	0	0	0	0	0	0	0	0	0	0	0	0	0	0	0	0	0	0	0	0	0	0	0	0	0	0	0	0	0	0	0	0	0	0	0	0
Cheng, 1955, 1958	Urocynchramus pylzowi	Przevalski's Finch	Öìûc	0	0	0	0	0	0	0	0	0	0	0	0	0	0	0	0	0	0	0	0	1	0	0	0	0	0	0	0	0	0	0	0	0	0	0	0	0	0	0	0	0	0	0	0	0	1
Cheng, 1955, 1958	Fringilla coelebs	Common Chaffinch	²ÔÍ·ÑàÈ¸	0	0	0	0	0	0	0	0	0	0	0	0	0	0	0	0	0	0	0	0	0	0	0	0	0	0	0	0	0	0	0	0	0	0	0	0	0	0	0	0	0	0	0	0	0	0
Cheng, 1955, 1958	Fringilla montifringilla	Brambling	ÑàÈ¸	0	0	1	1	0	0	0	1	1	0	0	0	1	1	0	0	0	1	1	0	0	0	1	1	0	0	0	1	1	0	0	0	0	0	0	0	0	0	0	0	0	0	0	0	0	0
Cheng, 1955, 1958	Mycerobas affinis	Collared Grosbeak	»Æ¾±ÄâÀ¯×ìÈ¸	0	0	0	0	0	0	0	0	0	0	0	0	0	0	0	0	0	0	0	0	0	0	0	0	0	0	0	0	0	0	0	0	0	0	0	0	0	0	0	0	0	0	0	0	0	0
Cheng, 1955, 1958	Mycerobas melanozanthos	Spot-winged Grosbeak	°×µã³áÄâÀ¯×ìÈ¸	0	0	0	0	0	0	0	0	0	0	0	0	0	0	0	0	0	0	0	0	0	0	0	0	0	0	0	0	0	0	0	0	0	0	0	0	0	0	0	0	0	0	0	0	0	0
Cheng, 1955, 1958	Mycerobas carnipes	White-winged Grosbeak	°×°ß³áÄâÀ¯×ìÈ¸	0	0	0	0	0	0	0	0	0	0	0	0	0	0	0	0	0	0	0	0	0	1	0	0	0	0	0	0	0	0	0	1	0	0	0	0	1	0	0	0	0	1	0	0	0	0
Cheng, 1955, 1958	Coccothraustes coccothraustes	Hawfinch	Îý×ìÈ¸	1	0	0	0	0	1	0	1	1	0	1	0	1	1	0	1	0	1	1	0	1	0	1	1	0	1	0	0	0	0	0	0	0	0	0	0	0	0	0	0	0	0	0	0	0	0
Cheng, 1955, 1958	Eophona migratoria	Chinese Grosbeak	ºÚÎ²À¯×ìÈ¸	0	1	0	1	0	0	1	0	1	0	0	1	0	1	0	0	1	0	1	0	0	1	0	1	0	0	1	0	1	0	0	0	0	1	0	0	0	0	0	0	0	0	0	0	0	0
Cheng, 1955, 1958	Eophona personata	Japanese Grosbeak	ºÚÍ·À¯×ìÈ¸	0	0	0	1	0	0	1	0	1	0	0	1	0	1	0	0	0	0	1	0	0	1	0	1	0	0	0	0	1	0	0	0	0	0	0	0	0	0	0	0	0	0	0	0	0	0
Cheng, 1955, 1958	Pinicola enucleator	Pine Grosbeak	ËÉÈ¸	0	0	1	0	0	0	0	1	0	0	0	0	1	0	0	0	0	0	0	0	0	0	0	0	0	0	0	0	0	0	0	0	0	0	0	0	0	0	0	0	0	0	0	0	0	0
Cheng, 1955, 1958	Pyrrhula nipalensis	Brown Bullfinch	ºÖ»ÒÈ¸	0	0	0	0	0	0	0	0	0	0	0	0	0	0	0	0	0	0	0	0	0	0	0	0	0	0	0	0	0	0	0	0	0	0	0	0	0	0	0	0	0	0	0	0	0	0
Cheng, 1955, 1958	Pyrrhula erythrocephala	Red-headed Bullfinch	ºìÍ·»ÒÈ¸	0	0	0	0	0	0	0	0	0	0	0	0	0	0	0	0	0	0	0	0	0	0	0	0	0	0	0	0	0	0	0	0	0	0	0	0	0	0	0	0	0	0	0	0	0	0
Cheng, 1955, 1958	Pyrrhula erythaca	Grey-headed Bullfinch	»ÒÍ·»ÒÈ¸	0	0	0	0	0	0	0	0	0	0	0	0	0	0	0	0	0	0	0	0	1	0	0	0	0	1	0	0	0	0	0	0	0	0	0	0	0	0	0	0	0	0	0	0	0	1
Cheng, 1955, 1958	Pyrrhula owstoni	Taiwan Bullfinch	Ì¨Íå»ÒÍ·»ÒÈ¸	0	0	0	0	0	0	0	0	0	0	0	0	0	0	0	0	0	0	0	0	0	0	0	0	0	0	0	0	0	0	0	0	0	0	0	0	0	0	0	0	0	0	0	0	0	0
Cheng, 1955, 1958	Pyrrhula pyrrhula	Eurasian Bullfinch	ºì¸¹»ÒÈ¸	0	1	1	0	0	0	0	1	0	0	0	0	1	0	0	0	0	0	0	0	0	0	1	0	1	0	1	1	0	0	0	0	0	0	0	0	0	0	0	0	0	0	0	0	0	0
Cheng, 1955, 1958	Rhodopechys sanguineus	Asian Crimson-winged Finch	ºì³áÉ³È¸	0	0	0	0	0	0	0	0	0	0	0	0	0	0	0	0	0	0	0	0	0	0	0	0	0	0	0	0	0	0	0	1	0	0	0	0	1	0	0	0	0	0	0	0	0	0
Cheng, 1955, 1958	Bucanetes mongolicus	Mongolian Finch	ÃÉ¹ÅÉ³È¸	0	0	0	0	0	0	0	0	0	0	0	0	0	0	0	0	0	0	0	0	0	0	1	0	0	0	1	0	0	0	0	1	0	0	0	0	1	0	0	0	0	0	0	0	0	0
Cheng, 1955, 1958	Agraphospiza rubescens	Blanford's Rosefinch	³àÖìÈ¸	0	0	0	0	0	0	0	0	0	0	0	0	0	0	0	0	0	0	0	0	0	0	0	0	0	0	0	0	0	0	0	0	0	0	0	0	0	0	0	0	0	0	0	0	0	0
Cheng, 1955, 1958	Callacanthis burtoni	Spectacled Finch	ºìÃ¼½ð³áÈ¸	0	0	0	0	0	0	0	0	0	0	0	0	0	0	0	0	0	0	0	0	0	0	0	0	0	0	0	0	0	0	0	0	0	0	0	0	0	0	0	0	0	0	0	0	0	0
Cheng, 1955, 1958	Pyrrhoplectes epauletta	Golden-naped Finch	½ðÕíºÚÈ¸	0	0	0	0	0	0	0	0	0	0	0	0	0	0	0	0	0	0	0	0	0	0	0	0	0	0	0	0	0	0	0	0	0	0	0	0	0	0	0	0	0	0	0	0	0	0
Cheng, 1955, 1958	Procarduelis nipalensis	Dark-breasted Rosefinch	°µÐØÖìÈ¸	0	0	0	0	0	0	0	0	0	0	0	0	0	0	0	0	0	0	0	0	0	0	0	0	0	0	0	0	0	0	0	0	0	0	0	0	0	0	0	0	0	0	0	0	0	0
Cheng, 1955, 1958	Leucosticte nemoricola	Plain Mountain Finch	ÁÖÁëÈ¸	0	0	0	0	0	0	0	0	0	0	0	0	0	0	0	0	0	0	0	0	0	1	0	0	0	0	0	0	0	0	0	1	0	0	0	0	1	0	0	0	0	1	0	0	0	0
Cheng, 1955, 1958	Leucosticte brandti	Brandt's Mountain Finch	¸ßÉ½ÁëÈ¸	0	0	0	0	0	0	0	0	0	0	0	0	0	0	0	0	0	0	0	0	1	0	0	0	0	0	0	0	0	0	0	1	0	0	0	0	1	0	0	0	1	1	1	0	0	1
Cheng, 1955, 1958	Leucosticte arctoa	Asian Rosy Finch	·Ûºì¸¹ÁëÈ¸	0	1	0	0	0	0	0	1	0	0	0	0	1	0	0	0	0	0	0	0	0	0	1	0	0	0	1	1	0	0	0	0	0	0	0	0	0	0	0	0	0	0	0	0	0	0
Cheng, 1955, 1958	Carpodacus erythrinus	Common Rosefinch	ÆÕÍ¨ÖìÈ¸	0	1	0	1	0	0	0	0	1	0	0	0	0	1	0	0	0	0	1	0	0	0	0	1	0	0	1	0	1	0	0	1	0	0	0	0	1	0	0	0	0	1	0	0	0	0
Cheng, 1955, 1958	Carpodacus sipahi	Scarlet Finch	ÑªÈ¸	0	0	0	0	0	0	0	0	0	0	0	0	0	0	0	0	0	0	0	0	0	0	0	0	0	0	0	0	0	0	0	0	0	0	0	0	0	0	0	0	0	0	0	0	0	0
Cheng, 1955, 1958	Carpodacus rubicilloides	Streaked Rosefinch	Äâ´óÖìÈ¸	0	0	0	0	0	0	0	0	0	0	0	0	0	0	0	0	0	0	0	0	0	0	0	0	0	1	0	0	0	0	0	0	0	0	0	0	0	0	0	0	1	0	0	0	0	1
Cheng, 1955, 1958	Carpodacus rubicilla	Great Rosefinch	´óÖìÈ¸	0	0	0	0	0	0	0	0	0	0	0	0	0	0	0	0	0	0	0	0	0	0	0	0	0	0	0	0	0	0	1	0	0	0	0	1	0	0	0	0	1	0	0	0	0	1
Cheng, 1955, 1958	Carpodacus rhodochlamys	Red-mantled Rosefinch	ºìÑüÖìÈ¸	0	0	0	0	0	0	0	0	0	0	0	0	0	0	0	0	0	0	0	0	0	0	0	0	0	0	0	0	0	0	1	0	0	0	0	1	0	0	0	0	0	0	0	0	0	0
Cheng, 1955, 1958	Carpodacus pulcherrimus	Himalayan Beautiful Rosefinch	Ï²É½ºìÃ¼ÖìÈ¸	0	0	0	0	0	0	0	0	0	0	0	0	0	0	0	0	0	0	0	0	0	0	0	0	0	0	0	0	0	0	1	0	0	0	0	0	0	0	0	0	0	0	0	0	0	1
Cheng, 1955, 1958	Carpodacus davidianus	Chinese Beautiful Rosefinch	ºìÃ¼ÖìÈ¸	0	0	0	0	0	0	0	0	0	0	0	0	0	0	0	1	0	0	0	0	1	0	0	0	0	1	0	0	0	0	0	0	0	0	0	0	0	0	0	0	0	0	0	0	0	0
Cheng, 1955, 1958	Carpodacus waltoni	Pink-rumped Rosefinch	ÊïºìÖìÈ¸	0	0	0	0	0	0	0	0	0	0	0	0	0	0	0	0	0	0	0	0	0	0	0	0	0	0	0	0	0	0	0	0	0	0	0	0	0	0	0	0	0	0	0	0	0	1
Cheng, 1955, 1958	Carpodacus rodochroa	Pink-browed Rosefinch	ÃµºìÃ¼ÖìÈ¸	0	0	0	0	0	0	0	0	0	0	0	0	0	0	0	0	0	0	0	0	0	0	0	0	0	0	0	0	0	0	0	0	0	0	0	0	0	0	0	0	0	0	0	0	0	0
Cheng, 1955, 1958	Carpodacus edwardsii	Dark-rumped Rosefinch	×ØÖìÈ¸	0	0	0	0	0	0	0	0	0	0	0	0	0	0	0	0	0	0	0	0	0	0	0	0	0	0	0	0	0	0	0	0	0	0	0	0	0	0	0	0	0	0	0	0	0	1
Cheng, 1955, 1958	Carpodacus rodopeplus	Spot-winged Rosefinch	Ï²É½µã³áÖìÈ¸	0	0	0	0	0	0	0	0	0	0	0	0	0	0	0	0	0	0	0	0	0	0	0	0	0	0	0	0	0	0	0	0	0	0	0	0	0	0	0	0	0	0	0	0	0	0
Cheng, 1955, 1958	Carpodacus verreauxii	Sharpe's Rosefinch	µã³áÖìÈ¸	0	0	0	0	0	0	0	0	0	0	0	0	0	0	0	0	0	0	0	0	0	0	0	0	0	0	0	0	0	0	0	0	0	0	0	0	0	0	0	0	0	0	0	0	0	0
Cheng, 1955, 1958	Carpodacus vinaceus	Vinaceous Rosefinch	¾ÆºìÖìÈ¸	0	0	0	0	0	0	0	0	0	0	0	0	0	0	0	0	0	0	0	0	1	0	0	0	0	0	0	0	0	0	0	0	0	0	0	0	0	0	0	0	0	0	0	0	0	0
Cheng, 1955, 1958	Carpodacus formosanus	Taiwan Rosefinch	Ì¨Íå¾ÆºìÖìÈ¸	0	0	0	0	0	0	0	0	0	0	0	0	0	0	0	0	0	0	0	0	0	0	0	0	0	0	0	0	0	0	0	0	0	0	0	0	0	0	0	0	0	0	0	0	0	0
Cheng, 1955, 1958	Carpodacus stoliczkae	Pale Rosefinch	É³É«ÖìÈ¸	0	0	0	0	0	0	0	0	0	0	0	0	0	0	0	0	0	0	0	0	0	0	0	0	0	0	0	0	0	0	0	1	0	0	0	0	1	0	0	0	0	1	0	0	0	0
Cheng, 1955, 1958	Carpodacus roborowskii	Tibetan Rosefinch	²ØÈ¸	0	0	0	0	0	0	0	0	0	0	0	0	0	0	0	0	0	0	0	0	0	0	0	0	0	0	0	0	0	0	0	0	0	0	0	0	0	0	0	0	0	0	0	0	0	1
Cheng, 1955, 1958	Carpodacus sillemi	Sillem's Mountain Finch	ºÖÍ·ÁëÈ¸	0	0	0	0	0	0	0	0	0	0	0	0	0	0	0	0	0	0	0	0	0	0	0	0	0	0	0	0	0	0	0	0	0	0	0	0	0	0	0	0	0	0	0	0	0	0
Cheng, 1955, 1958	Carpodacus sibiricus	Siberian Long-tailed Rosefinch	³¤Î²È¸	1	0	0	0	0	1	0	0	0	0	1	0	0	0	0	1	0	0	0	0	1	0	0	0	0	1	0	0	0	0	1	0	0	0	0	0	0	1	0	0	0	0	0	0	0	1
Cheng, 1955, 1958	Carpodacus roseus	Pallas's Rosefinch	±±ÖìÈ¸	0	0	1	1	0	0	0	1	1	0	0	0	1	1	0	0	0	1	1	0	0	0	1	1	0	0	0	1	1	0	0	0	0	0	0	0	0	0	0	0	0	0	0	0	0	0
Cheng, 1955, 1958	Carpodacus trifasciatus	Three-banded Rosefinch	°ß³áÖìÈ¸	0	0	0	0	0	0	0	0	0	0	0	0	0	0	0	0	0	0	0	0	0	0	0	0	0	0	0	0	0	0	0	0	0	0	0	0	0	0	0	0	0	0	0	0	0	1
Cheng, 1955, 1958	Carpodacus thura	Himalayan White-browed Rosefinch	Ï²É½°×Ã¼ÖìÈ¸	0	0	0	0	0	0	0	0	0	0	0	0	0	0	0	0	0	0	0	0	0	0	0	0	0	0	0	0	0	0	0	0	0	0	0	0	0	0	0	0	0	0	0	0	0	0
Cheng, 1955, 1958	Carpodacus dubius	Chinese White-browed Rosefinch	°×Ã¼ÖìÈ¸	0	0	0	0	0	0	0	0	0	0	0	0	0	0	0	0	0	0	0	0	1	0	0	0	0	0	0	0	0	0	1	0	0	0	0	0	0	0	0	0	1	0	0	0	0	1
Cheng, 1955, 1958	Carpodacus puniceus	Red-fronted Rosefinch	ºìÐØÖìÈ¸	0	0	0	0	0	0	0	0	0	0	0	0	0	0	0	0	0	0	0	0	1	0	0	0	0	1	0	0	0	0	1	0	0	0	0	1	0	0	0	0	1	0	0	0	0	1
Cheng, 1955, 1958	Carpodacus subhimachalus	Crimson-browed Finch	ºìÃ¼ËÉÈ¸	0	0	0	0	0	0	0	0	0	0	0	0	0	0	0	0	0	0	0	0	0	0	0	0	0	0	0	0	0	0	0	0	0	0	0	0	0	0	0	0	0	0	0	0	0	1
Cheng, 1955, 1958	Chloris chloris	European Greenfinch	Å·½ð³áÈ¸	0	0	0	0	0	0	0	0	0	0	0	0	0	0	0	0	0	0	0	0	0	0	0	0	0	0	0	0	0	0	0	0	0	0	0	0	0	0	0	0	0	0	0	0	0	0
Cheng, 1955, 1958	Chloris sinica	Grey-capped Greenfinch	½ð³áÈ¸	1	0	0	0	0	1	0	0	0	0	1	0	0	0	0	1	0	0	0	0	1	0	0	0	0	1	0	0	0	0	1	0	0	0	0	0	0	0	0	0	0	0	0	0	0	1
Cheng, 1955, 1958	Chloris spinoides	Yellow-breasted Greenfinch	¸ßÉ½½ð³áÈ¸	0	0	0	0	0	0	0	0	0	0	0	0	0	0	0	0	0	0	0	0	0	0	0	0	0	0	0	0	0	0	0	0	0	0	0	0	0	0	0	0	0	0	0	0	0	0
Cheng, 1955, 1958	Chloris ambigua	Black-headed Greenfinch	ºÚÍ·½ð³áÈ¸	0	0	0	0	0	0	0	0	0	0	0	0	0	0	0	0	0	0	0	0	0	0	0	0	0	0	0	0	0	0	0	0	0	0	0	0	0	0	0	0	0	0	0	0	0	1
Cheng, 1955, 1958	Rhodospiza obsoleta	Desert Finch	¾Þ×ìÉ³È¸	0	0	0	0	0	0	0	0	0	0	0	0	0	0	0	0	0	0	0	0	0	0	0	0	0	0	0	0	0	0	1	0	0	1	0	1	0	0	1	0	0	0	0	0	0	0
Cheng, 1955, 1958	Linaria flavirostris	Twite	»Æ×ìÖì¶¥È¸	0	0	0	0	0	0	0	0	0	0	0	0	0	0	0	0	0	0	0	0	0	0	0	0	0	0	0	0	0	0	1	0	0	0	0	1	0	0	0	0	1	0	0	0	0	1
Cheng, 1955, 1958	Linaria cannabina	Common Linnet	³àÐØÖì¶¥È¸	0	0	0	0	0	0	0	0	0	0	0	0	0	0	0	0	0	0	0	0	0	0	0	0	0	0	0	0	0	0	0	0	1	0	0	0	1	0	0	0	0	0	0	0	0	0
Cheng, 1955, 1958	Acanthis flammea	Common Redpoll	°×ÑüÖì¶¥È¸	0	0	1	1	0	0	0	1	1	0	0	0	1	1	0	0	0	1	1	0	0	0	1	1	0	0	0	1	1	0	0	0	0	0	1	0	0	0	0	0	0	0	0	0	0	0
Cheng, 1955, 1958	Acanthis hornemanni	Arctic Redpoll	¼«±±Öì¶¥È¸	0	0	0	0	0	0	0	0	0	0	0	0	0	0	0	0	0	0	0	0	0	0	0	0	0	0	0	1	1	0	0	0	1	1	0	0	0	0	0	0	0	0	0	0	0	0
Cheng, 1955, 1958	Loxia curvirostra	Red Crossbill	ºì½»×ìÈ¸	0	0	0	0	0	1	0	1	0	0	1	0	1	0	0	0	0	1	1	0	1	0	1	0	0	1	0	0	0	0	1	0	1	0	0	0	0	1	0	0	0	0	0	0	0	1
Cheng, 1955, 1958	Loxia leucoptera	Two-barred Crossbill	°×³á½»×ìÈ¸	0	1	0	0	0	0	1	0	0	0	0	1	0	0	0	0	0	1	0	0	0	0	0	0	0	0	0	0	0	0	0	0	0	0	0	0	0	0	0	0	0	0	0	0	0	0
Cheng, 1955, 1958	Carduelis carduelis	European Goldfinch	ºì¶î½ð³áÈ¸	0	0	0	0	0	0	0	0	0	0	0	0	0	0	0	0	0	0	0	0	0	0	0	0	0	0	0	0	0	0	0	0	0	0	0	0	1	0	0	0	0	0	0	0	0	0
Cheng, 1955, 1958	Serinus pusillus	Red-fronted Serin	½ð¶îË¿È¸	0	0	0	0	0	0	0	0	0	0	0	0	0	0	0	0	0	0	0	0	0	0	0	0	0	0	0	0	0	0	1	0	0	0	0	1	0	0	0	0	1	0	0	0	0	0
Cheng, 1955, 1958	Spinus thibetanus	Tibetan Serin	²Ø»ÆÈ¸	0	0	0	0	0	0	0	0	0	0	0	0	0	0	0	0	0	0	0	0	0	0	0	0	0	0	0	0	0	0	0	0	0	0	0	0	0	0	0	0	0	0	0	0	0	1
Cheng, 1955, 1958	Spinus spinus	Eurasian Siskin	»ÆÈ¸	0	1	0	0	0	0	1	0	1	0	0	1	0	1	0	0	0	1	1	0	0	0	1	1	0	0	0	0	0	0	0	0	0	0	0	0	0	0	0	0	0	0	0	0	0	0
Cheng, 1955, 1958	Calcarius lapponicus	Lapland Longspur	Ìú×¦ûc	0	0	1	1	0	0	0	1	1	0	0	0	1	1	0	0	0	1	1	0	0	0	1	1	0	0	0	1	1	0	0	0	0	0	1	0	0	0	0	0	0	0	0	0	0	0
Cheng, 1955, 1958	Plectrophenax nivalis	Snow Bunting	Ñ©ûc	0	0	0	0	0	0	0	0	0	0	0	0	0	0	0	0	0	0	0	0	0	0	1	0	0	0	0	1	0	0	0	0	0	0	0	0	0	0	0	0	0	0	0	0	0	0
Cheng, 1955, 1958	Emberiza lathami	Crested Bunting	·ïÍ·ûc	0	0	0	0	0	0	0	0	0	0	0	0	0	0	0	0	0	0	0	0	0	0	0	0	0	0	0	0	0	0	0	0	0	0	0	0	0	0	0	0	0	0	0	0	0	0
Cheng, 1955, 1958	Emberiza siemsseni	Slaty Bunting	À¶ûc	0	0	0	0	0	0	0	0	0	0	0	0	0	0	0	0	0	0	0	0	0	0	0	0	0	0	0	0	0	0	0	0	0	0	0	0	0	0	0	0	0	0	0	0	0	0
Cheng, 1955, 1958	Emberiza calandra	Corn Bunting	Êòûc	0	0	0	0	0	0	0	0	0	0	0	0	0	0	0	0	0	0	0	0	0	0	0	0	0	0	0	0	0	0	0	0	1	0	0	0	1	0	0	0	0	0	0	0	0	0
Cheng, 1955, 1958	Emberiza citrinella	Yellowhammer	»Æûc	0	0	0	0	0	0	0	0	0	0	0	0	0	0	0	0	0	0	0	1	0	0	0	0	0	0	0	0	0	0	0	0	0	0	0	0	0	0	0	0	0	0	0	0	0	0
Cheng, 1955, 1958	Emberiza leucocephalos	Pine Bunting	°×Í·ûc	0	0	1	0	0	0	0	1	0	0	0	0	1	0	0	0	0	1	0	0	0	0	1	0	0	0	1	1	0	0	1	0	1	0	0	0	1	0	0	0	0	0	0	0	0	1
Cheng, 1955, 1958	Emberiza cia	Rock Bunting	»ÒÃ¼ÑÒûc	0	0	0	0	0	0	0	0	0	0	0	0	0	0	0	0	0	0	0	0	0	0	0	0	0	0	0	0	0	0	0	0	0	0	0	0	0	0	1	0	0	0	0	0	0	0
Cheng, 1955, 1958	Emberiza godlewskii	Godlewski's Bunting	¸êÊÏÑÒûc	0	0	0	0	0	0	0	0	0	0	0	0	0	0	0	0	1	0	0	0	1	1	0	0	0	0	1	0	0	0	1	1	0	0	0	0	1	0	0	0	1	0	0	0	0	1
Cheng, 1955, 1958	Emberiza cioides	Meadow Bunting	ÈýµÀÃ¼²Ýûc	1	0	0	0	0	0	1	0	0	0	0	1	0	0	0	1	1	0	0	0	1	1	0	0	0	1	1	0	0	0	1	0	0	0	0	1	0	0	0	0	0	0	0	0	0	0
Cheng, 1955, 1958	Emberiza stewarti	White-capped Bunting	°×¶¥ûc	0	0	0	0	0	0	0	0	0	0	0	0	0	0	0	0	0	0	0	0	0	0	0	0	0	0	0	0	0	0	0	0	0	0	0	0	0	0	0	0	0	0	0	0	0	0
Cheng, 1955, 1958	Emberiza jankowskii	Jankowski's Bunting	Àõ°ß¸¹ûc	0	0	0	0	0	0	1	0	0	0	0	0	1	1	0	0	0	0	0	0	0	0	1	1	0	0	0	1	1	0	0	0	0	0	0	0	0	0	0	0	0	0	0	0	0	0
Cheng, 1955, 1958	Emberiza buchanani	Grey-necked Bunting	»Ò¾±ûc	0	0	0	0	0	0	0	0	0	0	0	0	0	0	0	0	0	0	0	0	0	0	0	0	0	0	0	0	0	0	0	1	0	0	0	0	1	0	0	0	0	0	0	0	0	0
Cheng, 1955, 1958	Emberiza hortulana	Ortolan Bunting	ÆÔûc	0	0	0	0	0	0	0	0	0	0	0	0	0	0	0	0	0	0	0	0	0	0	0	0	0	0	0	0	0	0	0	0	0	0	0	0	0	0	1	0	0	0	0	0	0	0
Cheng, 1955, 1958	Emberiza tristrami	Tristram's Bunting	°×Ã¼ûc	0	1	0	0	0	0	1	0	0	0	0	1	0	0	0	0	0	0	1	0	0	0	0	1	0	0	1	0	0	0	0	0	0	0	0	0	0	0	0	0	0	0	0	0	0	0
Cheng, 1955, 1958	Emberiza fucata	Chestnut-eared Bunting	Àõ¶úûc	0	1	0	1	0	0	1	0	1	0	0	1	0	1	0	0	0	0	1	0	0	1	0	1	0	0	1	0	1	0	0	0	0	0	0	0	0	0	0	0	0	0	0	0	0	0
Cheng, 1955, 1958	Emberiza pusilla	Little Bunting	Ð¡ûc	0	0	0	1	0	0	0	0	1	0	0	0	0	1	0	0	0	1	1	0	0	0	1	1	0	0	0	1	1	0	0	0	1	0	0	0	0	1	0	0	0	0	0	0	0	0
Cheng, 1955, 1958	Emberiza chrysophrys	Yellow-browed Bunting	»ÆÃ¼ûc	0	0	0	1	0	0	0	0	1	0	0	0	0	1	0	0	0	0	1	0	0	0	0	1	0	0	0	0	1	0	0	0	0	0	0	0	0	0	0	0	0	0	0	0	0	0
Cheng, 1955, 1958	Emberiza rustica	Rustic Bunting	Ìïûc	0	0	0	1	0	0	0	0	1	0	0	0	0	1	0	0	0	1	1	0	0	0	1	1	0	0	0	0	1	0	0	0	0	0	0	0	0	1	0	0	0	0	0	0	0	0
Cheng, 1955, 1958	Emberiza elegans	Yellow-throated Bunting	»Æºíûc	0	1	0	1	0	0	1	0	1	0	0	1	0	1	0	0	1	1	1	0	0	0	1	1	0	0	1	0	1	0	0	0	0	0	0	0	0	0	0	0	0	0	0	0	0	0
Cheng, 1955, 1958	Emberiza aureola	Yellow-breasted Bunting	»ÆÐØûc	0	1	0	1	0	0	1	0	1	0	0	1	0	1	0	0	0	0	1	0	0	1	0	1	0	0	1	0	1	0	0	0	0	0	0	0	0	0	0	0	0	0	0	0	0	0
Cheng, 1955, 1958	Emberiza rutila	Chestnut Bunting	Àõûc	0	1	0	1	0	0	0	0	1	0	0	0	0	1	0	0	0	0	1	0	0	0	0	1	0	0	1	0	1	0	0	0	0	0	0	0	0	0	0	0	0	0	0	0	0	0
Cheng, 1955, 1958	Emberiza koslowi	Tibetan Bunting	²Øûc	0	0	0	0	0	0	0	0	0	0	0	0	0	0	0	0	0	0	0	0	0	0	0	0	0	0	0	0	0	0	0	0	0	0	0	0	0	0	0	0	0	0	0	0	0	1
Cheng, 1955, 1958	Emberiza melanocephala	Black-headed Bunting	ºÚÍ·ûc	0	0	0	0	0	0	0	0	0	0	0	0	0	0	0	0	0	0	0	0	0	0	0	0	0	0	0	0	0	0	0	0	0	0	0	0	0	0	0	0	0	0	0	0	0	0
Cheng, 1955, 1958	Emberiza bruniceps	Red-headed Bunting	ºÖÍ·ûc	0	0	0	0	0	0	0	0	0	0	0	0	0	0	0	0	0	0	0	1	0	0	0	0	0	0	0	0	0	0	0	1	0	0	0	0	1	0	0	0	0	0	0	0	0	0
Cheng, 1955, 1958	Emberiza sulphurata	Yellow Bunting	Áò»Çûc	0	0	0	0	0	0	0	0	0	0	0	0	0	0	0	0	0	0	0	0	0	0	0	0	0	0	0	0	0	0	0	0	0	0	0	0	0	0	0	0	0	0	0	0	0	0
Cheng, 1955, 1958	Emberiza spodocephala	Black-faced Bunting	»ÒÍ·ûc	0	1	0	1	0	0	1	0	1	0	0	1	0	1	0	0	0	0	1	0	0	0	0	1	0	0	1	0	1	0	0	0	0	0	0	0	0	0	0	0	0	0	0	0	0	0
Cheng, 1955, 1958	Emberiza variabilis	Grey Bunting	»Òûc	0	0	0	0	0	0	0	0	0	0	0	0	0	0	0	0	0	0	0	0	0	0	0	0	0	0	0	0	0	0	0	0	0	0	1	0	0	0	0	0	0	0	0	0	0	0
Cheng, 1955, 1958	Emberiza pallasi	Pallas's Reed Bunting	Î­ûc	0	0	0	1	0	0	0	0	1	0	0	0	0	1	0	0	0	0	1	0	1	0	0	1	0	0	1	0	1	0	0	0	0	1	0	0	0	0	1	0	0	0	0	0	0	0
Cheng, 1955, 1958	Emberiza yessoensis	Japanese Reed Bunting	ºì¾±Î­ûc	0	0	0	0	0	0	1	0	1	0	0	1	0	1	0	0	0	1	1	0	0	0	0	1	0	0	0	0	0	0	0	0	0	0	0	0	0	0	0	0	0	0	0	0	0	0
Cheng, 1955, 1958	Emberiza schoeniclus	Common Reed Bunting	Â«ûc	0	1	0	1	0	0	1	0	1	0	0	1	0	1	0	0	0	0	1	0	0	0	0	1	0	0	0	0	1	0	1	0	1	1	0	0	1	1	0	0	0	0	0	0	0	0
Cheng, 1955, 1958	Zonotrichia leucophrys	White-crowned Sparrow	°×¹Ú´øûc	0	0	0	0	0	0	0	0	0	0	0	0	0	0	0	0	0	0	0	0	0	0	0	0	0	0	0	0	0	0	0	0	0	0	0	0	0	0	0	0	0	0	0	0	0	0
Cheng, 1976	Dendrocygna javanica	Lesser Whistling Duck	ÀõÊ÷Ñ¼	0	0	0	0	0	0	0	0	0	0	0	0	0	0	0	0	0	0	0	0	0	0	0	0	0	0	0	0	0	0	0	0	0	0	0	0	0	0	0	0	0	0	0	0	0	0
Cheng, 1976	Branta bernicla	Brant Goose	ºÚÑã	0	0	0	0	0	0	0	1	1	0	0	0	1	1	0	0	0	1	1	0	0	0	1	1	0	0	0	0	0	0	0	0	0	0	0	0	0	0	0	0	0	0	0	0	0	0
Cheng, 1976	Branta ruficollis	Red-breasted Goose	ºìÐØºÚÑã	0	0	0	0	0	0	0	0	0	0	0	0	0	0	0	0	0	0	0	0	0	0	0	0	0	0	0	0	0	0	0	0	0	0	0	0	0	0	0	0	0	0	0	0	0	0
Cheng, 1976	Branta canadensis	Canada Goose	¼ÓÄÃ´óºÚÑã	0	0	0	0	0	0	0	0	0	0	0	0	0	0	0	0	0	0	0	0	0	0	0	0	0	0	0	0	0	0	0	0	0	0	0	0	0	0	0	0	0	0	0	0	0	0
Cheng, 1976	Branta leucopsis	Barnacle Goose	°×¼ÕºÚÑã	0	0	0	0	0	0	0	0	0	0	0	0	0	0	0	0	0	0	0	0	0	0	0	0	0	0	0	0	0	0	0	0	0	0	0	0	0	0	0	0	0	0	0	0	0	0
Cheng, 1976	Branta hutchinsii	Cackling Goose	Ð¡ÃÀÖÞºÚÑã	0	0	0	0	0	0	0	0	0	0	0	0	0	0	0	0	0	0	0	0	0	0	0	0	0	0	0	0	0	0	0	0	0	0	0	0	0	0	0	0	0	0	0	0	0	0
Cheng, 1976	Anser indicus	Bar-headed Goose	°ßÍ·Ñã	0	0	0	0	0	0	0	0	0	0	0	0	0	0	0	0	0	0	0	1	0	0	1	1	0	0	1	0	0	0	0	1	0	0	0	0	1	0	0	0	0	1	0	0	0	0
Cheng, 1976	Anser caerulescens	Snow Goose	Ñ©Ñã	0	0	0	0	0	0	0	0	0	0	0	0	0	0	0	0	0	0	0	1	0	0	0	0	0	0	0	0	0	0	0	0	0	0	0	0	0	0	0	0	0	0	0	0	0	0
Cheng, 1976	Anser anser	Greylag Goose	»ÒÑã	0	1	0	1	0	0	1	0	1	0	0	1	0	1	0	0	0	0	1	0	0	0	0	1	0	0	1	0	1	0	0	1	0	1	0	0	1	0	1	0	0	0	0	0	0	0
Cheng, 1976	Anser cygnoides	Swan Goose	ºèÑã	0	1	0	1	0	0	1	0	1	0	0	1	0	1	0	0	0	0	1	0	0	0	0	1	0	0	1	0	1	0	0	0	0	1	0	0	0	0	1	0	0	0	0	0	0	0
Cheng, 1976	Anser fabalis	Taiga Bean Goose	¶¹Ñã	0	0	0	0	0	0	0	1	1	0	0	0	1	1	0	0	0	1	1	0	0	0	0	0	0	0	0	1	1	0	0	0	1	1	0	0	0	1	1	0	0	0	0	0	0	0
Cheng, 1976	Anser serrirostris	Tundra Bean Goose	¶Ì×ì¶¹Ñã	0	0	1	1	0	0	0	1	1	0	0	0	1	1	0	0	0	1	1	0	0	0	1	1	0	0	0	1	1	0	0	0	1	0	0	0	0	1	0	0	0	0	0	0	0	0
Cheng, 1976	Anser albifrons	Greater White-fronted Goose	°×¶îÑã	0	0	0	0	0	0	0	1	1	0	0	0	1	1	0	0	0	0	1	0	0	0	0	0	0	0	0	0	0	0	0	0	1	1	0	0	0	0	0	0	0	0	0	0	0	0
Cheng, 1976	Anser erythropus	Lesser White-fronted Goose	Ð¡°×¶îÑã	0	0	0	0	0	0	0	0	1	0	0	0	0	1	0	0	0	0	1	0	0	0	0	0	0	0	0	0	0	0	0	0	0	0	0	0	0	0	0	0	0	0	0	0	0	0
Cheng, 1976	Cygnus olor	Mute Swan	ðà±ÇÌì¶ì	0	0	0	0	0	0	0	0	1	0	0	0	0	0	0	0	0	0	1	0	0	0	0	0	0	0	0	0	0	0	0	1	0	0	0	0	1	0	0	0	0	0	0	0	0	0
Cheng, 1976	Cygnus columbianus	Tundra Swan	Ð¡Ìì¶ì	0	0	0	1	0	0	0	0	1	0	0	0	0	1	0	0	0	0	1	0	0	0	0	1	0	0	0	0	1	0	0	0	0	1	0	0	0	0	1	0	0	0	0	0	0	0
Cheng, 1976	Cygnus cygnus	Whooper Swan	´óÌì¶ì	0	1	0	0	0	0	0	0	1	0	0	0	0	1	0	0	0	1	1	0	0	0	1	1	0	0	1	0	0	0	0	0	0	1	0	0	1	0	0	0	0	0	0	0	0	0
Cheng, 1976	Sarkidiornis melanotos	Knob-billed Duck	ÁöÑ¼	0	0	0	0	0	0	0	0	0	0	0	0	0	0	0	0	0	0	0	0	0	0	0	0	0	0	0	0	0	0	0	0	0	0	0	0	0	0	0	0	0	0	0	0	0	0
Cheng, 1976	Alopochen aegyptiaca	Egyptian Goose	°£¼°Ñã	0	0	0	0	0	0	0	0	0	0	0	0	0	0	0	0	0	0	0	1	0	0	0	0	0	0	0	0	0	0	0	0	0	0	0	0	0	0	0	0	0	0	0	0	0	0
Cheng, 1976	Tadorna tadorna	Common Shelduck	ÇÌ±ÇÂéÑ¼	0	1	0	1	0	0	1	0	1	0	0	1	0	1	0	0	0	0	1	0	0	0	0	1	0	0	1	0	1	0	0	1	0	1	0	0	1	0	1	0	0	0	0	0	0	0
Cheng, 1976	Tadorna ferruginea	Ruddy Shelduck	³àÂéÑ¼	0	1	0	0	0	0	0	0	1	0	0	1	0	1	0	0	0	0	1	0	0	1	0	0	0	0	1	0	0	0	1	0	0	0	0	1	0	0	0	0	1	0	0	0	0	1
Cheng, 1976	Aix galericulata	Mandarin Duck	Ô§Ñì	0	1	0	0	0	0	1	0	0	0	0	1	0	0	0	0	0	0	1	0	0	0	0	1	0	0	1	0	1	0	0	0	0	0	0	0	0	0	0	0	0	0	0	0	0	0
Cheng, 1976	Nettapus coromandelianus	Cotton Pygmy Goose	ÃÞÙì	0	0	0	0	0	0	0	0	0	0	0	0	0	0	0	0	0	0	0	1	0	0	0	0	0	0	0	0	0	0	0	0	0	0	0	0	0	0	0	0	0	0	0	0	0	0
Cheng, 1976	Sibirionetta formosa	Baikal Teal	»¨Á³Ñ¼	0	0	1	1	0	0	0	1	1	0	0	0	1	1	0	0	0	1	1	0	0	0	1	1	0	0	0	1	1	0	0	0	0	0	0	0	0	0	0	0	0	0	0	0	0	0
Cheng, 1976	Spatula querquedula	Garganey	°×Ã¼Ñ¼	0	1	0	0	0	0	1	0	1	0	0	1	0	1	0	0	0	1	1	0	0	0	1	1	0	0	1	0	0	0	0	1	0	0	0	0	1	0	0	0	0	0	0	0	0	0
Cheng, 1976	Spatula clypeata	Northern Shoveler	Åý×ìÑ¼	0	1	0	0	0	0	1	0	1	0	0	1	0	1	0	0	0	0	1	0	0	0	0	1	0	0	0	1	1	0	0	1	0	1	0	0	1	0	0	0	0	0	0	0	0	0
Cheng, 1976	Mareca strepera	Gadwall	³à°òÑ¼	0	1	0	0	0	0	1	0	1	0	0	1	0	1	0	0	0	1	1	0	0	0	1	1	0	0	1	0	1	0	0	0	1	1	0	0	1	0	1	0	0	0	0	0	0	0
Cheng, 1976	Mareca falcata	Falcated Duck	ÂÞÎÆÑ¼	0	1	0	0	0	0	1	0	1	0	0	1	0	1	0	0	0	1	1	0	0	0	1	1	0	0	1	0	1	0	0	0	0	0	0	0	0	0	0	0	0	0	0	0	0	0
Cheng, 1976	Mareca penelope	Eurasian Wigeon	³à¾±Ñ¼	0	1	0	1	0	0	1	0	1	0	0	1	0	1	0	0	0	1	1	0	0	0	1	1	0	0	1	0	1	0	0	0	0	1	0	0	0	0	1	0	0	0	0	0	0	0
Cheng, 1976	Mareca americana	American Wigeon	ÂÌÃ¼Ñ¼	0	0	0	0	0	0	0	0	0	0	0	0	0	0	0	0	0	0	0	0	0	0	0	0	0	0	0	0	0	0	0	0	0	0	0	0	0	0	0	0	0	0	0	0	0	0
Cheng, 1976	Anas luzonica	Philippine Duck	×Ø¾±Ñ¼	0	0	0	0	0	0	0	0	0	0	0	0	0	0	0	0	0	0	0	0	0	0	0	0	0	0	0	0	0	0	0	0	0	0	0	0	0	0	0	0	0	0	0	0	0	0
Cheng, 1976	Anas poecilorhyncha	Indian Spot-billed Duck	Ó¡Ãå°ß×ìÑ¼	0	0	0	0	0	0	0	0	0	0	0	0	0	0	0	0	0	0	0	0	0	0	0	0	0	0	0	0	0	0	0	0	0	0	0	0	0	0	0	0	0	0	0	0	0	0
Cheng, 1976	Anas zonorhyncha	Eastern Spot-billed Duck	°ß×ìÑ¼	0	1	0	1	0	0	1	0	1	0	0	1	0	1	0	0	1	0	1	0	0	1	0	1	0	0	1	0	1	0	0	1	0	1	0	0	0	0	0	0	0	0	0	0	0	0
Cheng, 1976	Anas platyrhynchos	Mallard	ÂÌÍ·Ñ¼	0	1	0	0	0	0	1	0	0	0	0	1	0	0	0	0	1	1	1	0	0	0	1	1	0	0	1	0	0	0	0	1	0	0	0	0	1	0	0	0	0	0	1	1	0	0
Cheng, 1976	Anas acuta	Northern Pintail	ÕëÎ²Ñ¼	0	0	0	1	0	0	0	0	1	0	0	0	0	1	0	0	0	0	1	0	0	0	0	1	0	0	0	0	1	0	0	1	0	0	0	0	1	0	0	0	0	0	0	0	0	0
Cheng, 1976	Anas crecca	Eurasian Teal	ÂÌ³áÑ¼	0	1	0	0	0	0	1	0	1	0	0	1	0	1	0	0	0	1	1	0	0	0	1	1	0	0	1	0	1	0	0	0	1	1	0	0	1	0	0	0	0	0	0	0	0	0
Cheng, 1976	Marmaronetta angustirostris	Marbled Duck	ÔÆÊ¯°ßÑ¼	0	0	0	0	0	0	0	0	0	0	0	0	0	0	0	0	0	0	0	0	0	0	0	0	0	0	0	0	0	0	0	0	0	0	0	0	0	0	0	0	0	0	0	0	0	0
Cheng, 1976	Netta rufina	Red-crested Pochard	³à×ìÇ±Ñ¼	0	0	0	0	0	0	0	0	0	0	0	0	0	0	0	0	0	0	0	1	0	0	0	0	1	0	0	0	0	0	0	1	0	0	0	0	1	0	0	0	0	0	0	0	0	0
Cheng, 1976	Aythya valisineria	Canvasback	·«±³Ç±Ñ¼	0	0	0	0	0	0	0	0	0	0	0	0	0	0	0	0	0	0	0	0	0	0	0	0	0	0	0	0	0	0	0	0	0	0	0	0	0	0	0	0	0	0	0	0	0	0
Cheng, 1976	Aythya ferina	Common Pochard	ºìÍ·Ç±Ñ¼	0	0	0	1	0	0	0	0	0	0	0	0	0	0	0	0	0	0	1	0	0	0	0	1	0	0	0	0	1	0	0	0	0	1	0	0	1	0	1	0	0	0	0	0	0	0
Cheng, 1976	Aythya baeri	Baer's Pochard	ÇàÍ·Ç±Ñ¼	0	1	0	0	0	0	1	0	1	0	0	1	0	0	0	0	0	0	1	0	0	0	0	1	0	0	1	0	0	0	0	0	0	0	0	0	0	0	0	0	0	0	0	0	0	0
Cheng, 1976	Aythya nyroca	Ferruginous Duck	°×ÑÛÇ±Ñ¼	0	0	0	0	0	0	0	0	0	0	0	0	0	0	0	0	0	0	0	1	0	0	0	1	0	0	0	0	0	0	0	1	0	1	0	0	1	0	1	0	0	1	0	1	0	0
Cheng, 1976	Aythya fuligula	Tufted Duck	·ïÍ·Ç±Ñ¼	0	1	0	0	0	0	1	0	1	0	0	1	0	1	0	0	0	0	1	0	0	0	0	1	0	0	1	0	1	0	0	0	0	1	0	0	0	0	1	0	0	0	0	0	0	0
Cheng, 1976	Aythya marila	Greater Scaup	°ß±³Ç±Ñ¼	0	0	0	0	0	0	0	0	1	0	0	0	0	1	0	0	0	0	1	0	0	0	0	0	0	0	0	0	0	0	0	0	0	0	0	0	0	0	0	0	0	0	0	0	0	0
Cheng, 1976	Polysticta stelleri	Steller's Eider	Ð¡ÈÞÑ¼	0	0	0	0	0	0	0	0	0	1	0	0	0	0	0	0	0	0	0	0	0	0	0	0	0	0	0	0	0	0	0	0	0	0	0	0	0	0	0	0	0	0	0	0	0	0
Cheng, 1976	Histrionicus histrionicus	Harlequin Duck	³óÑ¼	0	0	0	0	0	0	0	0	1	0	0	0	0	1	0	0	0	0	1	0	0	0	0	0	0	0	0	0	0	0	0	0	0	0	0	0	0	0	0	0	0	0	0	0	0	0
Cheng, 1976	Melanitta stejnegeri	Stejneger's Scoter	°ßÁ³º£·¬Ñ¼	0	0	0	0	0	0	0	0	1	0	0	0	0	1	0	0	0	1	1	0	0	0	0	0	0	0	0	0	0	0	0	0	0	0	0	0	0	0	0	0	0	0	0	0	0	0
Cheng, 1976	Melanitta americana	Black Scoter	ºÚº£·¬Ñ¼	0	0	0	0	0	0	0	0	0	0	0	0	0	0	0	0	0	0	0	0	0	0	0	0	0	0	0	0	0	0	0	0	0	0	0	0	0	0	0	0	0	0	0	0	0	0
Cheng, 1976	Clangula hyemalis	Long-tailed Duck	³¤Î²Ñ¼	0	0	0	0	0	0	0	0	1	0	0	0	0	1	0	0	0	0	1	0	0	0	0	0	0	0	0	0	0	0	0	0	0	0	0	0	0	0	0	0	0	0	0	0	0	0
Cheng, 1976	Bucephala clangula	Common Goldeneye	ÈµÑ¼	0	1	0	1	0	0	0	0	1	0	0	0	0	1	0	0	0	1	1	0	0	0	1	1	0	0	0	0	1	0	0	0	0	1	0	0	0	0	1	0	0	0	0	0	0	0
Cheng, 1976	Mergellus albellus	Smew	°×ÇïÉ³Ñ¼	0	0	1	1	0	0	0	1	1	0	0	0	1	1	0	0	0	1	1	0	0	0	1	1	0	0	1	0	0	0	0	0	1	1	0	0	0	1	1	0	0	0	0	0	0	0
Cheng, 1976	Mergus merganser	Common Merganser	ÆÕÍ¨ÇïÉ³Ñ¼	0	1	0	1	0	0	1	0	1	0	0	1	0	1	0	0	0	1	1	0	0	0	1	1	0	0	1	0	1	0	0	1	0	1	0	0	1	0	0	0	1	1	0	0	0	1
Cheng, 1976	Mergus serrator	Red-breasted Merganser	ºìÐØÇïÉ³Ñ¼	0	1	0	0	0	0	0	0	1	0	0	0	0	1	0	0	0	0	1	0	0	0	0	1	0	0	0	0	1	0	0	0	0	0	0	0	0	0	1	0	0	0	0	0	0	0
Cheng, 1976	Mergus squamatus	Scaly-sided Merganser	ÖÐ»ªÇïÉ³Ñ¼	0	1	0	0	0	0	1	0	0	0	0	1	0	0	0	0	0	0	1	0	0	0	0	0	0	0	1	0	0	0	0	0	0	0	0	0	0	0	0	0	0	0	0	0	0	0
Cheng, 1976	Oxyura leucocephala	White-headed Duck	°×Í·Ó²Î²Ñ¼	0	0	0	0	0	0	0	0	0	0	0	0	0	0	0	0	0	0	0	0	0	0	0	0	0	0	0	0	0	0	0	0	0	0	0	0	1	0	0	0	0	0	0	0	0	0
Cheng, 1976	Arborophila torqueola	Hill Partridge	»·¾±É½ðÑð³	0	0	0	0	0	0	0	0	0	0	0	0	0	0	0	0	0	0	0	0	0	0	0	0	0	0	0	0	0	0	0	0	0	0	0	0	0	0	0	0	0	0	0	0	0	1
Cheng, 1976	Arborophila rufipectus	Sichuan Partridge	ËÄ´¨É½ðÑð³	0	0	0	0	0	0	0	0	0	0	0	0	0	0	0	0	0	0	0	0	0	0	0	0	0	0	0	0	0	0	0	0	0	0	0	0	0	0	0	0	0	0	0	0	0	0
Cheng, 1976	Arborophila mandellii	Chestnut-breasted Partridge	ºìÐØÉ½ðÑð³	0	0	0	0	0	0	0	0	0	0	0	0	0	0	0	0	0	0	0	0	0	0	0	0	0	0	0	0	0	0	0	0	0	0	0	0	0	0	0	0	0	0	0	0	0	0
Cheng, 1976	Arborophila gingica	White-necklaced Partridge	°×Ã¼É½ðÑð³	0	0	0	0	0	0	0	0	0	0	0	0	0	0	0	0	0	0	0	0	0	0	0	0	0	0	0	0	0	0	0	0	0	0	0	0	0	0	0	0	0	0	0	0	0	0
Cheng, 1976	Arborophila rufogularis	Rufous-throated Partridge	ºìºíÉ½ðÑð³	0	0	0	0	0	0	0	0	0	0	0	0	0	0	0	0	0	0	0	0	0	0	0	0	0	0	0	0	0	0	0	0	0	0	0	0	0	0	0	0	0	0	0	0	0	0
Cheng, 1976	Arborophila ardens	Hainan Partridge	º£ÄÏÉ½ðÑð³	0	0	0	0	0	0	0	0	0	0	0	0	0	0	0	0	0	0	0	0	0	0	0	0	0	0	0	0	0	0	0	0	0	0	0	0	0	0	0	0	0	0	0	0	0	0
Cheng, 1976	Arborophila crudigularis	Taiwan Partridge	Ì¨ÍåÉ½ðÑð³	0	0	0	0	0	0	0	0	0	0	0	0	0	0	0	0	0	0	0	0	0	0	0	0	0	0	0	0	0	0	0	0	0	0	0	0	0	0	0	0	0	0	0	0	0	0
Cheng, 1976	Arborophila atrogularis	White-cheeked Partridge	°×¼ÕÉ½ðÑð³	0	0	0	0	0	0	0	0	0	0	0	0	0	0	0	0	0	0	0	0	0	0	0	0	0	0	0	0	0	0	0	0	0	0	0	0	0	0	0	0	0	0	0	0	0	0
Cheng, 1976	Arborophila brunneopectus	Bar-backed Partridge	ºÖÐØÉ½ðÑð³	0	0	0	0	0	0	0	0	0	0	0	0	0	0	0	0	0	0	0	0	0	0	0	0	0	0	0	0	0	0	0	0	0	0	0	0	0	0	0	0	0	0	0	0	0	0
Cheng, 1976	Lerwa lerwa	Snow Partridge	Ñ©ðÈ	0	0	0	0	0	0	0	0	0	0	0	0	0	0	0	0	0	0	0	0	0	0	0	0	0	0	0	0	0	0	0	0	0	0	0	0	0	0	0	0	0	0	0	0	0	1
Cheng, 1976	Ithaginis cruentus	Blood Pheasant	Ñªïô	0	0	0	0	0	0	0	0	0	0	0	0	0	0	0	0	0	0	0	0	1	0	0	0	0	0	0	0	0	0	1	0	0	0	0	0	0	0	0	0	0	0	0	0	0	1
Cheng, 1976	Tragopan melanocephalus	Western Tragopan	ºÚÍ·½Çïô	0	0	0	0	0	0	0	0	0	0	0	0	0	0	0	0	0	0	0	0	0	0	0	0	0	0	0	0	0	0	0	0	0	0	0	0	0	0	0	0	1	0	0	0	0	0
Cheng, 1976	Tragopan satyra	Satyr Tragopan	ºìÐØ½Çïô	0	0	0	0	0	0	0	0	0	0	0	0	0	0	0	0	0	0	0	0	0	0	0	0	0	0	0	0	0	0	0	0	0	0	0	0	0	0	0	0	0	0	0	0	0	0
Cheng, 1976	Tragopan blythii	Blyth's Tragopan	»Ò¸¹½Çïô	0	0	0	0	0	0	0	0	0	0	0	0	0	0	0	0	0	0	0	0	0	0	0	0	0	0	0	0	0	0	0	0	0	0	0	0	0	0	0	0	0	0	0	0	0	0
Cheng, 1976	Tragopan temminckii	Temminck's Tragopan	ºì¸¹½Çïô	0	0	0	0	0	0	0	0	0	0	0	0	0	0	0	0	0	0	0	0	0	0	0	0	0	0	0	0	0	0	0	0	0	0	0	0	0	0	0	0	0	0	0	0	0	0
Cheng, 1976	Tragopan caboti	Cabot's Tragopan	»Æ¸¹½Çïô	0	0	0	0	0	0	0	0	0	0	0	0	0	0	0	0	0	0	0	0	0	0	0	0	0	0	0	0	0	0	0	0	0	0	0	0	0	0	0	0	0	0	0	0	0	0
Cheng, 1976	Tetraophasis obscurus	Verreaux's Monal-Partridge	ïôðÈ	0	0	0	0	0	0	0	0	0	0	0	0	0	0	0	0	0	0	0	0	1	0	0	0	0	0	0	0	0	0	0	0	0	0	0	0	0	0	0	0	0	0	0	0	0	1
Cheng, 1976	Tetraophasis szechenyii	Szechenyi's Monal-Partridge	»ÆºíïôðÈ	0	0	0	0	0	0	0	0	0	0	0	0	0	0	0	0	0	0	0	0	0	0	0	0	0	0	0	0	0	0	0	0	0	0	0	0	0	0	0	0	0	0	0	0	0	1
Cheng, 1976	Lophophorus impejanus	Himalayan Monal	×ØÎ²ºçïô	0	0	0	0	0	0	0	0	0	0	0	0	0	0	0	0	0	0	0	0	0	0	0	0	0	0	0	0	0	0	0	0	0	0	0	0	0	0	0	0	0	0	0	0	0	1
Cheng, 1976	Lophophorus sclateri	Sclater's Monal	°×Î²ÉÒºçïô	0	0	0	0	0	0	0	0	0	0	0	0	0	0	0	0	0	0	0	0	0	0	0	0	0	0	0	0	0	0	0	0	0	0	0	0	0	0	0	0	0	0	0	0	0	0
Cheng, 1976	Lophophorus lhuysii	Chinese Monal	ÂÌÎ²ºçïô	0	0	0	0	0	0	0	0	0	0	0	0	0	0	0	0	0	0	0	0	0	0	0	0	0	0	0	0	0	0	0	0	0	0	0	0	0	0	0	0	0	0	0	0	0	1
Cheng, 1976	Pucrasia macrolopha	Koklass Pheasant	É×¼¦	0	0	0	0	0	0	0	0	0	0	0	0	0	0	0	1	0	0	0	0	1	0	0	0	0	1	0	0	0	0	1	0	0	0	0	0	0	0	0	0	0	0	0	0	0	1
Cheng, 1976	Tetrastes bonasia	Hazel Grouse	»¨Î²é»¼¦	1	0	0	0	0	1	0	0	0	0	1	0	0	0	0	0	0	0	0	0	0	0	0	0	1	1	0	0	0	0	0	0	0	0	0	0	0	0	0	0	0	0	0	0	0	0
Cheng, 1976	Tetrastes sewerzowi	Chinese Grouse	°ßÎ²é»¼¦	0	0	0	0	0	0	0	0	0	0	0	0	0	0	0	0	0	0	0	0	1	0	0	0	0	0	0	0	0	0	0	0	0	0	0	0	0	0	0	0	0	0	0	0	0	1
Cheng, 1976	Lagopus lagopus	Willow Ptarmigan	ÁøÀ×Äñ	1	0	0	0	0	0	0	0	0	0	0	0	0	0	0	0	0	0	0	0	0	0	0	0	0	0	0	0	0	0	0	0	0	0	0	0	0	0	0	0	0	0	0	0	0	0
Cheng, 1976	Lagopus muta	Rock Ptarmigan	ÑÒÀ×Äñ	0	0	0	0	0	0	0	0	0	0	0	0	0	0	0	0	0	0	0	0	0	0	0	0	0	0	0	0	0	0	0	0	0	0	0	1	0	0	0	0	0	0	0	0	0	0
Cheng, 1976	Falcipennis falcipennis	Siberian Grouse	Á­³á¼¦	1	0	0	0	0	0	0	0	0	0	0	0	0	0	0	0	0	0	0	0	0	0	0	0	0	0	0	0	0	0	0	0	0	0	0	0	0	0	0	0	0	0	0	0	0	0
Cheng, 1976	Tetrao urogallus	Western Capercaillie	Î÷·½ËÉ¼¦	0	0	0	0	0	0	0	0	0	0	0	0	0	0	0	0	0	0	0	0	0	0	0	0	0	0	0	0	0	0	0	0	0	0	0	0	0	0	0	0	0	0	0	0	0	0
Cheng, 1976	Tetrao urogalloides	Black-billed Capercaillie	ºÚ×ìËÉ¼¦	1	0	0	0	0	1	0	0	0	0	1	0	0	0	0	0	0	0	0	1	0	0	0	0	1	1	0	0	0	0	0	0	0	0	0	0	0	0	0	0	0	0	0	0	0	0
Cheng, 1976	Lyrurus tetrix	Black Grouse	ºÚÇÙ¼¦	1	0	0	0	0	1	0	0	0	0	1	0	0	0	0	0	0	0	0	0	0	0	0	0	0	0	0	0	0	0	1	0	0	0	0	1	0	0	0	0	0	0	0	0	0	0
Cheng, 1976	Perdix hodgsoniae	Tibetan Partridge	¸ßÔ­É½ðÈ	0	0	0	0	0	0	0	0	0	0	0	0	0	0	0	0	0	0	0	0	0	0	0	0	0	0	0	0	0	0	1	0	0	0	0	0	0	0	0	0	1	0	0	0	0	1
Cheng, 1976	Perdix perdix	Grey Partridge	»ÒÉ½ðÈ	0	0	0	0	0	0	0	0	0	0	0	0	0	0	0	0	0	0	0	0	0	0	0	0	0	0	0	0	0	0	0	0	0	0	0	1	0	0	0	0	0	0	0	0	0	0
Cheng, 1976	Perdix dauurica	Daurian Partridge	°ß³áÉ½ðÈ	1	0	0	0	0	1	0	0	0	0	1	0	0	0	0	1	0	0	0	0	1	0	0	0	0	1	0	0	0	0	1	0	0	0	0	1	0	0	0	0	0	0	0	0	0	1
Cheng, 1976	Syrmaticus reevesii	Reeves's Pheasant	°×¹Ú³¤Î²ïô	0	0	0	0	0	0	0	0	0	0	0	0	0	0	0	0	0	0	0	0	1	0	0	0	0	0	0	0	0	0	0	0	0	0	0	0	0	0	0	0	0	0	0	0	0	0
Cheng, 1976	Syrmaticus mikado	Mikado Pheasant	ºÚ³¤Î²ïô	0	0	0	0	0	0	0	0	0	0	0	0	0	0	0	0	0	0	0	0	0	0	0	0	0	0	0	0	0	0	0	0	0	0	0	0	0	0	0	0	0	0	0	0	0	0
Cheng, 1976	Syrmaticus ellioti	Elliot's Pheasant	°×¾±³¤Î²ïô	0	0	0	0	0	0	0	0	0	0	0	0	0	0	0	0	0	0	0	0	0	0	0	0	0	0	0	0	0	0	0	0	0	0	0	0	0	0	0	0	0	0	0	0	0	0
Cheng, 1976	Syrmaticus humiae	Mrs. Hume's Pheasant	ºÚ¾±³¤Î²ïô	0	0	0	0	0	0	0	0	0	0	0	0	0	0	0	0	0	0	0	0	0	0	0	0	0	0	0	0	0	0	0	0	0	0	0	0	0	0	0	0	0	0	0	0	0	0
Cheng, 1976	Chrysolophus pictus	Golden Pheasant	ºì¸¹½õ¼¦	0	0	0	0	0	0	0	0	0	0	0	0	0	0	0	0	0	0	0	0	1	0	0	0	0	0	0	0	0	0	0	0	0	0	0	0	0	0	0	0	0	0	0	0	0	1
Cheng, 1976	Chrysolophus amherstiae	Lady Amherst's Pheasant	°×¸¹½õ¼¦	0	0	0	0	0	0	0	0	0	0	0	0	0	0	0	0	0	0	0	0	0	0	0	0	0	0	0	0	0	0	0	0	0	0	0	0	0	0	0	0	0	0	0	0	0	0
Cheng, 1976	Phasianus colchicus	Common Pheasant	ïô¼¦	1	0	0	0	0	1	0	0	0	0	1	0	0	0	0	1	0	0	0	0	1	0	0	0	0	1	0	0	0	0	1	0	0	0	0	1	0	0	0	0	0	0	0	0	0	1
Cheng, 1976	Crossoptilon harmani	Tibetan Eared Pheasant	²ØÂí¼¦	0	0	0	0	0	0	0	0	0	0	0	0	0	0	0	0	0	0	0	0	0	0	0	0	0	0	0	0	0	0	0	0	0	0	0	0	0	0	0	0	0	0	0	0	0	1
Cheng, 1976	Crossoptilon crossoptilon	White Eared Pheasant	°×Âí¼¦	0	0	0	0	0	0	0	0	0	0	0	0	0	0	0	0	0	0	0	0	0	0	0	0	0	0	0	0	0	0	0	0	0	0	0	0	0	0	0	0	0	0	0	0	0	1
Cheng, 1976	Crossoptilon mantchuricum	Brown Eared Pheasant	ºÖÂí¼¦	0	0	0	0	0	0	0	0	0	0	0	0	0	0	0	0	0	0	0	0	1	0	0	0	0	0	0	0	0	0	0	0	0	0	0	0	0	0	0	0	0	0	0	0	0	0
Cheng, 1976	Crossoptilon auritum	Blue Eared Pheasant	À¶Âí¼¦	0	0	0	0	0	0	0	0	0	0	0	0	0	0	0	0	0	0	0	0	1	0	0	0	0	0	0	0	0	0	1	0	0	0	0	0	0	0	0	0	0	0	0	0	0	1
Cheng, 1976	Lophura swinhoii	Swinhoe's Pheasant	À¶¸¹ðÂ	0	0	0	0	0	0	0	0	0	0	0	0	0	0	0	0	0	0	0	0	0	0	0	0	0	0	0	0	0	0	0	0	0	0	0	0	0	0	0	0	0	0	0	0	0	0
Cheng, 1976	Lophura leucomelanos	Kalij Pheasant	ºÚðÂ	0	0	0	0	0	0	0	0	0	0	0	0	0	0	0	0	0	0	0	0	0	0	0	0	0	0	0	0	0	0	0	0	0	0	0	0	0	0	0	0	0	0	0	0	0	0
Cheng, 1976	Lophura nycthemera	Silver Pheasant	°×ðÂ	0	0	0	0	0	0	0	0	0	0	0	0	0	0	0	0	0	0	0	0	0	0	0	0	0	0	0	0	0	0	0	0	0	0	0	0	0	0	0	0	0	0	0	0	0	0
Cheng, 1976	Pavo muticus	Green Peafowl	ÂÌ¿×È¸	0	0	0	0	0	0	0	0	0	0	0	0	0	0	0	0	0	0	0	0	0	0	0	0	0	0	0	0	0	0	0	0	0	0	0	0	0	0	0	0	0	0	0	0	0	0
Cheng, 1976	Tropicoperdix chloropus	Green-legged Partridge	ÂÌ½ÅÊ÷ðÑð³	0	0	0	0	0	0	0	0	0	0	0	0	0	0	0	0	0	0	0	0	0	0	0	0	0	0	0	0	0	0	0	0	0	0	0	0	0	0	0	0	0	0	0	0	0	0
Cheng, 1976	Polyplectron katsumatae	Hainan Peacock-Pheasant	º£ÄÏ¿×È¸ïô	0	0	0	0	0	0	0	0	0	0	0	0	0	0	0	0	0	0	0	0	0	0	0	0	0	0	0	0	0	0	0	0	0	0	0	0	0	0	0	0	0	0	0	0	0	0
Cheng, 1976	Polyplectron bicalcaratum	Grey Peacock-Pheasant	»Ò¿×È¸ïô	0	0	0	0	0	0	0	0	0	0	0	0	0	0	0	0	0	0	0	0	0	0	0	0	0	0	0	0	0	0	0	0	0	0	0	0	0	0	0	0	0	0	0	0	0	0
Cheng, 1976	Bambusicola fytchii	Mountain Bamboo Partridge	×ØÐØÖñ¼¦	0	0	0	0	0	0	0	0	0	0	0	0	0	0	0	0	0	0	0	0	0	0	0	0	0	0	0	0	0	0	0	0	0	0	0	0	0	0	0	0	0	0	0	0	0	0
Cheng, 1976	Bambusicola thoracicus	Chinese Bamboo Partridge	»ÒÐØÖñ¼¦	0	0	0	0	0	0	0	0	0	0	0	0	0	0	0	0	0	0	0	0	0	0	0	0	0	0	0	0	0	0	0	0	0	0	0	0	0	0	0	0	0	0	0	0	0	0
Cheng, 1976	Bambusicola sonorivox	Taiwan Bamboo Partridge	Ì¨ÍåÖñ¼¦	0	0	0	0	0	0	0	0	0	0	0	0	0	0	0	0	0	0	0	0	0	0	0	0	0	0	0	0	0	0	0	0	0	0	0	0	0	0	0	0	0	0	0	0	0	0
Cheng, 1976	Gallus gallus	Red Junglefowl	ºìÔ­¼¦	0	0	0	0	0	0	0	0	0	0	0	0	0	0	0	0	0	0	0	0	0	0	0	0	0	0	0	0	0	0	0	0	0	0	0	0	0	0	0	0	0	0	0	0	0	0
Cheng, 1976	Francolinus pintadeanus	Chinese Francolin	ÖÐ»ªðÑð³	0	0	0	0	0	0	0	0	0	0	0	0	0	0	0	0	0	0	0	1	0	0	0	0	0	0	0	0	0	0	0	0	0	0	0	0	0	0	0	0	0	0	0	0	0	0
Cheng, 1976	Tetraogallus tibetanus	Tibetan Snowcock	²ØÑ©¼¦	0	0	0	0	0	0	0	0	0	0	0	0	0	0	0	0	0	0	0	0	0	0	0	0	0	0	0	0	0	0	0	0	0	0	0	0	0	0	0	0	1	0	0	0	0	1
Cheng, 1976	Tetraogallus altaicus	Altai Snowcock	°¢¶ûÌ©Ñ©¼¦	0	0	0	0	0	0	0	0	0	0	0	0	0	0	0	0	0	0	0	0	0	0	0	0	0	0	0	0	0	0	0	0	0	0	0	0	0	0	0	0	0	0	0	0	0	0
Cheng, 1976	Tetraogallus himalayensis	Himalayan Snowcock	°µ¸¹Ñ©¼¦	0	0	0	0	0	0	0	0	0	0	0	0	0	0	0	0	0	0	0	0	0	0	0	0	0	0	0	0	0	0	1	0	0	0	0	1	0	0	0	0	1	0	0	0	0	1
Cheng, 1976	Synoicus chinensis	King Quail	À¶ÐØðÈ	0	0	0	0	0	0	0	0	0	0	0	0	0	0	0	0	0	0	0	1	0	0	0	0	0	0	0	0	0	0	0	0	0	0	0	0	0	0	0	0	0	0	0	0	0	0
Cheng, 1976	Coturnix coturnix	Common Quail	Î÷ðÆðÈ	0	0	0	0	0	0	0	0	0	0	0	0	0	0	0	0	0	0	0	0	0	0	0	0	0	0	0	0	0	0	0	1	0	0	0	0	1	0	0	0	0	0	0	0	0	0
Cheng, 1976	Coturnix japonica	Japanese Quail	ðÆðÈ	0	1	0	0	0	0	1	0	1	0	0	1	0	1	0	0	1	1	1	0	0	1	1	1	0	0	1	0	0	0	0	0	0	0	0	0	0	0	0	0	0	0	0	0	0	0
Cheng, 1976	Alectoris chukar	Chukar Partridge	Ê¯¼¦	0	0	0	0	0	0	0	0	0	0	1	0	0	0	0	1	0	0	0	0	1	0	0	0	0	1	0	0	0	0	1	0	0	0	0	1	0	0	0	0	1	0	0	0	0	0
Cheng, 1976	Alectoris magna	Przevalski's Partridge	´óÊ¯¼¦	0	0	0	0	0	0	0	0	0	0	0	0	0	0	0	0	0	0	0	0	0	0	0	0	0	0	0	0	0	0	0	0	0	0	0	0	0	0	0	0	0	0	0	0	0	1
Cheng, 1976	Gavia stellata	Red-throated Loon	ºìºíÇ±Äñ	0	0	0	0	0	0	0	1	1	0	0	0	0	0	0	0	0	1	1	0	0	0	0	0	0	0	0	0	0	0	0	0	0	0	0	0	0	0	0	0	0	0	0	0	0	0
Cheng, 1976	Gavia arctica	Black-throated Loon	ºÚºíÇ±Äñ	0	0	0	0	0	0	0	1	0	0	0	0	0	0	0	0	0	1	0	0	0	0	0	0	0	0	0	0	0	0	0	0	0	0	0	0	0	0	0	0	0	0	0	0	0	0
Cheng, 1976	Gavia pacifica	Pacific Loon	Ì«Æ½ÑóÇ±Äñ	0	0	0	0	0	0	0	0	1	0	0	0	0	0	0	0	0	0	1	0	0	0	0	0	0	0	0	0	0	0	0	0	0	0	0	0	0	0	0	0	0	0	0	0	0	0
Cheng, 1976	Gavia adamsii	Yellow-billed Loon	»Æ×ìÇ±Äñ	0	0	0	0	0	0	0	1	0	0	0	0	0	0	0	0	0	0	0	0	0	0	0	0	0	0	0	0	0	0	0	0	0	0	0	0	0	0	0	0	0	0	0	0	0	0
Cheng, 1976	Oceanites oceanicus	Wilson's Storm Petrel	»ÆõëÑóº£Ñà	0	0	0	0	0	0	0	0	0	0	0	0	0	0	0	0	0	0	0	0	0	0	0	0	0	0	0	0	0	0	0	0	0	0	0	0	0	0	0	0	0	0	0	0	0	0
Cheng, 1976	Phoebastria immutabilis	Laysan Albatross	ºÚ±³ÐÅÌìÎÌ	0	0	0	0	0	0	0	0	0	0	0	0	0	0	0	0	0	0	0	0	0	0	0	0	0	0	0	0	0	0	0	0	0	0	0	0	0	0	0	0	0	0	0	0	0	0
Cheng, 1976	Phoebastria nigripes	Black-footed Albatross	ºÚ½ÅÐÅÌìÎÌ	0	0	0	0	0	0	0	0	0	0	0	0	0	0	0	0	0	0	0	0	0	0	0	0	0	0	0	0	0	0	0	0	0	0	0	0	0	0	0	0	0	0	0	0	0	0
Cheng, 1976	Phoebastria albatrus	Short-tailed Albatross	¶ÌÎ²ÐÅÌìÎÌ	0	0	0	0	0	0	0	0	0	0	0	0	0	0	0	0	0	0	1	0	0	0	0	0	0	0	0	0	0	0	0	0	0	0	0	0	0	0	0	0	0	0	0	0	0	0
Cheng, 1976	Hydrobates monorhis	Swinhoe's Storm Petrel	ºÚ²æÎ²º£Ñà	0	0	0	0	0	0	0	0	0	0	0	0	0	0	0	0	1	0	0	0	0	0	0	0	0	0	0	0	0	0	0	0	0	0	0	0	0	0	0	0	0	0	0	0	0	0
Cheng, 1976	Hydrobates leucorhous	Leach's Storm Petrel	°×Ñü²æÎ²º£Ñà	0	0	0	0	0	0	0	0	0	1	0	0	0	0	0	0	0	0	0	0	0	0	0	0	0	0	0	0	0	0	0	0	0	0	0	0	0	0	0	0	0	0	0	0	0	0
Cheng, 1976	Hydrobates tristrami	Tristram's Storm Petrel	ºÖ³á²æÎ²º£Ñà	0	0	0	0	0	0	0	0	0	0	0	0	0	0	0	0	0	0	0	0	0	0	0	0	0	0	0	0	0	0	0	0	0	0	0	0	0	0	0	0	0	0	0	0	0	0
Cheng, 1976	Fulmarus glacialis	Northern Fulmar	±©Ñ©ð×	0	0	0	0	0	0	0	0	0	1	0	0	0	0	0	0	0	0	0	0	0	0	0	0	0	0	0	0	0	0	0	0	0	0	0	0	0	0	0	0	0	0	0	0	0	0
Cheng, 1976	Pterodroma hypoleuca	Bonin Petrel	°×¶îÔ²Î²ð×	0	0	0	0	0	0	0	0	0	0	0	0	0	0	0	0	0	0	0	0	0	0	0	0	0	0	0	0	0	0	0	0	0	0	0	0	0	0	0	0	0	0	0	0	0	0
Cheng, 1976	Pseudobulweria rostrata	Tahiti Petrel	¹³×ìÔ²Î²ð×	0	0	0	0	0	0	0	0	0	0	0	0	0	0	0	0	0	0	0	0	0	0	0	0	0	0	0	0	0	0	0	0	0	0	0	0	0	0	0	0	0	0	0	0	0	0
Cheng, 1976	Calonectris leucomelas	Streaked Shearwater	°×¶îð×	0	0	0	0	0	0	1	0	0	0	0	0	0	0	0	0	1	0	0	0	0	0	0	0	0	0	0	0	0	0	0	0	0	0	0	0	0	0	0	0	0	0	0	0	0	0
Cheng, 1976	Ardenna pacifica	Wedge-tailed Shearwater	Ð¨Î²ð×	0	0	0	0	0	0	0	0	0	0	0	0	0	0	0	0	0	0	0	0	0	0	0	0	0	0	0	0	0	0	0	0	0	0	0	0	0	0	0	0	0	0	0	0	0	0
Cheng, 1976	Ardenna grisea	Sooty Shearwater	»Òð×	0	0	0	0	0	0	0	0	0	0	0	0	0	0	0	0	0	0	0	0	0	0	0	0	0	0	0	0	0	0	0	0	0	0	0	0	0	0	0	0	0	0	0	0	0	0
Cheng, 1976	Ardenna tenuirostris	Short-tailed Shearwater	¶ÌÎ²ð×	0	0	0	0	0	0	0	0	0	0	0	0	0	0	0	0	0	0	0	0	0	0	0	0	0	0	0	0	0	0	0	0	0	0	0	0	0	0	0	0	0	0	0	0	0	0
Cheng, 1976	Ardenna carneipes	Flesh-footed Shearwater	µ­×ãð×	0	0	0	0	0	0	0	0	0	0	0	0	0	0	0	0	0	0	0	0	0	0	0	0	0	0	0	0	0	0	0	0	0	0	0	0	0	0	0	0	0	0	0	0	0	0
Cheng, 1976	Bulweria bulwerii	Bulwer's Petrel	ºÖÑàð×	0	0	0	0	0	0	0	0	0	0	0	0	0	0	0	0	0	0	0	0	0	0	0	0	0	0	0	0	0	0	0	0	0	0	0	0	0	0	0	0	0	0	0	0	0	0
Cheng, 1976	Tachybaptus ruficollis	Little Grebe	Ð¡??	0	0	0	0	0	1	0	0	0	0	1	0	0	0	0	1	0	0	0	0	1	0	0	0	0	0	0	0	0	0	1	0	0	0	0	0	0	0	0	0	0	0	0	0	0	1
Cheng, 1976	Podiceps grisegena	Red-necked Grebe	³à¾±??	0	0	0	0	0	0	1	0	1	0	0	0	0	1	0	0	0	1	0	0	0	0	0	0	0	0	0	0	0	0	0	0	0	0	0	0	0	0	0	0	0	0	0	0	0	0
Cheng, 1976	Podiceps cristatus	Great Crested Grebe	·ïÍ·??	0	1	0	0	0	0	1	0	0	0	0	1	0	0	0	0	0	0	1	0	0	0	0	1	0	0	1	0	0	0	0	1	0	0	0	0	1	0	0	0	0	1	0	0	0	0
Cheng, 1976	Podiceps auritus	Horned Grebe	½Ç??	0	0	0	0	0	0	0	0	1	0	0	0	0	1	0	0	0	0	1	0	0	0	0	0	0	0	0	0	0	0	0	0	0	0	0	0	1	0	0	0	0	0	0	0	0	0
Cheng, 1976	Podiceps nigricollis	Black-necked Grebe	ºÚ¾±??	0	0	0	0	0	0	1	0	1	0	0	1	0	0	0	0	0	0	1	0	0	0	0	1	0	0	1	0	1	0	0	0	0	1	0	0	1	0	0	0	0	0	0	0	0	0
Cheng, 1976	Phoenicopterus roseus	Greater Flamingo	´óºìðÙ	0	0	0	0	0	0	0	0	0	0	0	0	0	0	0	0	0	0	0	0	0	0	0	0	0	0	0	0	0	0	0	0	0	0	0	0	0	0	0	0	0	0	0	0	0	0
Cheng, 1976	Phaethon aethereus	Red-billed Tropicbird	ºì×ìûs	0	0	0	0	0	0	0	0	0	0	0	0	0	0	0	0	0	0	0	0	0	0	0	0	0	0	0	0	0	0	0	0	0	0	0	0	0	0	0	0	0	0	0	0	0	0
Cheng, 1976	Phaethon rubricauda	Red-tailed Tropicbird	ºìÎ²ûs	0	0	0	0	0	0	0	0	0	0	0	0	0	0	0	0	0	0	0	0	0	0	0	0	0	0	0	0	0	0	0	0	0	0	0	0	0	0	0	0	0	0	0	0	0	0
Cheng, 1976	Phaethon lepturus	White-tailed Tropicbird	°×Î²ûs	0	0	0	0	0	0	0	0	0	0	0	0	0	0	0	0	0	0	0	0	0	0	0	0	0	0	0	0	0	0	0	0	0	0	0	0	0	0	0	0	0	0	0	0	0	0
Cheng, 1976	Mycteria leucocephala	Painted Stork	²ÊðÙ	0	0	0	0	0	0	0	0	0	0	0	0	0	0	0	0	0	0	1	0	0	0	0	0	0	0	0	0	0	0	0	0	0	0	0	0	0	0	0	0	0	0	0	0	0	0
Cheng, 1976	Anastomus oscitans	Asian Openbill	Ç¯×ìðÙ	0	0	0	0	0	0	0	0	0	0	0	0	0	0	0	0	0	0	0	0	0	0	0	0	0	0	0	0	0	0	0	0	0	0	0	0	0	0	0	0	0	0	0	0	0	0
Cheng, 1976	Ciconia nigra	Black Stork	ºÚðÙ	0	1	0	1	0	0	1	0	1	0	0	1	0	1	0	0	1	0	1	0	0	1	0	1	0	0	1	0	1	0	0	1	0	1	0	0	1	0	1	0	0	0	0	0	0	0
Cheng, 1976	Ciconia episcopus	Woolly-necked Stork	°×¾±ðÙ	0	0	0	0	0	0	0	0	0	0	0	0	0	0	0	0	0	0	0	0	0	0	0	0	0	0	0	0	0	0	0	0	0	0	0	0	0	0	0	0	0	0	0	0	0	0
Cheng, 1976	Ciconia ciconia	White Stork	°×ðÙ	0	0	0	0	0	0	0	0	0	0	0	0	0	0	0	0	0	0	0	0	0	0	0	0	0	0	1	0	0	0	0	1	0	0	0	0	1	0	0	0	0	0	0	0	0	0
Cheng, 1976	Ciconia boyciana	Oriental Stork	¶«·½°×ðÙ	0	1	0	1	0	0	1	0	1	0	0	1	0	1	0	0	0	0	1	0	0	0	0	0	0	0	0	0	0	0	0	0	0	0	0	0	0	0	0	0	0	0	0	0	0	0
Cheng, 1976	Leptoptilos javanicus	Lesser Adjutant	ÍºðÙ	0	0	0	0	0	0	0	0	0	0	0	0	0	0	0	0	0	0	0	0	0	0	0	0	0	0	0	0	0	0	0	0	0	0	0	0	0	0	0	0	0	0	0	0	0	0
Cheng, 1976	Threskiornis aethiopicus	African Sacred Ibis	·ÇÖÞ°×ûq	0	0	0	0	0	0	0	0	0	0	0	0	0	0	0	0	0	0	0	0	0	0	0	0	0	0	0	0	0	0	0	0	0	0	0	0	0	0	0	0	0	0	0	0	0	0
Cheng, 1976	Threskiornis melanocephalus	Black-headed Ibis	ºÚÍ·°×ûq	0	1	0	0	0	0	0	0	0	0	0	0	0	0	0	0	0	0	1	0	0	0	0	0	0	0	0	0	0	0	0	0	0	0	0	0	0	0	0	0	0	0	0	0	0	0
Cheng, 1976	Pseudibis davisoni	White-shouldered Ibis	°×¼çºÚûq	0	0	0	0	0	0	0	0	0	0	0	0	0	0	0	0	0	0	0	0	0	0	0	0	0	0	0	0	0	0	0	0	0	0	0	0	0	0	0	0	0	0	0	0	0	0
Cheng, 1976	Nipponia nippon	Crested Ibis	Öìûq	0	0	0	0	0	0	1	0	0	0	0	1	0	0	0	0	1	0	0	0	0	1	0	0	0	0	0	0	0	0	0	0	0	0	0	0	0	0	0	0	0	0	0	0	0	0
Cheng, 1976	Plegadis falcinellus	Glossy Ibis	²Êûq	0	0	0	0	0	0	0	0	0	0	0	0	0	0	0	0	0	0	0	0	0	0	0	0	0	0	0	0	0	0	0	0	0	0	0	0	0	0	0	0	0	0	0	0	0	0
Cheng, 1976	Platalea leucorodia	Eurasian Spoonbill	°×ÅýðØ	0	1	0	1	0	0	1	0	1	0	0	1	0	1	0	0	1	0	1	0	0	1	0	1	0	0	1	0	1	0	0	1	0	1	0	0	1	0	1	0	0	0	0	0	0	0
Cheng, 1976	Platalea minor	Black-faced Spoonbill	ºÚÁ³ÅýðØ	0	0	0	0	0	0	0	0	1	0	0	0	0	1	0	0	0	0	1	0	0	0	0	0	0	0	0	0	0	0	0	0	0	0	0	0	0	0	0	0	0	0	0	0	0	0
Cheng, 1976	Botaurus stellaris	Eurasian Bittern	´óÂéøZ	0	1	0	1	0	0	1	0	1	0	0	1	0	1	0	0	1	0	1	0	0	0	0	1	0	0	1	0	1	0	0	1	0	1	0	0	1	0	1	0	0	0	0	0	0	0
Cheng, 1976	Ixobrychus minutus	Little Bittern	Ð¡Î­øZ	0	0	0	0	0	0	0	0	0	0	0	0	0	0	0	0	0	0	0	0	0	0	0	0	0	0	0	0	0	0	0	0	0	0	0	0	1	0	1	0	0	0	0	0	0	0
Cheng, 1976	Ixobrychus sinensis	Yellow Bittern	»ÆÎ­øZ	0	0	0	0	0	0	1	0	0	0	0	1	0	0	0	0	1	0	0	0	0	1	0	0	0	0	1	0	0	0	0	0	0	0	0	0	0	0	0	0	0	0	0	0	0	0
Cheng, 1976	Ixobrychus eurhythmus	Von Schrenck's Bittern	×Ï±³Î­øZ	0	1	0	1	0	0	1	0	1	0	0	1	0	1	0	0	1	0	1	0	0	1	0	1	0	0	1	0	1	0	0	0	0	0	0	0	0	0	0	0	0	0	0	0	0	0
Cheng, 1976	Ixobrychus cinnamomeus	Cinnamon Bittern	ÀõÎ­øZ	0	0	0	0	0	0	1	0	0	0	0	0	0	0	0	0	1	0	0	0	0	1	0	0	0	0	0	0	0	0	0	0	0	0	0	0	0	0	0	0	0	0	0	0	0	0
Cheng, 1976	Ixobrychus flavicollis	Black Bittern	ºÚøZ	0	0	0	0	0	0	0	0	0	0	0	0	0	0	0	0	0	0	0	0	0	1	0	0	0	0	0	0	0	0	0	0	0	0	0	0	0	0	0	0	0	0	0	0	0	0
Cheng, 1976	Gorsachius magnificus	White-eared Night Heron	º£ÄÏøZ	0	0	0	0	0	0	0	0	0	0	0	0	0	0	0	0	0	0	0	0	0	0	0	0	0	0	0	0	0	0	0	0	0	0	0	0	0	0	0	0	0	0	0	0	0	0
Cheng, 1976	Gorsachius goisagi	Japanese Night Heron	ÀõøZ	0	0	0	0	0	0	0	0	0	0	0	0	0	0	0	0	0	0	0	0	0	0	0	0	0	0	0	0	0	0	0	0	0	0	0	0	0	0	0	0	0	0	0	0	0	0
Cheng, 1976	Gorsachius melanolophus	Malayan Night Heron	ºÚ¹ÚøZ	0	0	0	0	0	0	0	0	0	0	0	0	0	0	0	0	0	0	0	0	0	0	0	0	0	0	0	0	0	0	0	0	0	0	0	0	0	0	0	0	0	0	0	0	0	0
Cheng, 1976	Nycticorax nycticorax	Black-crowned Night Heron	Ò¹ðØ	0	0	0	0	0	0	1	0	0	0	0	1	0	0	0	0	1	0	0	0	0	1	0	0	0	0	0	0	0	0	0	0	0	0	0	0	0	0	0	0	0	0	0	0	0	0
Cheng, 1976	Nycticorax caledonicus	Nankeen Night Heron	×ØÒ¹ðØ	0	0	0	0	0	0	0	0	0	0	0	0	0	0	0	0	0	0	0	0	0	0	0	0	0	0	0	0	0	0	0	0	0	0	0	0	0	0	0	0	0	0	0	0	0	0
Cheng, 1976	Butorides striata	Striated Heron	ÂÌðØ	0	0	0	0	0	0	1	0	1	0	0	1	0	1	0	0	1	0	1	0	0	0	0	0	0	0	1	0	0	0	0	0	0	0	0	0	0	0	0	0	0	0	0	0	0	0
Cheng, 1976	Ardeola grayii	Indian Pond Heron	Ó¡¶È³ØðØ	0	0	0	0	0	0	0	0	0	0	0	0	0	0	0	0	0	0	0	0	0	0	0	0	0	0	0	0	0	0	0	0	0	0	0	0	0	0	0	0	0	0	0	0	0	0
Cheng, 1976	Ardeola bacchus	Chinese Pond Heron	³ØðØ	0	0	0	0	0	0	1	0	0	0	0	1	0	0	0	0	1	0	0	0	0	1	0	0	0	0	1	0	0	0	0	1	0	0	0	0	0	0	0	0	0	0	0	0	0	0
Cheng, 1976	Ardeola speciosa	Javan Pond Heron	×¦ÍÛ³ØðØ	0	0	0	0	0	0	0	0	0	0	0	0	0	0	0	0	0	0	0	0	0	0	0	0	0	0	0	0	0	0	0	0	0	0	0	0	0	0	0	0	0	0	0	0	0	0
Cheng, 1976	Bubulcus coromandus	Eastern Cattle Egret	Å£±³ðØ	0	0	0	0	0	0	0	0	0	0	0	0	0	0	0	0	0	0	0	1	0	0	0	0	0	0	0	0	0	0	0	0	0	0	0	0	0	0	0	0	0	0	0	0	0	0
Cheng, 1976	Ardea cinerea	Grey Heron	²ÔðØ	1	0	0	1	0	1	0	0	1	0	1	0	0	1	0	1	0	0	1	0	1	0	0	1	0	1	0	0	1	0	1	0	0	1	0	1	0	0	0	0	1	0	0	1	0	1
Cheng, 1976	Ardea insignis	White-bellied Heron	°×¸¹ðØ	0	0	0	0	0	0	0	0	0	0	0	0	0	0	0	0	0	0	0	0	0	0	0	0	0	0	0	0	0	0	0	0	0	0	0	0	0	0	0	0	0	0	0	0	0	0
Cheng, 1976	Ardea purpurea	Purple Heron	²ÝðØ	0	1	0	1	0	0	1	0	1	0	0	1	0	1	0	0	1	0	1	0	0	1	0	1	0	0	1	0	1	0	0	0	0	0	0	0	0	0	0	0	0	0	0	0	0	0
Cheng, 1976	Ardea alba	Great Egret	´ó°×ðØ	0	1	0	1	0	0	1	1	1	1	0	1	0	0	1	0	1	1	1	1	0	0	1	1	0	0	1	0	1	0	0	1	1	1	0	0	0	1	1	0	0	0	0	0	0	0
Cheng, 1976	Ardea intermedia	Intermediate Egret	ÖÐ°×ðØ	0	0	0	0	0	0	0	0	0	0	0	0	0	0	0	0	0	0	0	1	0	0	0	0	1	0	0	0	0	0	0	0	0	0	0	0	0	0	0	0	0	0	0	0	0	0
Cheng, 1976	Egretta picata	Pied Heron	°ßðØ	0	0	0	0	0	0	0	0	0	0	0	0	0	0	0	0	0	0	0	0	0	0	0	0	0	0	0	0	0	0	0	0	0	0	0	0	0	0	0	0	0	0	0	0	0	0
Cheng, 1976	Egretta novaehollandiae	White-faced Heron	°×Á³ðØ	0	0	0	0	0	0	0	0	0	0	0	0	0	0	0	0	0	0	0	0	0	0	0	0	0	0	0	0	0	0	0	0	0	0	0	0	0	0	0	0	0	0	0	0	0	0
Cheng, 1976	Egretta garzetta	Little Egret	°×ðØ	0	0	0	0	0	0	0	0	0	0	0	0	0	0	0	0	0	0	0	1	0	0	0	0	1	0	0	0	0	0	0	0	0	0	0	0	0	0	0	0	0	0	0	0	0	0
Cheng, 1976	Egretta sacra	Pacific Reef Heron	ÑÒðØ	0	0	0	0	0	0	0	0	0	0	0	0	0	0	0	0	0	0	0	0	0	0	0	0	0	0	0	0	0	0	0	0	0	0	0	0	0	0	0	0	0	0	0	0	0	0
Cheng, 1976	Egretta eulophotes	Chinese Egret	»Æ×ì°×ðØ	0	0	0	0	0	0	1	0	0	0	0	0	0	0	0	0	1	0	0	0	0	0	0	0	0	0	0	0	0	0	0	0	0	0	0	0	0	0	0	0	0	0	0	0	0	0
Cheng, 1976	Pelecanus onocrotalus	Great White Pelican	°×ðÃðÉ	0	0	0	0	0	0	0	0	0	0	0	0	0	0	0	0	0	0	0	0	0	0	0	0	1	0	0	0	0	0	0	0	1	1	0	0	0	1	1	0	0	0	0	0	0	0
Cheng, 1976	Pelecanus philippensis	Spot-billed Pelican	°ß×ìðÃðÉ	0	0	0	0	0	0	0	0	0	0	0	0	0	0	0	0	0	0	0	1	0	0	0	0	0	0	0	0	0	0	0	0	0	0	0	0	0	0	0	0	0	0	0	0	0	0
Cheng, 1976	Pelecanus crispus	Dalmatian Pelican	¾íÓððÃðÉ	0	0	0	0	0	0	0	0	0	0	0	0	0	0	0	0	0	0	1	0	0	0	0	1	0	0	0	0	0	0	0	1	0	0	0	0	0	0	0	0	0	0	0	0	0	0
Cheng, 1976	Fregata andrewsi	Christmas Frigatebird	°×¸¹¾ü½¢Äñ	0	0	0	0	0	0	0	0	0	0	0	0	0	0	0	0	0	0	0	0	0	0	0	0	0	0	0	0	0	0	0	0	0	0	0	0	0	0	0	0	0	0	0	0	0	0
Cheng, 1976	Fregata minor	Great Frigatebird	´ó¾ü½¢Äñ	0	0	0	0	0	0	0	0	0	0	0	0	0	0	0	0	0	0	1	0	0	0	0	0	0	0	0	0	0	0	0	0	0	0	0	0	0	0	0	0	0	0	0	0	0	0
Cheng, 1976	Fregata ariel	Lesser Frigatebird	°×°ß¾ü½¢Äñ	0	0	0	0	0	0	0	0	0	0	0	0	0	0	0	0	0	0	0	0	0	0	0	0	0	0	0	0	0	0	0	0	0	0	0	0	0	0	0	0	0	0	0	0	0	0
Cheng, 1976	Sula dactylatra	Masked Booby	À¶Á³öäÄñ	0	0	0	0	0	0	0	0	0	0	0	0	0	0	0	0	0	0	0	0	0	0	0	0	0	0	0	0	0	0	0	0	0	0	0	0	0	0	0	0	0	0	0	0	0	0
Cheng, 1976	Sula sula	Red-footed Booby	ºì½ÅöäÄñ	0	0	0	0	0	0	0	0	0	0	0	0	0	0	0	0	0	0	0	0	0	0	0	0	0	0	0	0	0	0	0	0	0	0	0	0	0	0	0	0	0	0	0	0	0	0
Cheng, 1976	Sula leucogaster	Brown Booby	ºÖöäÄñ	0	0	0	0	0	0	0	0	0	0	0	0	0	0	0	0	0	0	0	0	0	0	0	0	0	0	0	0	0	0	0	0	0	0	0	0	0	0	0	0	0	0	0	0	0	0
Cheng, 1976	Microcarbo niger	Little Cormorant	ºÚ¾±ðµðË	0	0	0	0	0	0	0	0	0	0	0	0	0	0	0	0	0	0	0	0	0	0	0	0	0	0	0	0	0	0	0	0	0	0	0	0	0	0	0	0	0	0	0	0	0	0
Cheng, 1976	Urile urile	Red-faced Cormorant	ºìÁ³ðµðË	0	0	0	0	0	0	0	1	0	0	0	0	0	0	0	0	0	0	0	0	0	0	0	0	0	0	0	0	0	0	0	0	0	0	0	0	0	0	0	0	0	0	0	0	0	0
Cheng, 1976	Urile pelagicus	Pelagic Cormorant	º£ðµðË	0	0	0	0	0	0	0	1	1	0	0	0	1	1	0	0	0	1	1	0	0	0	0	0	0	0	0	0	0	0	0	0	0	0	0	0	0	0	0	0	0	0	0	0	0	0
Cheng, 1976	Phalacrocorax capillatus	Japanese Cormorant	°µÂÌ±³ðµðË	0	0	0	0	0	0	1	0	1	0	0	0	0	0	0	0	1	0	1	0	0	0	0	0	0	0	0	0	0	0	0	0	0	0	0	0	0	0	0	0	0	0	0	0	0	0
Cheng, 1976	Phalacrocorax carbo	Great Cormorant	ÆÕÍ¨ðµðË	0	1	0	0	0	0	1	0	1	0	0	1	0	1	0	0	1	0	1	0	0	0	0	1	0	0	1	0	1	0	0	1	0	1	0	0	1	0	0	0	0	0	0	0	0	0
Cheng, 1976	Pandion haliaetus	Western Osprey	ðÊ	1	0	0	1	0	1	0	0	1	0	1	0	0	1	0	0	0	0	1	0	0	0	0	1	0	1	0	0	1	0	0	1	0	0	0	0	1	0	0	0	0	0	0	0	0	0
Cheng, 1976	Elanus caeruleus	Black-winged Kite	ºÚ³áð°	0	0	0	0	0	0	0	0	0	0	0	0	0	0	0	0	0	0	1	0	0	0	0	0	0	0	0	0	0	0	0	0	0	0	0	0	0	0	0	0	0	0	0	0	0	0
Cheng, 1976	Gypaetus barbatus	Bearded Vulture	ºúØ£ðÕ	0	0	0	0	0	0	0	0	0	1	0	0	0	0	0	0	0	0	0	1	1	0	0	0	0	0	0	0	0	0	0	0	0	0	0	1	0	0	0	0	1	0	0	0	0	1
Cheng, 1976	Neophron percnopterus	Egyptian Vulture	°×Ø£ðÕ	0	0	0	0	0	0	0	0	0	0	0	0	0	0	0	0	0	0	0	0	0	0	0	0	0	0	0	0	0	0	0	0	0	0	0	0	0	0	0	0	0	0	0	0	0	0
Cheng, 1976	Pernis apivorus	European Honey Buzzard	¾éÍ··äÓ¥	0	0	0	0	0	0	0	0	0	0	0	0	0	0	0	0	0	0	0	0	0	0	0	0	0	0	0	0	0	0	0	0	0	0	0	0	0	0	0	0	0	0	0	0	0	0
Cheng, 1976	Pernis ptilorhynchus	Crested Honey Buzzard	·ïÍ··äÓ¥	0	1	0	1	0	0	1	0	1	0	0	1	0	1	0	0	0	0	1	0	0	0	0	0	0	0	1	0	0	0	0	0	0	0	0	0	0	0	1	0	0	0	0	0	0	0
Cheng, 1976	Aviceda jerdoni	Jerdon's Baza	ºÖ¹Ú¾éöÀ	0	0	0	0	0	0	0	0	0	0	0	0	0	0	0	0	0	0	0	0	0	0	0	0	0	0	0	0	0	0	0	0	0	0	0	0	0	0	0	0	0	0	0	0	0	0
Cheng, 1976	Aviceda leuphotes	Black Baza	ºÚ¹Ú¾éöÀ	0	0	0	0	0	0	0	0	0	0	0	0	0	0	0	0	0	0	0	0	0	0	0	0	0	0	0	0	0	0	0	0	0	0	0	0	0	0	0	0	0	0	0	0	0	0
Cheng, 1976	Gyps bengalensis	White-rumped Vulture	°×±³Ø£ðÕ	0	0	0	0	0	0	0	0	0	0	0	0	0	0	0	0	0	0	0	0	0	0	0	0	0	0	0	0	0	0	0	0	0	0	0	0	0	0	0	0	0	0	0	0	0	0
Cheng, 1976	Gyps indicus	Indian Vulture	³¤×ìØ£ðÕ	0	0	0	0	0	0	0	0	0	0	0	0	0	0	0	0	0	0	0	0	0	0	0	0	0	0	0	0	0	0	0	0	0	0	0	0	0	0	0	0	0	0	0	0	0	0
Cheng, 1976	Gyps himalayensis	Himalayan Vulture	¸ßÉ½Ø£ðÕ	0	0	0	0	0	0	0	0	0	0	0	0	0	0	0	0	0	0	0	0	0	0	0	0	0	0	0	0	0	0	0	0	0	0	0	1	0	0	0	0	1	0	0	0	0	1
Cheng, 1976	Gyps fulvus	Griffon Vulture	Ø£ðÕ	0	0	0	0	0	0	0	0	0	0	0	0	0	0	0	0	0	0	0	0	0	0	0	0	0	0	0	0	0	0	0	0	0	0	0	0	0	0	0	0	0	0	0	0	0	0
Cheng, 1976	Sarcogyps calvus	Red-headed Vulture	ºÚØ£ðÕ	0	0	0	0	0	0	0	0	0	0	0	0	0	0	0	0	0	0	0	0	0	0	0	0	0	0	0	0	0	0	0	0	0	0	0	0	0	0	0	0	0	0	0	0	0	0
Cheng, 1976	Aegypius monachus	Cinereous Vulture	ÍºðÕ	0	0	0	0	0	0	0	0	0	1	0	0	0	0	0	0	0	0	0	1	0	0	0	0	1	1	0	0	0	0	1	0	0	0	0	1	0	0	0	0	1	0	0	0	0	1
Cheng, 1976	Spilornis cheela	Crested Serpent Eagle	Éßµñ	0	0	0	0	0	0	0	0	0	0	0	0	0	0	0	0	0	0	0	0	0	0	0	0	0	0	0	0	0	0	0	0	0	0	0	0	0	0	0	0	0	0	0	0	0	0
Cheng, 1976	Circaetus gallicus	Short-toed Snake Eagle	¶ÌÖºµñ	0	0	0	0	0	0	0	0	0	0	0	0	0	0	0	0	0	0	0	1	0	0	0	0	1	0	0	0	0	0	0	0	0	0	0	0	1	0	0	0	0	0	0	0	0	0
Cheng, 1976	Nisaetus cirrhatus	Changeable Hawk-Eagle	·ïÍ·Ó¥µñ	0	0	0	0	0	0	0	0	0	0	0	0	0	0	0	0	0	0	0	0	0	0	0	0	0	0	0	0	0	0	0	0	0	0	0	0	0	0	0	0	0	0	0	0	0	0
Cheng, 1976	Nisaetus nipalensis	Mountain Hawk-Eagle	Ó¥µñ	0	0	0	1	0	0	0	0	1	0	0	0	0	0	0	0	0	0	0	0	0	0	0	0	0	0	0	0	0	0	0	0	0	0	0	0	0	0	0	0	0	0	0	0	0	1
Cheng, 1976	Lophotriorchis kienerii	Rufous-bellied Eagle	×Ø¸¹öÀµñ	0	0	0	0	0	0	0	0	0	0	0	0	0	0	0	0	0	0	0	0	0	0	0	0	0	0	0	0	0	0	0	0	0	0	0	0	0	0	0	0	0	0	0	0	0	0
Cheng, 1976	Ictinaetus malaiensis	Black Eagle	ÁÖµñ	0	0	0	0	0	0	0	0	0	0	0	0	0	0	0	0	0	0	0	0	0	0	0	0	0	0	0	0	0	0	0	0	0	0	0	0	0	0	0	0	0	0	0	0	0	0
Cheng, 1976	Clanga clanga	Greater Spotted Eagle	ÎÚµñ	1	0	0	0	0	1	0	0	0	0	1	0	0	0	0	0	0	0	1	0	0	0	0	0	0	1	0	0	0	0	0	0	0	0	0	1	0	0	0	0	0	0	0	0	0	0
Cheng, 1976	Hieraaetus pennatus	Booted Eagle	Ñ¥öÀµñ	0	0	0	0	0	0	0	1	0	0	0	0	1	0	0	0	0	1	0	0	0	0	0	0	0	0	0	0	0	0	0	1	0	0	0	0	1	0	0	0	0	0	0	0	0	0
Cheng, 1976	Aquila nipalensis	Steppe Eagle	²ÝÔ­µñ	0	0	0	0	0	0	0	1	1	0	0	0	1	1	0	0	0	1	1	0	0	1	0	1	0	0	1	0	1	0	0	1	0	1	0	0	1	0	1	0	0	0	0	0	0	0
Cheng, 1976	Aquila heliaca	Eastern Imperial Eagle	°×¼çµñ	0	0	0	0	0	0	0	0	1	0	0	0	0	1	0	0	0	0	1	0	0	0	1	1	0	0	0	0	0	0	0	0	0	0	0	0	1	0	0	0	0	0	0	0	0	0
Cheng, 1976	Aquila chrysaetos	Golden Eagle	½ðµñ	0	1	0	0	0	0	0	1	1	0	0	0	1	1	0	1	0	0	0	0	1	0	0	0	0	1	0	0	0	0	1	0	0	0	0	1	0	0	0	0	1	0	0	0	0	1
Cheng, 1976	Aquila fasciata	Bonelli's Eagle	°×¸¹öÀµñ	0	0	0	0	0	0	0	0	0	0	0	0	0	0	0	0	0	0	0	1	0	0	0	0	0	0	0	0	0	0	0	0	0	0	0	0	0	0	0	0	0	0	0	0	0	0
Cheng, 1976	Accipiter trivirgatus	Crested Goshawk	·ïÍ·Ó¥	0	0	0	0	0	0	0	0	0	0	0	0	0	0	0	0	0	0	0	0	0	0	0	0	0	0	0	0	0	0	0	0	0	0	0	0	0	0	0	0	0	0	0	0	0	0
Cheng, 1976	Accipiter badius	Shikra	ºÖ¶úÓ¥	0	0	0	0	0	0	0	0	0	0	0	0	0	0	0	0	0	0	0	0	0	0	0	0	0	0	0	0	0	0	0	1	0	0	0	0	0	0	0	0	0	0	0	0	0	0
Cheng, 1976	Accipiter soloensis	Chinese Sparrowhawk	³à¸¹Ó¥	0	0	0	0	0	0	0	0	0	0	0	0	0	0	0	0	0	0	0	1	0	0	0	0	0	0	0	0	0	0	0	0	0	0	0	0	0	0	0	0	0	0	0	0	0	0
Cheng, 1976	Accipiter gularis	Japanese Sparrowhawk	ÈÕ±¾ËÉÈ¸Ó¥	0	1	0	1	0	0	1	0	1	0	0	1	0	1	0	0	1	0	1	0	0	1	0	1	0	0	1	0	1	0	0	0	0	0	0	0	0	0	0	0	0	0	0	0	0	0
Cheng, 1976	Accipiter virgatus	Besra	ËÉÈ¸Ó¥	0	0	0	0	0	0	0	0	0	0	0	0	0	0	0	0	0	0	0	0	0	0	0	0	0	0	0	0	0	0	0	0	0	0	0	0	0	0	0	0	0	0	0	0	0	1
Cheng, 1976	Accipiter nisus	Eurasian Sparrowhawk	È¸Ó¥	0	1	0	1	0	0	1	0	1	0	0	1	0	1	0	0	0	1	1	0	0	0	1	1	0	0	1	0	1	0	0	0	0	0	0	0	0	0	0	0	0	0	0	0	0	1
Cheng, 1976	Accipiter gentilis	Northern Goshawk	²ÔÓ¥	0	1	0	1	0	0	0	1	1	0	0	0	1	1	0	0	0	1	1	0	0	0	1	1	0	0	1	0	1	0	0	0	1	1	0	0	1	1	1	0	0	0	0	0	0	0
Cheng, 1976	Circus aeruginosus	Western Marsh Harrier	°×Í·ðÎ	0	0	0	0	0	0	0	0	0	0	0	0	0	0	0	0	0	0	0	0	0	0	0	0	0	0	0	0	0	0	0	1	0	0	0	0	1	0	0	0	0	0	0	0	0	0
Cheng, 1976	Circus spilonotus	Eastern Marsh Harrier	°×¸¹ðÎ	0	1	0	0	0	0	1	0	1	0	0	1	0	1	0	0	0	0	1	0	0	0	0	1	0	0	1	0	0	0	0	1	0	1	0	0	0	0	0	0	0	0	0	0	0	0
Cheng, 1976	Circus cyaneus	Hen Harrier	°×Î²ðÎ	0	1	0	1	0	0	1	0	1	0	0	1	0	1	0	0	0	0	1	0	0	1	1	1	0	0	1	0	1	0	0	1	0	1	0	0	1	0	1	0	0	0	0	0	0	0
Cheng, 1976	Circus macrourus	Pallid Harrier	²ÝÔ­ðÎ	0	0	0	0	0	0	0	0	0	0	0	0	0	0	0	0	0	0	0	1	0	0	0	0	0	0	0	0	0	0	0	0	0	0	1	0	1	0	0	0	0	0	0	0	1	0
Cheng, 1976	Circus melanoleucos	Pied Harrier	ÈµðÎ	0	1	0	1	0	0	1	0	1	0	0	1	0	1	0	0	0	0	1	0	0	0	0	0	0	0	1	0	1	0	0	0	0	0	0	0	0	0	0	0	0	0	0	0	0	0
Cheng, 1976	Circus pygargus	Montagu's Harrier	ÎÚ»ÒðÎ	0	0	0	0	0	0	0	0	0	0	0	0	0	0	0	0	0	0	0	1	0	0	0	0	0	0	0	0	0	0	0	0	0	0	0	0	1	0	0	0	0	0	0	0	0	0
Cheng, 1976	Milvus migrans	Black Kite	ºÚð°	1	0	0	0	0	1	0	0	0	0	1	0	0	0	0	1	0	0	0	0	1	0	0	0	0	1	0	0	0	0	1	0	0	0	0	1	0	0	0	0	1	0	0	0	0	1
Cheng, 1976	Haliastur indus	Brahminy Kite	Àõð°	0	0	0	0	0	0	0	0	0	0	0	0	0	0	0	0	0	0	0	0	0	0	0	0	0	0	0	0	0	0	0	0	0	0	0	0	0	0	0	0	0	0	0	0	0	0
Cheng, 1976	Haliaeetus leucogaster	White-bellied Sea Eagle	°×¸¹º£µñ	0	0	0	0	0	0	0	0	0	0	0	0	0	0	0	0	0	0	0	0	0	0	0	0	0	0	0	0	0	0	0	0	0	0	0	0	0	0	0	0	0	0	0	0	0	0
Cheng, 1976	Haliaeetus leucoryphus	Pallas's Fish Eagle	Óñ´øº£µñ	0	1	0	0	0	0	0	0	0	0	0	1	0	0	0	0	0	0	1	0	0	0	0	1	0	0	1	0	0	0	0	1	0	1	0	0	1	0	0	0	0	1	0	1	0	0
Cheng, 1976	Haliaeetus albicilla	White-tailed Eagle	°×Î²º£µñ	0	1	0	0	0	0	1	0	1	0	0	1	0	1	0	0	0	0	1	0	0	0	1	0	0	0	1	0	0	0	0	0	1	0	0	0	0	0	0	0	0	0	0	0	0	0
Cheng, 1976	Haliaeetus pelagicus	Steller's Sea Eagle	»¢Í·º£µñ	0	0	0	0	0	0	0	1	0	0	0	0	0	0	0	0	0	0	0	1	0	0	0	0	0	0	0	0	0	0	0	0	0	0	0	0	0	0	0	0	0	0	0	0	0	0
Cheng, 1976	Haliaeetus humilis	Lesser Fish Eagle	Óæµñ	0	0	0	0	0	0	0	0	0	0	0	0	0	0	0	0	0	0	0	0	0	0	0	0	0	0	0	0	0	0	0	0	0	0	0	0	0	0	0	0	0	0	0	0	0	0
Cheng, 1976	Butastur teesa	White-eyed Buzzard	°×ÑÛù\Ó¥	0	0	0	0	0	0	0	0	0	0	0	0	0	0	0	0	0	0	0	0	0	0	0	0	0	0	0	0	0	0	0	0	0	0	0	0	0	0	0	0	0	0	0	0	0	0
Cheng, 1976	Butastur liventer	Rufous-winged Buzzard	×Ø³áù\Ó¥	0	0	0	0	0	0	0	0	0	0	0	0	0	0	0	0	0	0	0	0	0	0	0	0	0	0	0	0	0	0	0	0	0	0	0	0	0	0	0	0	0	0	0	0	0	0
Cheng, 1976	Butastur indicus	Grey-faced Buzzard	»ÒÁ³ù\Ó¥	0	0	0	0	0	0	1	0	1	0	0	1	0	1	0	0	1	0	1	0	0	0	0	0	0	0	0	0	0	0	0	0	0	0	0	0	0	0	0	0	0	0	0	0	0	0
Cheng, 1976	Buteo lagopus	Rough-legged Buzzard	Ã«½Åù\	0	0	1	1	0	0	0	1	1	0	0	0	1	1	0	0	0	1	1	0	0	0	0	0	0	0	0	0	0	0	0	0	1	1	0	0	0	1	1	0	0	0	0	0	0	0
Cheng, 1976	Buteo hemilasius	Upland Buzzard	´óù\	1	0	0	0	0	1	0	0	0	0	1	0	0	0	0	0	0	1	1	0	1	0	1	1	0	1	0	0	0	0	1	0	0	0	0	0	0	0	1	0	0	0	0	0	0	1
Cheng, 1976	Buteo japonicus	Eastern Buzzard	ÆÕÍ¨ù\	0	1	0	1	0	0	1	0	1	0	0	1	0	1	0	0	0	0	1	0	0	0	0	1	0	0	1	0	1	0	0	0	0	1	0	0	0	0	1	0	0	0	0	0	0	0
Cheng, 1976	Buteo refectus	Himalayan Buzzard	Ï²É½ù\	0	0	0	0	0	0	0	0	0	0	0	0	0	0	0	0	0	0	0	0	0	0	0	0	0	0	0	0	0	0	0	0	0	0	0	0	0	0	0	0	0	0	0	0	0	1
Cheng, 1976	Buteo rufinus	Long-legged Buzzard	×ØÎ²ù\	0	0	0	0	0	0	0	0	0	0	0	0	0	0	0	0	0	0	0	0	0	0	0	0	0	0	0	0	0	0	1	0	0	0	0	1	0	0	0	0	0	0	0	0	0	0
Cheng, 1976	Buteo buteo	Common Buzzard	Å·ÑÇù\	0	0	0	0	0	0	0	0	0	0	0	0	0	0	0	0	0	0	0	0	0	0	0	0	0	0	0	0	0	0	0	0	1	0	0	0	0	1	0	0	0	0	0	0	0	0
Cheng, 1976	Otis tarda	Great Bustard	´óð±	0	1	0	0	0	0	0	1	1	0	0	1	1	1	0	0	0	1	1	0	0	0	1	1	0	0	1	0	0	0	0	1	0	0	0	1	0	0	0	0	0	0	0	0	0	0
Cheng, 1976	Chlamydotis macqueenii	Macqueen's Bustard	²¨°ßð±	0	0	0	0	0	0	0	0	0	0	0	0	0	0	0	0	0	0	0	0	0	0	0	0	0	0	0	0	0	0	0	1	0	1	0	0	1	0	1	0	0	0	0	0	0	0
Cheng, 1976	Tetrax tetrax	Little Bustard	Ð¡ð±	0	0	0	0	0	0	0	0	0	0	0	0	0	0	0	0	0	0	0	0	0	0	0	0	0	0	0	0	0	0	0	0	0	1	0	0	1	0	1	0	0	0	0	0	0	0
Cheng, 1976	Rallus aquaticus	Water Rail	Î÷·½Ñí¼¦	0	0	0	0	0	0	0	0	0	0	0	0	0	0	0	0	0	0	0	0	0	0	0	0	0	0	0	0	0	0	1	0	0	0	0	1	0	0	0	0	1	0	0	0	0	1
Cheng, 1976	Rallus indicus	Brown-cheeked Rail	ÆÕÍ¨Ñí¼¦	0	1	0	1	0	0	1	0	1	0	0	1	0	1	0	0	0	0	1	0	0	0	0	1	0	0	1	0	1	0	0	0	0	0	0	0	0	0	0	0	0	0	0	0	0	0
Cheng, 1976	Crex crex	Corn Crake	³¤½ÅÑí¼¦	0	0	0	0	0	0	0	0	0	0	0	0	0	0	0	0	0	0	0	0	0	0	0	0	0	0	0	0	0	0	0	0	0	0	0	0	1	0	0	0	0	0	0	0	0	0
Cheng, 1976	Lewinia striata	Slaty-breasted Rail	À¶ÐØÑí¼¦	0	0	0	0	0	0	0	0	0	0	0	0	0	0	0	0	0	0	0	0	0	0	0	0	0	0	0	0	0	0	0	0	0	0	0	0	0	0	0	0	0	0	0	0	0	0
Cheng, 1976	Porzana porzana	Spotted Crake	°ßÐØÌï¼¦	0	0	0	0	0	0	0	0	0	0	0	0	0	0	0	0	0	0	0	0	0	0	0	0	0	0	0	0	0	0	0	0	0	1	0	0	0	0	1	0	0	0	0	0	0	0
Cheng, 1976	Gallinula chloropus	Common Moorhen	ºÚË®¼¦	0	0	0	0	0	0	1	0	0	0	0	1	0	0	0	0	1	0	0	0	0	1	0	1	0	0	0	0	0	0	0	1	0	0	0	0	1	0	0	0	0	0	0	0	0	1
Cheng, 1976	Fulica atra	Eurasian Coot	¹Ç¶¥¼¦	0	1	0	1	0	0	1	0	1	0	0	1	0	1	0	0	1	0	1	0	0	1	0	1	0	0	1	0	1	0	0	1	0	1	0	0	1	0	1	0	0	0	0	0	0	0
Cheng, 1976	Porphyrio poliocephalus	Grey-headed Swamphen	×ÏË®¼¦	0	0	0	0	0	0	0	0	0	0	0	0	0	0	0	0	0	0	0	0	0	0	0	0	0	0	0	0	0	0	0	0	0	0	0	0	0	0	0	0	0	0	0	0	0	0
Cheng, 1976	Coturnicops exquisitus	Swinhoe's Rail	»¨Ìï¼¦	0	1	0	1	0	0	0	0	1	0	0	0	0	1	0	0	0	0	1	0	0	0	0	0	0	0	1	0	1	0	0	0	0	0	0	0	0	0	0	0	0	0	0	0	0	0
Cheng, 1976	Zapornia paykullii	Band-bellied Crake	°ßÐ²Ìï¼¦	0	0	0	0	0	0	1	0	1	0	0	1	0	1	0	0	1	0	1	0	0	0	0	0	0	0	1	0	1	0	0	0	0	0	0	0	0	0	0	0	0	0	0	0	0	0
Cheng, 1976	Zapornia bicolor	Black-tailed Crake	×Ø±³Ìï¼¦	0	0	0	0	0	0	0	0	0	0	0	0	0	0	0	0	0	0	0	0	0	0	0	0	0	0	0	0	0	0	0	0	0	0	0	0	0	0	0	0	0	0	0	0	0	0
Cheng, 1976	Zapornia akool	Brown Crake	ºì½Å¿à¶ñÄñ	0	0	0	0	0	0	0	0	0	0	0	0	0	0	0	0	0	0	0	0	0	0	0	0	0	0	0	0	0	0	0	0	0	0	0	0	0	0	0	0	0	0	0	0	0	0
Cheng, 1976	Zapornia pusilla	Baillon's Crake	Ð¡Ìï¼¦	0	1	0	1	0	0	1	0	1	0	0	1	0	1	0	0	1	0	1	0	0	1	0	1	0	0	1	0	1	0	0	1	0	1	0	0	0	0	1	0	0	0	0	0	0	0
Cheng, 1976	Zapornia parva	Little Crake	¼§Ìï¼¦	0	0	0	0	0	0	0	0	0	0	0	0	0	0	0	0	0	0	0	0	0	0	0	0	0	0	0	0	0	0	0	1	0	1	0	0	0	0	1	0	0	0	0	0	0	0
Cheng, 1976	Zapornia fusca	Ruddy-breasted Crake	ºìÐØÌï¼¦	0	0	0	0	0	0	1	0	0	0	0	1	0	0	0	0	1	0	1	0	0	1	0	0	0	0	0	0	0	0	0	0	0	0	0	0	0	0	0	0	0	0	0	0	0	0
Cheng, 1976	Rallina eurizonoides	Slaty-legged Crake	°×ºí°ßÑí¼¦	0	0	0	0	0	0	0	0	0	0	0	0	0	0	0	0	0	0	0	0	0	0	0	0	0	0	0	0	0	0	0	0	0	0	0	0	0	0	0	0	0	0	0	0	0	0
Cheng, 1976	Rallina fasciata	Red-legged Crake	ºìÍÈ°ßÑí¼¦	0	0	0	0	0	0	0	0	0	0	0	0	0	0	0	0	0	0	0	0	0	0	0	0	0	0	0	0	0	0	0	0	0	0	0	0	0	0	0	0	0	0	0	0	0	0
Cheng, 1976	Poliolimnas cinereus	White-browed Crake	°×Ã¼¿à¶ñÄñ	0	0	0	0	0	0	0	0	0	0	0	0	0	0	0	0	0	0	0	0	0	0	0	0	0	0	0	0	0	0	0	0	0	0	0	0	0	0	0	0	0	0	0	0	0	0
Cheng, 1976	Gallicrex cinerea	Watercock	¶­¼¦	0	0	0	0	0	0	1	0	0	0	0	1	0	0	0	0	1	0	0	0	0	0	0	0	0	0	0	0	0	0	0	0	0	0	0	0	0	0	0	0	0	0	0	0	0	0
Cheng, 1976	Amaurornis phoenicurus	White-breasted Waterhen	°×ÐØ¿à¶ñÄñ	0	0	0	0	0	0	0	0	0	0	0	0	0	0	0	0	0	0	0	1	0	0	0	0	1	0	0	0	0	0	0	0	0	0	0	0	0	0	0	0	0	0	0	0	0	0
Cheng, 1976	Leucogeranus leucogeranus	Siberian Crane	°×º×	0	1	0	0	0	0	0	0	1	0	0	0	0	1	0	0	0	0	1	0	0	0	0	0	0	0	1	0	0	0	0	0	0	0	0	0	0	0	1	0	0	0	0	0	0	0
Cheng, 1976	Antigone canadensis	Sandhill Crane	É³Çðº×	0	0	0	0	0	0	0	0	0	0	0	0	0	0	0	0	0	0	0	0	0	0	0	0	0	0	0	0	0	0	0	0	0	0	0	0	0	0	0	0	0	0	0	0	0	0
Cheng, 1976	Antigone vipio	White-naped Crane	°×Õíº×	0	1	0	0	0	0	0	0	1	0	0	0	0	1	0	0	0	0	1	0	0	0	0	0	0	0	1	0	0	0	0	0	0	0	0	0	0	0	0	0	0	0	0	0	0	0
Cheng, 1976	Antigone antigone	Sarus Crane	³à¾±º×	0	0	0	0	0	0	0	0	0	0	0	0	0	0	0	0	0	0	0	0	0	0	0	0	0	0	0	0	0	0	0	0	0	0	0	0	0	0	0	0	0	0	0	0	0	0
Cheng, 1976	Grus virgo	Demoiselle Crane	ËòÓðº×	0	1	0	0	0	0	0	0	1	0	0	0	0	1	0	0	0	0	1	0	0	0	0	0	0	0	1	0	0	0	0	1	0	0	0	0	1	0	0	0	0	0	0	0	0	0
Cheng, 1976	Grus japonensis	Red-crowned Crane	µ¤¶¥º×	0	0	0	0	0	0	1	0	1	0	0	1	0	1	0	0	0	0	1	0	0	0	0	0	0	0	1	0	0	0	0	0	0	0	0	0	0	0	0	0	0	0	0	0	0	0
Cheng, 1976	Grus grus	Common Crane	»Òº×	0	0	0	1	0	0	0	0	1	0	0	0	0	1	0	0	0	1	1	0	0	0	0	1	0	0	1	0	1	0	0	0	0	1	0	0	1	0	1	0	0	0	0	0	0	0
Cheng, 1976	Grus monacha	Hooded Crane	°×Í·º×	0	1	0	0	0	0	1	0	0	0	0	0	0	1	0	0	0	0	1	0	0	0	0	0	0	0	1	0	1	0	0	0	0	0	0	0	0	0	0	0	0	0	0	0	0	0
Cheng, 1976	Grus nigricollis	Black-necked Crane	ºÚ¾±º×	0	0	0	0	0	0	0	0	0	0	0	0	0	0	0	0	0	0	0	0	0	0	0	0	0	0	0	0	0	0	0	0	0	0	0	0	0	0	0	0	0	1	0	1	0	0
Cheng, 1976	Turnix sylvaticus	Common Buttonquail	ÁÖÈýÖºðÈ	0	0	0	0	0	0	0	0	0	0	0	0	0	0	0	0	0	0	0	0	0	0	0	0	0	0	0	0	0	0	0	0	0	0	0	0	0	0	0	0	0	0	0	0	0	0
Cheng, 1976	Turnix tanki	Yellow-legged Buttonquail	»Æ½ÅÈýÖºðÈ	0	1	0	0	0	0	1	0	0	0	0	1	0	0	0	0	1	0	0	0	0	1	0	0	0	0	1	0	0	0	0	0	0	0	0	0	0	0	0	0	0	0	0	0	0	0
Cheng, 1976	Turnix suscitator	Barred Buttonquail	×ØÈýÖºðÈ	0	0	0	0	0	0	0	0	0	0	0	0	0	0	0	0	0	0	0	0	0	0	0	0	0	0	0	0	0	0	0	0	0	0	0	0	0	0	0	0	0	0	0	0	0	0
Cheng, 1976	Burhinus oedicnemus	Eurasian Stone-curlew	Å·Ê¯ûa	0	0	0	0	0	0	0	0	0	0	0	0	0	0	0	0	0	0	0	0	0	0	0	0	0	0	0	0	0	0	0	0	0	0	0	0	0	0	0	0	0	0	0	0	0	0
Cheng, 1976	Esacus recurvirostris	Great Stone-curlew	´óÊ¯ûa	0	0	0	0	0	0	0	0	0	0	0	0	0	0	0	0	0	0	0	0	0	0	0	0	0	0	0	0	0	0	0	0	0	0	0	0	0	0	0	0	0	0	0	0	0	0
Cheng, 1976	Haematopus ostralegus	Eurasian Oystercatcher	òÃðÖ	0	0	0	0	0	0	1	0	0	0	0	1	0	0	0	0	1	0	0	0	0	0	0	0	0	0	0	0	0	0	0	0	0	0	0	0	0	0	1	0	0	0	0	0	0	0
Cheng, 1976	Ibidorhyncha struthersii	Ibisbill	ûq×ìðÖ	0	0	0	0	0	0	0	0	0	0	0	0	0	0	0	1	0	0	0	0	1	0	0	0	0	1	0	0	0	0	1	0	0	0	0	1	0	0	0	0	1	0	0	0	0	1
Cheng, 1976	Himantopus himantopus	Black-winged Stilt	ºÚ³á³¤½ÅðÖ	0	0	0	0	0	0	0	0	1	0	0	0	0	1	0	0	0	0	1	0	0	0	0	1	0	0	0	0	1	0	0	1	0	0	0	0	1	0	0	0	0	0	0	0	0	0
Cheng, 1976	Recurvirostra avosetta	Pied Avocet	·´×ìðÖ	0	0	0	0	0	0	0	0	1	0	0	0	0	1	0	0	0	0	1	0	0	0	0	1	0	0	1	0	0	0	0	1	0	0	0	0	1	0	0	0	0	0	0	0	0	0
Cheng, 1976	Vanellus vanellus	Northern Lapwing	·ïÍ·Âó¼¦	0	1	0	1	0	0	1	0	1	0	0	1	0	1	0	0	0	0	1	0	0	0	0	0	0	0	1	0	0	0	0	1	0	0	0	0	1	0	0	0	0	0	0	0	0	0
Cheng, 1976	Vanellus duvaucelii	River Lapwing	¾à³áÂó¼¦	0	0	0	0	0	0	0	0	0	0	0	0	0	0	0	0	0	0	0	0	0	0	0	0	0	0	0	0	0	0	0	0	0	0	0	0	0	0	0	0	0	0	0	0	0	0
Cheng, 1976	Vanellus cinereus	Grey-headed Lapwing	»ÒÍ·Âó¼¦	0	0	0	0	0	0	1	0	0	0	0	1	0	0	0	0	0	0	1	0	0	0	0	0	0	0	1	0	0	0	0	0	0	0	0	0	0	0	0	0	0	0	0	0	0	0
Cheng, 1976	Vanellus indicus	Red-wattled Lapwing	Èâ´¹Âó¼¦	0	0	0	0	0	0	0	0	0	0	0	0	0	0	0	0	0	0	0	0	0	0	0	0	0	0	0	0	0	0	0	0	0	0	0	0	0	0	0	0	0	0	0	0	0	0
Cheng, 1976	Vanellus gregarius	Sociable Lapwing	»Æ¼ÕÂó¼¦	0	0	0	0	0	0	0	0	0	0	0	0	0	0	0	0	0	0	0	0	0	0	0	0	0	0	0	0	0	0	0	0	0	0	0	0	0	0	0	0	0	0	0	0	0	0
Cheng, 1976	Vanellus leucurus	White-tailed Lapwing	°×Î²Âó¼¦	0	0	0	0	0	0	0	0	0	0	0	0	0	0	0	0	0	0	0	0	0	0	0	0	0	0	0	0	0	0	0	0	0	0	0	0	0	0	0	0	0	0	0	0	0	0
Cheng, 1976	Pluvialis apricaria	European Golden Plover	Å·½ðûa	0	0	0	0	0	0	0	0	0	0	0	0	0	0	0	0	0	0	0	0	0	0	0	0	0	0	0	0	0	0	0	0	0	0	0	0	0	0	0	0	0	0	0	0	0	0
Cheng, 1976	Pluvialis fulva	Pacific Golden Plover	½ð°ßûa	0	0	0	1	0	0	0	0	1	0	0	0	0	1	0	0	0	0	1	0	0	0	0	1	0	0	0	0	1	0	0	0	0	1	0	0	0	0	1	0	0	0	0	0	0	0
Cheng, 1976	Pluvialis squatarola	Grey Plover	»Ò°ßûa	0	0	0	0	0	0	0	0	1	0	0	0	0	1	0	0	0	0	1	0	0	0	0	1	0	0	0	0	0	0	0	0	0	1	0	0	0	0	1	0	0	0	0	0	0	0
Cheng, 1976	Charadrius hiaticula	Common Ringed Plover	½£ûa	0	0	0	0	0	0	0	0	0	0	0	0	0	0	0	0	0	0	0	0	0	0	0	0	0	0	0	0	0	0	0	0	0	0	0	0	0	0	0	0	0	0	0	0	0	0
Cheng, 1976	Charadrius placidus	Long-billed Plover	³¤×ì½£ûa	0	1	0	1	0	0	1	0	1	0	0	1	0	1	0	0	1	1	1	0	0	1	0	1	0	0	1	0	1	0	0	0	0	0	0	0	0	0	0	0	0	0	0	0	0	0
Cheng, 1976	Charadrius dubius	Little Ringed Plover	½ð¿ôûa	0	1	0	1	0	0	1	0	1	0	0	1	0	1	0	0	1	0	1	0	0	1	0	1	0	0	1	0	1	0	0	1	0	1	0	0	1	0	1	0	0	0	0	0	0	0
Cheng, 1976	Charadrius alexandrinus	Kentish Plover	»·¾±ûa	0	0	0	0	0	0	1	0	1	0	0	1	0	1	0	0	1	0	1	0	0	1	0	0	0	0	1	0	0	0	0	1	0	0	0	0	1	0	0	0	0	0	0	0	0	0
Cheng, 1976	Charadrius dealbatus	White-faced Plover	°×Á³ûa	0	0	0	0	0	0	0	0	0	0	0	0	0	0	0	0	0	0	0	0	0	0	0	0	0	0	0	0	0	0	0	0	0	0	0	0	0	0	0	0	0	0	0	0	0	0
Cheng, 1976	Charadrius mongolus	Lesser Sand Plover	ÃÉ¹ÅÉ³ûa	0	0	0	0	0	0	0	0	1	0	0	0	0	1	0	0	0	0	1	0	0	0	0	0	0	0	0	0	1	0	0	1	0	0	0	0	1	0	0	0	0	0	0	0	0	0
Cheng, 1976	Charadrius leschenaultii	Greater Sand Plover	Ìú×ìÉ³ûa	0	0	0	0	0	0	0	0	1	0	0	0	0	1	0	0	0	0	1	0	0	0	0	1	0	0	0	0	0	0	0	1	0	0	0	0	1	0	0	0	0	0	0	0	0	0
Cheng, 1976	Charadrius asiaticus	Caspian Plover	ºìÐØûa	0	0	0	0	0	0	0	0	0	0	0	0	0	0	0	0	0	0	0	0	0	0	0	0	0	0	0	0	0	0	0	0	0	0	0	0	1	0	0	0	0	0	0	0	0	0
Cheng, 1976	Charadrius veredus	Oriental Plover	¶«·½ûa	0	0	0	0	0	0	1	0	0	0	0	1	0	0	0	0	0	0	1	0	0	0	0	0	0	0	1	0	0	0	0	0	0	0	0	0	0	0	0	0	0	0	0	0	0	0
Cheng, 1976	Charadrius morinellus	Eurasian Dotterel	Ð¡×ìûa	0	0	0	1	0	0	0	0	0	0	0	0	0	0	0	0	0	0	0	0	0	0	0	0	0	0	0	0	0	0	0	0	0	0	0	0	0	0	1	0	0	0	0	0	0	0
Cheng, 1976	Rostratula benghalensis	Greater Painted-snipe	²ÊðÖ	0	0	0	0	0	0	1	0	0	0	0	1	0	0	0	0	1	0	0	0	0	0	0	0	0	0	0	0	0	0	0	0	0	0	0	0	0	0	0	0	0	0	0	0	0	0
Cheng, 1976	Hydrophasianus chirurgus	Pheasant-tailed Jacana	Ë®ïô	0	0	0	0	0	0	0	0	0	0	0	0	0	0	0	0	0	0	0	1	0	0	0	0	1	0	0	0	0	0	0	0	0	0	0	0	0	0	0	0	0	0	0	0	0	0
Cheng, 1976	Metopidius indicus	Bronze-winged Jacana	Í­³áË®ïô	0	0	0	0	0	0	0	0	0	0	0	0	0	0	0	0	0	0	0	0	0	0	0	0	0	0	0	0	0	0	0	0	0	0	0	0	0	0	0	0	0	0	0	0	0	0
Cheng, 1976	Numenius phaeopus	Eurasian Whimbrel	ÖÐè¼ðÖ	0	0	0	0	0	0	0	0	1	0	0	0	0	0	0	0	0	0	1	0	0	0	0	0	0	0	0	0	0	0	0	0	0	0	0	0	0	0	0	0	0	0	0	0	0	0
Cheng, 1976	Numenius minutus	Little Curlew	Ð¡è¼ðÖ	0	0	0	0	0	0	0	0	1	0	0	0	0	1	0	0	0	0	1	0	0	0	0	0	0	0	0	0	1	0	0	0	0	0	0	0	0	0	0	0	0	0	0	0	0	0
Cheng, 1976	Numenius madagascariensis	Far Eastern Curlew	´óè¼ðÖ	0	0	0	0	0	0	0	0	1	0	0	0	0	1	0	0	0	0	1	0	0	0	0	1	0	0	0	0	1	0	0	0	0	0	0	0	0	0	0	0	0	0	0	0	0	0
Cheng, 1976	Numenius arquata	Eurasian Curlew	°×Ñüè¼ðÖ	0	1	0	0	0	0	0	0	1	0	0	0	0	1	0	0	0	0	1	0	0	0	0	1	0	0	0	0	1	0	0	0	0	1	0	0	0	0	1	0	0	0	0	0	0	0
Cheng, 1976	Limosa lapponica	Bar-tailed Godwit	°ßÎ²ëóðÖ	0	0	0	0	0	0	0	0	1	0	0	0	0	1	0	0	0	0	1	0	0	0	0	0	0	0	0	0	0	0	0	0	0	0	0	0	0	0	1	0	0	0	0	0	0	0
Cheng, 1976	Limosa limosa	Black-tailed Godwit	ºÚÎ²ëóðÖ	0	1	0	0	0	0	0	0	1	0	0	0	0	1	0	0	0	0	1	0	0	0	0	1	0	0	1	0	0	0	0	0	0	1	0	0	1	0	0	0	0	0	0	0	0	0
Cheng, 1976	Arenaria interpres	Ruddy Turnstone	·­Ê¯ðÖ	0	0	0	1	0	0	0	0	1	0	0	0	0	1	0	0	0	0	1	0	0	0	0	1	0	0	0	0	1	0	0	0	0	1	0	0	0	0	0	0	0	0	0	0	0	0
Cheng, 1976	Calidris tenuirostris	Great Knot	´ó±õðÖ	0	0	0	0	0	0	0	0	1	0	0	0	0	1	0	0	0	0	1	0	0	0	0	0	0	0	0	0	0	0	0	0	0	0	0	0	0	0	0	0	0	0	0	0	0	0
Cheng, 1976	Calidris canutus	Red Knot	ºì¸¹±õðÖ	0	0	0	0	0	0	0	0	1	0	0	0	0	1	0	0	0	0	1	0	0	0	0	0	0	0	0	0	0	0	0	0	0	0	0	0	0	0	0	0	0	0	0	0	0	0
Cheng, 1976	Calidris pugnax	Ruff	Á÷ËÕðÖ	0	0	0	0	0	0	0	0	0	0	0	0	0	0	0	0	0	0	1	0	0	0	0	0	0	0	0	0	0	0	0	0	0	1	0	0	0	0	1	0	0	0	0	0	0	0
Cheng, 1976	Calidris falcinellus	Broad-billed Sandpiper	À«×ìðÖ	0	0	0	0	0	0	0	0	1	0	0	0	0	1	0	0	0	0	1	0	0	0	0	0	0	0	0	0	0	0	0	0	0	1	0	0	0	0	1	0	0	0	0	0	0	0
Cheng, 1976	Calidris acuminata	Sharp-tailed Sandpiper	¼âÎ²±õðÖ	0	0	0	1	0	0	0	0	1	0	0	0	0	1	0	0	0	0	1	0	0	0	0	0	0	0	0	0	1	0	0	0	0	0	0	0	0	0	0	0	0	0	0	0	0	0
Cheng, 1976	Calidris himantopus	Stilt Sandpiper	¸ßõÎðÖ	0	0	0	0	0	0	0	0	0	0	0	0	0	0	0	0	0	0	0	0	0	0	0	0	0	0	0	0	0	0	0	0	0	0	0	0	0	0	0	0	0	0	0	0	0	0
Cheng, 1976	Calidris ferruginea	Curlew Sandpiper	Íä×ì±õðÖ	0	0	0	0	0	0	0	0	1	0	0	0	0	1	0	0	0	0	1	0	0	0	0	0	0	0	0	0	1	0	0	0	0	1	0	0	0	0	1	0	0	0	0	0	0	0
Cheng, 1976	Calidris temminckii	Temminck's Stint	Çà½Å±õðÖ	0	0	0	1	0	0	0	0	1	0	0	0	0	1	0	0	0	0	1	0	0	0	0	1	0	0	0	0	1	0	0	0	0	1	0	0	0	0	1	0	0	0	0	0	0	0
Cheng, 1976	Calidris subminuta	Long-toed Stint	³¤Öº±õðÖ	0	0	0	1	0	0	0	0	1	0	0	0	0	1	0	0	0	0	1	0	0	0	0	1	0	0	0	0	1	0	0	0	0	1	0	0	0	0	0	0	0	0	0	0	0	0
Cheng, 1976	Calidris pygmaea	Spoon-billed Sandpiper	É××ìðÖ	0	0	0	0	0	0	0	0	0	0	0	0	0	0	0	0	0	0	1	0	0	0	0	0	0	0	0	0	0	0	0	0	0	0	0	0	0	0	0	0	0	0	0	0	0	0
Cheng, 1976	Calidris ruficollis	Red-necked Stint	ºì¾±±õðÖ	0	0	0	1	0	0	0	0	1	0	0	0	0	1	0	0	0	0	1	0	0	0	0	0	0	0	0	0	1	0	0	0	0	0	0	0	0	0	0	0	0	0	0	0	0	0
Cheng, 1976	Calidris alba	Sanderling	ÈýÖº±õðÖ	0	0	0	0	0	0	0	0	1	0	0	0	0	1	0	0	0	0	1	0	0	0	0	0	0	0	0	0	0	0	0	0	0	1	0	0	0	0	0	0	0	0	0	0	0	0
Cheng, 1976	Calidris alpina	Dunlin	ºÚ¸¹±õðÖ	0	0	0	0	0	0	0	0	1	0	0	0	0	1	0	0	0	0	1	0	0	0	0	0	0	0	0	0	1	0	0	0	0	1	0	0	0	0	1	0	0	0	0	0	0	0
Cheng, 1976	Calidris ptilocnemis	Rock Sandpiper	ÑÒ±õðÖ	0	0	0	0	0	0	0	0	0	0	0	0	0	0	0	0	0	0	0	0	0	0	0	0	0	0	0	0	0	0	0	0	0	0	0	0	0	0	0	0	0	0	0	0	0	0
Cheng, 1976	Calidris minuta	Little Stint	Ð¡±õðÖ	0	0	0	0	0	0	0	0	0	0	0	0	0	0	0	0	0	0	0	0	0	0	0	0	0	0	0	0	0	0	0	0	0	0	0	0	0	0	0	0	0	0	0	0	0	0
Cheng, 1976	Calidris fuscicollis	White-rumped Sandpiper	°×Ñü±õðÖ	0	0	0	0	0	0	0	0	0	0	0	0	0	0	0	0	0	0	0	0	0	0	0	0	0	0	0	0	0	0	0	0	0	0	0	0	0	0	0	0	0	0	0	0	0	0
Cheng, 1976	Calidris subruficollis	Buff-breasted Sandpiper	ÊÎÐØðÖ	0	0	0	0	0	0	0	0	0	0	0	0	0	0	0	0	0	0	0	0	0	0	0	0	0	0	0	0	0	0	0	0	0	0	0	0	0	0	0	0	0	0	0	0	0	0
Cheng, 1976	Calidris melanotos	Pectoral Sandpiper	°ßÐØ±õðÖ	0	0	0	0	0	0	0	0	0	0	0	0	0	0	0	0	0	0	0	0	0	0	0	0	0	0	0	0	0	0	0	0	0	0	0	0	0	0	0	0	0	0	0	0	0	0
Cheng, 1976	Calidris mauri	Western Sandpiper	Î÷·½±õðÖ	0	0	0	0	0	0	0	0	0	0	0	0	0	0	0	0	0	0	0	0	0	0	0	0	0	0	0	0	0	0	0	0	0	0	0	0	0	0	0	0	0	0	0	0	0	0
Cheng, 1976	Limnodromus semipalmatus	Asian Dowitcher	°ëõëðÖ	0	1	0	0	0	0	0	0	1	0	0	0	0	1	0	0	0	0	1	0	0	0	0	0	0	0	0	0	1	0	0	0	0	0	0	0	0	0	0	0	0	0	0	0	0	0
Cheng, 1976	Limnodromus scolopaceus	Long-billed Dowitcher	³¤×ìðÖ	0	0	0	0	0	0	0	0	0	0	0	0	0	0	0	0	0	0	0	0	0	0	0	0	0	0	0	0	0	0	0	0	0	0	0	0	0	0	0	0	0	0	0	0	0	0
Cheng, 1976	Scolopax rusticola	Eurasian Woodcock	ÇððÖ	0	1	0	0	0	0	0	0	1	0	0	0	0	1	0	0	0	0	1	0	0	0	0	1	0	0	0	0	1	0	0	1	0	1	0	0	1	0	0	0	0	0	0	0	0	0
Cheng, 1976	Lymnocryptes minimus	Jack Snipe	¼§ðÖ	0	0	0	0	0	0	0	0	0	0	0	0	0	0	0	0	0	0	1	0	0	0	0	0	0	0	0	0	1	0	0	0	0	0	0	0	0	1	1	0	0	0	0	0	0	0
Cheng, 1976	Gallinago solitaria	Solitary Snipe	¹ÂÉ³×¶	0	1	0	1	0	0	1	0	1	0	0	1	0	1	0	0	0	0	1	0	0	0	0	1	0	0	1	0	1	0	0	1	1	1	0	0	1	1	1	0	0	1	0	0	0	0
Cheng, 1976	Gallinago hardwickii	Latham's Snipe	°ÄÄÏÉ³×¶	0	0	0	0	0	0	0	0	0	1	0	0	0	0	0	0	0	0	0	0	0	0	0	0	0	0	0	0	0	0	0	0	0	0	0	0	0	0	0	0	0	0	0	0	0	0
Cheng, 1976	Gallinago nemoricola	Wood Snipe	ÁÖÉ³×¶	0	0	0	0	0	0	0	0	0	0	0	0	0	0	0	0	0	0	0	0	0	0	0	0	0	0	0	0	0	0	0	0	0	0	0	0	0	0	0	0	0	0	0	0	0	0
Cheng, 1976	Gallinago stenura	Pin-tailed Snipe	ÕëÎ²É³×¶	0	0	0	1	0	0	0	0	1	0	0	0	0	1	0	0	0	0	1	0	0	0	0	1	0	0	0	0	1	0	0	0	0	0	0	0	0	0	1	0	0	0	0	0	0	0
Cheng, 1976	Gallinago megala	Swinhoe's Snipe	´óÉ³×¶	0	0	0	1	0	0	0	0	1	0	0	0	0	1	0	0	0	1	1	0	0	0	0	1	0	0	0	0	1	0	0	0	0	0	0	0	0	0	0	0	0	0	0	0	0	0
Cheng, 1976	Gallinago gallinago	Common Snipe	ÉÈÎ²É³×¶	0	1	0	0	0	0	1	0	1	0	0	1	0	1	0	0	0	1	1	0	0	0	0	1	0	0	1	0	1	0	0	0	0	1	0	0	1	0	0	0	0	0	0	0	0	0
Cheng, 1976	Xenus cinereus	Terek Sandpiper	ÇÌ×ìðÖ	0	0	0	0	0	0	0	0	1	0	0	0	0	1	0	0	0	0	1	0	0	0	0	0	0	0	0	0	0	0	0	0	0	0	0	0	0	0	1	0	0	0	0	0	0	0
Cheng, 1976	Phalaropus lobatus	Red-necked Phalarope	ºì¾±°êõëðÖ	0	0	0	0	0	0	0	0	1	0	0	0	0	0	0	0	0	0	1	0	0	0	0	0	0	0	0	0	0	0	0	0	0	0	0	0	0	0	1	0	0	0	0	0	0	0
Cheng, 1976	Phalaropus fulicarius	Red Phalarope	»Ò°êõëðÖ	0	0	0	0	0	0	0	0	1	0	0	0	0	1	0	0	0	0	0	1	0	0	0	0	0	0	0	0	0	0	0	0	0	0	0	0	0	0	1	0	0	0	0	0	0	0
Cheng, 1976	Actitis hypoleucos	Common Sandpiper	í¶ðÖ	0	1	0	1	0	0	1	0	1	0	0	1	0	1	0	0	1	0	1	0	0	1	0	1	0	0	1	0	1	0	0	1	0	1	0	0	1	0	1	0	0	1	0	1	0	0
Cheng, 1976	Tringa ochropus	Green Sandpiper	°×Ñü²ÝðÖ	0	0	0	1	0	0	0	0	1	0	0	0	0	1	0	0	0	1	1	0	0	0	1	1	0	0	0	0	1	0	0	1	1	0	0	0	1	1	0	0	0	0	0	0	0	0
Cheng, 1976	Tringa incana	Wandering Tattler	Æ¯ðÖ	0	0	0	0	0	0	0	0	0	0	0	0	0	0	0	0	0	0	0	0	0	0	0	0	0	0	0	0	0	0	0	0	0	0	0	0	0	0	0	0	0	0	0	0	0	0
Cheng, 1976	Tringa brevipes	Grey-tailed Tattler	»ÒÎ²Æ¯ðÖ	0	0	0	1	0	0	0	0	1	0	0	0	0	1	0	0	0	0	1	0	0	0	0	0	0	0	0	0	1	0	0	0	0	0	0	0	0	0	0	0	0	0	0	0	0	0
Cheng, 1976	Tringa flavipes	Lesser Yellowlegs	Ð¡»Æ½ÅðÖ	0	0	0	0	0	0	0	0	0	0	0	0	0	0	0	0	0	0	0	0	0	0	0	0	0	0	0	0	0	0	0	0	0	0	0	0	0	0	0	0	0	0	0	0	0	0
Cheng, 1976	Tringa totanus	Common Redshank	ºì½ÅðÖ	0	0	0	0	0	0	0	0	1	0	0	0	0	1	0	0	0	0	1	0	0	1	0	0	0	0	1	0	0	0	0	1	0	0	0	0	1	0	0	0	0	0	0	0	0	0
Cheng, 1976	Tringa stagnatilis	Marsh Sandpiper	ÔóðÖ	0	0	0	1	0	0	0	0	1	0	0	0	0	1	0	0	0	0	1	0	0	0	0	1	0	0	1	0	0	0	0	0	0	0	0	0	0	0	1	0	0	0	0	0	0	0
Cheng, 1976	Tringa glareola	Wood Sandpiper	ÁÖðÖ	0	1	0	0	0	0	0	0	1	0	0	0	0	1	0	0	0	1	1	0	0	0	0	1	0	0	1	0	1	0	0	0	0	1	0	0	0	0	1	0	0	0	0	1	0	0
Cheng, 1976	Tringa erythropus	Spotted Redshank	º×ðÖ	0	0	0	1	0	0	0	0	1	0	0	0	0	1	0	0	0	0	1	0	0	0	0	1	0	0	0	0	1	0	0	0	0	1	0	0	1	0	0	0	0	0	0	0	0	0
Cheng, 1976	Tringa nebularia	Common Greenshank	Çà½ÅðÖ	0	0	0	1	0	0	0	0	1	0	0	0	0	1	0	0	0	0	1	0	0	0	0	1	0	0	0	0	1	0	0	0	0	1	0	0	0	0	1	0	0	0	0	0	0	0
Cheng, 1976	Tringa guttifer	Nordmann's Greenshank	Ð¡Çà½ÅðÖ	0	0	0	0	0	0	0	0	0	0	0	0	0	0	0	0	0	0	0	0	0	0	0	0	0	0	0	0	0	0	0	0	0	0	0	0	0	0	0	0	0	0	0	0	0	0
Cheng, 1976	Glareola pratincola	Collared Pratincole	ÁìÑàûa	0	0	0	0	0	0	0	0	0	0	0	0	0	0	0	0	0	0	0	0	0	0	0	0	0	0	0	0	0	0	0	0	0	0	0	0	0	0	0	0	0	0	0	0	0	0
Cheng, 1976	Glareola maldivarum	Oriental Pratincole	ÆÕÍ¨Ñàûa	0	1	0	1	0	0	1	0	1	0	0	1	0	1	0	0	1	0	1	0	0	0	0	1	0	0	1	0	1	0	0	0	0	1	0	0	0	0	0	0	0	0	0	0	0	0
Cheng, 1976	Glareola nordmanni	Black-winged Pratincole	ºÚ³áÑàûa	0	0	0	0	0	0	0	0	0	0	0	0	0	0	0	0	0	0	0	0	0	0	0	0	0	0	0	0	0	0	0	0	0	0	0	0	0	0	0	0	0	0	0	0	0	0
Cheng, 1976	Glareola lactea	Small Pratincole	»ÒÑàûa	0	0	0	0	0	0	0	0	0	0	0	0	0	0	0	0	0	0	0	0	0	0	0	0	0	0	0	0	0	0	0	0	0	0	0	0	0	0	0	0	0	0	0	0	0	0
Cheng, 1976	Anous stolidus	Brown Noddy	°×¶¥ÐþÑàÅ¸	0	0	0	0	0	0	0	0	0	0	0	0	0	0	0	0	0	0	0	0	0	0	0	0	0	0	0	0	0	0	0	0	0	0	0	0	0	0	0	0	0	0	0	0	0	0
Cheng, 1976	Gygis alba	White Tern	°×ÑàÅ¸	0	0	0	0	0	0	0	0	0	0	0	0	0	0	0	0	0	0	0	0	0	0	0	0	0	0	0	0	0	0	0	0	0	0	0	0	0	0	0	0	0	0	0	0	0	0
Cheng, 1976	Rissa tridactyla	Black-legged Kittiwake	ÈýÖºÅ¸	0	0	0	0	0	0	0	1	0	0	0	0	1	0	0	0	0	1	0	0	0	0	0	0	0	0	0	0	0	0	0	0	0	0	0	0	0	0	0	0	0	0	0	0	0	0
Cheng, 1976	Xema sabini	Sabine's Gull	²æÎ²Å¸	0	0	0	0	0	0	0	0	0	0	0	0	0	0	0	0	0	0	0	0	0	0	0	0	0	0	0	0	0	0	0	0	0	0	0	0	0	0	0	0	0	0	0	0	0	0
Cheng, 1976	Chroicocephalus genei	Slender-billed Gull	Ï¸×ìÅ¸	0	0	0	0	0	0	0	0	0	0	0	0	0	0	0	0	0	0	0	0	0	0	0	0	0	0	0	0	0	0	0	0	0	0	0	0	0	0	0	0	0	0	0	0	0	0
Cheng, 1976	Chroicocephalus novaehollandiae	Silver Gull	°ÄÖÞºì×ìÅ¸	0	0	0	0	0	0	0	0	0	0	0	0	0	0	0	0	0	0	0	0	0	0	0	0	0	0	0	0	0	0	0	0	0	0	0	0	0	0	0	0	0	0	0	0	0	0
Cheng, 1976	Chroicocephalus brunnicephalus	Brown-headed Gull	×ØÍ·Å¸	0	0	0	0	0	0	0	0	0	0	0	0	0	0	0	0	0	0	1	0	0	0	0	1	0	0	0	0	0	0	0	1	0	0	0	0	0	0	0	0	0	1	0	0	0	0
Cheng, 1976	Chroicocephalus ridibundus	Black-headed Gull	ºì×ìÅ¸	0	1	0	0	0	0	1	0	1	0	0	1	0	1	0	0	0	1	1	0	0	0	1	1	0	0	1	0	1	0	0	0	0	1	0	0	1	0	0	0	0	0	0	0	0	0
Cheng, 1976	Chroicocephalus saundersi	Saunders's Gull	ºÚ×ìÅ¸	0	0	0	0	0	0	0	0	1	0	0	0	0	1	0	0	0	0	1	0	0	0	0	0	0	0	0	0	0	0	0	0	0	0	0	0	0	0	0	0	0	0	0	0	0	0
Cheng, 1976	Hydrocoloeus minutus	Little Gull	Ð¡Å¸	0	1	0	0	0	0	0	0	0	0	0	0	0	0	0	0	0	0	0	0	0	0	0	0	0	0	0	0	0	0	0	0	0	0	0	0	0	0	1	0	0	0	0	0	0	0
Cheng, 1976	Rhodostethia rosea	Ross's Gull	Ð¨Î²Å¸	0	0	0	0	0	0	0	0	0	1	0	0	0	0	0	0	0	0	0	0	0	0	0	0	0	0	0	0	0	0	0	0	0	0	0	0	0	0	0	0	0	0	0	0	0	0
Cheng, 1976	Leucophaeus pipixcan	Franklin's Gull	¸¥ÊÏÅ¸	0	0	0	0	0	0	0	0	0	0	0	0	0	0	0	0	0	0	0	0	0	0	0	0	0	0	0	0	0	0	0	0	0	0	0	0	0	0	0	0	0	0	0	0	0	0
Cheng, 1976	Ichthyaetus relictus	Relict Gull	ÒÅÅ¸	0	0	0	0	0	0	0	0	0	0	0	0	0	0	0	0	0	0	0	0	0	0	0	0	0	0	0	0	0	0	0	0	0	1	0	0	0	0	0	0	0	0	0	0	0	0
Cheng, 1976	Ichthyaetus ichthyaetus	Pallas's Gull	ÓæÅ¸	0	0	0	0	0	0	0	0	0	0	0	0	0	0	0	0	0	0	0	0	0	0	0	0	0	0	0	0	0	0	0	1	0	0	0	0	0	0	1	0	0	0	0	0	0	0
Cheng, 1976	Larus crassirostris	Black-tailed Gull	ºÚÎ²Å¸	0	0	0	0	0	0	0	1	1	0	0	0	1	1	0	0	1	1	1	0	0	0	1	1	0	0	0	0	0	0	0	0	0	0	0	0	0	0	0	0	0	0	0	0	0	0
Cheng, 1976	Larus canus	Common Gull	º£Å¸	0	0	0	1	0	0	0	1	1	0	0	0	1	1	0	0	0	1	1	0	0	0	1	1	0	0	0	0	1	0	0	0	0	0	0	0	0	0	0	0	0	0	0	0	0	0
Cheng, 1976	Larus glaucescens	Glaucous-winged Gull	»Ò³áÅ¸	0	0	0	0	0	0	0	0	0	0	0	0	0	0	0	0	0	0	0	0	0	0	0	0	0	0	0	0	0	0	0	0	0	0	0	0	0	0	0	0	0	0	0	0	0	0
Cheng, 1976	Larus hyperboreus	Glaucous Gull	±±¼«Å¸	0	0	0	0	0	0	0	0	1	0	0	0	0	0	0	0	0	0	1	0	0	0	0	0	0	0	0	0	0	0	0	0	0	0	0	0	0	0	0	0	0	0	0	0	0	0
Cheng, 1976	Larus vegae	Vega Gull	Î÷²®ÀûÑÇÒøÅ¸	0	0	1	1	0	0	0	1	1	0	0	0	1	1	0	0	0	1	1	0	0	0	1	1	0	0	1	0	0	0	0	0	0	1	0	0	0	0	0	0	0	0	0	0	0	0
Cheng, 1976	Larus cachinnans	Caspian Gull	»Æ½ÅÒøÅ¸	0	0	0	0	0	0	0	0	0	0	0	0	0	0	0	0	0	0	0	0	0	0	0	0	0	0	0	0	0	0	0	1	0	0	0	0	1	0	0	0	0	0	0	0	0	0
Cheng, 1976	Larus schistisagus	Slaty-backed Gull	»Ò±³Å¸	0	0	0	0	0	0	0	1	0	0	0	0	1	0	0	0	0	1	0	0	0	0	0	0	0	0	0	0	0	0	0	0	0	0	0	0	0	0	0	0	0	0	0	0	0	0
Cheng, 1976	Larus fuscus	Lesser Black-backed Gull	Ð¡ºÚ±³ÒøÅ¸	0	0	0	0	0	0	0	0	0	0	0	0	0	0	0	0	0	0	0	0	0	0	0	0	0	0	0	0	0	0	0	0	0	0	0	0	0	0	0	0	0	0	0	0	0	0
Cheng, 1976	Gelochelidon nilotica	Gull-billed Tern	Å¸×ìÔëÅ¸	0	0	0	0	0	0	0	0	0	1	0	0	0	0	0	0	1	0	1	0	0	0	0	0	0	1	1	0	0	0	0	0	0	0	0	0	1	0	0	0	0	0	0	0	0	0
Cheng, 1976	Hydroprogne caspia	Caspian Tern	ºì×ì¾ÞÅ¸	0	0	0	0	0	0	1	0	0	0	0	1	0	0	0	0	1	0	1	0	0	0	0	0	0	0	0	0	0	0	0	0	0	1	0	0	0	0	0	0	0	0	0	0	0	0
Cheng, 1976	Thalasseus bergii	Greater Crested Tern	´ó·ïÍ·ÑàÅ¸	0	0	0	0	0	0	0	0	0	0	0	0	0	0	0	0	0	0	0	0	0	0	0	0	0	0	0	0	0	0	0	0	0	0	0	0	0	0	0	0	0	0	0	0	0	0
Cheng, 1976	Thalasseus bengalensis	Lesser Crested Tern	Ð¡·ïÍ·ÑàÅ¸	0	0	0	0	0	0	0	0	0	0	0	0	0	0	0	0	0	0	0	0	0	0	0	0	0	0	0	0	0	0	0	0	0	0	0	0	0	0	0	0	0	0	0	0	0	0
Cheng, 1976	Thalasseus bernsteini	Chinese Crested Tern	ÖÐ»ª·ïÍ·ÑàÅ¸	0	0	0	0	0	0	0	0	0	0	0	0	0	0	0	0	1	0	0	0	0	0	0	0	0	0	0	0	0	0	0	0	0	0	0	0	0	0	0	0	0	0	0	0	0	0
Cheng, 1976	Thalasseus sandvicensis	Sandwich Tern	°××ì¶Ë·ïÍ·ÑàÅ¸	0	0	0	0	0	0	0	0	0	0	0	0	0	0	0	0	0	0	0	0	0	0	0	0	0	0	0	0	0	0	0	0	0	0	0	0	0	0	0	0	0	0	0	0	0	0
Cheng, 1976	Sternula albifrons	Little Tern	°×¶îÑàÅ¸	0	0	0	0	0	0	1	0	1	0	0	1	0	1	0	0	1	0	1	0	0	0	0	0	0	0	1	0	1	0	0	1	0	0	0	0	0	0	0	0	0	0	0	0	0	0
Cheng, 1976	Onychoprion aleuticus	Aleutian Tern	°×ÑüÑàÅ¸	0	0	0	0	0	0	0	0	0	0	0	0	0	0	0	0	0	0	0	0	0	0	0	0	0	0	0	0	0	0	0	0	0	0	0	0	0	0	0	0	0	0	0	0	0	0
Cheng, 1976	Onychoprion anaethetus	Bridled Tern	ºÖ³áÑàÅ¸	0	0	0	0	0	0	0	0	0	0	0	0	0	0	0	0	0	0	0	0	0	0	0	0	0	0	0	0	0	0	0	0	0	0	0	0	0	0	0	0	0	0	0	0	0	0
Cheng, 1976	Onychoprion fuscatus	Sooty Tern	ÎÚÑàÅ¸	0	0	0	0	0	0	0	0	0	0	0	0	0	0	0	0	0	0	0	0	0	0	0	0	0	0	0	0	0	0	0	0	0	0	0	0	0	0	0	0	0	0	0	0	0	0
Cheng, 1976	Sterna aurantia	River Tern	»Æ×ìºÓÑàÅ¸	0	0	0	0	0	0	0	0	0	0	0	0	0	0	0	0	0	0	0	0	0	0	0	0	0	0	0	0	0	0	0	0	0	0	0	0	0	0	0	0	0	0	0	0	0	0
Cheng, 1976	Sterna dougallii	Roseate Tern	·ÛºìÑàÅ¸	0	0	0	0	0	0	0	0	0	0	0	0	0	0	0	0	0	0	0	0	0	0	0	0	0	0	0	0	0	0	0	0	0	0	0	0	0	0	0	0	0	0	0	0	0	0
Cheng, 1976	Sterna sumatrana	Black-naped Tern	ºÚÕíÑàÅ¸	0	0	0	0	0	0	0	0	0	0	0	0	0	0	0	0	0	0	1	0	0	0	0	0	0	0	0	0	0	0	0	0	0	0	0	0	0	0	0	0	0	0	0	0	0	0
Cheng, 1976	Sterna hirundo	Common Tern	ÆÕÍ¨ÑàÅ¸	0	1	0	1	0	0	1	0	1	0	0	1	0	1	0	0	1	0	1	0	0	1	0	1	0	0	1	0	1	0	0	1	0	0	0	0	1	0	0	0	0	1	0	0	0	0
Cheng, 1976	Sterna acuticauda	Black-bellied Tern	ºÚ¸¹ÑàÅ¸	0	0	0	0	0	0	0	0	0	0	0	0	0	0	0	0	0	0	0	0	0	0	0	0	0	0	0	0	0	0	0	0	0	0	0	0	0	0	0	0	0	0	0	0	0	0
Cheng, 1976	Chlidonias hybrida	Whiskered Tern	Ðë¸¡Å¸	0	0	0	0	0	0	1	0	1	0	0	1	0	1	0	0	1	0	1	0	0	1	0	1	0	0	1	0	1	0	0	1	0	1	0	0	0	0	1	0	0	0	0	0	0	0
Cheng, 1976	Chlidonias leucopterus	White-winged Tern	°×³á¸¡Å¸	0	1	0	1	0	0	1	0	1	0	0	1	0	1	0	0	0	0	1	0	0	1	0	1	0	0	1	0	1	0	0	0	0	0	0	0	1	0	1	0	0	0	0	0	0	0
Cheng, 1976	Chlidonias niger	Black Tern	ºÚ¸¡Å¸	0	0	0	0	0	0	0	0	0	0	0	0	0	0	0	0	0	0	0	1	0	0	0	0	0	0	0	0	0	0	0	0	0	0	0	0	1	0	0	0	0	0	0	0	0	0
Cheng, 1976	Rynchops albicollis	Indian Skimmer	¼ô×ìÅ¸	0	0	0	0	0	0	0	0	0	0	0	0	0	0	0	0	0	0	0	0	0	0	0	0	0	0	0	0	0	0	0	0	0	0	0	0	0	0	0	0	0	0	0	0	0	0
Cheng, 1976	Stercorarius maccormicki	South Polar Skua	ÄÏ¼«ÔôÅ¸	0	0	0	0	0	0	0	0	0	0	0	0	0	0	0	0	0	0	0	0	0	0	0	0	0	0	0	0	0	0	0	0	0	0	0	0	0	0	0	0	0	0	0	0	0	0
Cheng, 1976	Stercorarius pomarinus	Pomarine Jaeger	ÖÐÔôÅ¸	0	0	0	0	0	0	0	0	0	0	0	0	0	0	0	0	0	0	0	0	0	0	0	1	0	0	0	0	0	0	0	0	0	0	0	0	0	0	0	0	0	0	0	0	0	0
Cheng, 1976	Stercorarius parasiticus	Parasitic Jaeger	¶ÌÎ²ÔôÅ¸	0	0	0	0	0	0	0	0	0	0	0	0	0	0	0	0	0	0	0	0	0	0	0	0	0	0	0	0	0	0	0	0	0	0	0	0	0	0	0	0	0	0	0	0	0	0
Cheng, 1976	Stercorarius longicaudus	Long-tailed Jaeger	³¤Î²ÔôÅ¸	0	0	0	0	0	0	0	0	0	0	0	0	0	0	0	0	0	0	0	0	0	0	0	0	0	0	0	0	0	0	0	0	0	0	0	0	0	0	0	0	0	0	0	0	0	0
Cheng, 1976	Uria aalge	Common Murre	ÑÂº£Ñ»	0	0	0	0	0	0	0	0	0	0	0	0	0	0	0	0	0	0	0	0	0	0	0	0	0	0	0	0	0	0	0	0	0	0	0	0	0	0	0	0	0	0	0	0	0	0
Cheng, 1976	Brachyramphus perdix	Long-billed Murrelet	°ßº£È¸	0	0	0	0	0	0	0	0	1	0	0	0	0	0	0	0	0	0	1	0	0	0	0	0	0	0	0	0	0	0	0	0	0	0	0	0	0	0	0	0	0	0	0	0	0	0
Cheng, 1976	Synthliboramphus antiquus	Ancient Murrelet	±â×ìº£È¸	0	0	0	0	0	0	0	0	1	0	0	0	0	1	0	0	1	0	0	0	0	0	0	0	0	0	0	0	0	0	0	0	0	0	0	0	0	0	0	0	0	0	0	0	0	0
Cheng, 1976	Synthliboramphus wumizusume	Japanese Murrelet	¹Úº£È¸	0	0	0	0	0	0	0	0	0	0	0	0	0	0	0	0	0	0	0	0	0	0	0	0	0	0	0	0	0	0	0	0	0	0	0	0	0	0	0	0	0	0	0	0	0	0
Cheng, 1976	Cerorhinca monocerata	Rhinoceros Auklet	½Ç×ìº£È¸	0	0	0	0	0	0	0	1	0	0	0	0	0	0	0	0	0	0	0	0	0	0	0	0	0	0	0	0	0	0	0	0	0	0	0	0	0	0	0	0	0	0	0	0	0	0
Cheng, 1976	Syrrhaptes tibetanus	Tibetan Sandgrouse	Î÷²ØÃ«ÍÈÉ³¼¦	0	0	0	0	0	0	0	0	0	0	0	0	0	0	0	0	0	0	0	0	0	0	0	0	0	0	0	0	0	0	1	0	0	0	0	0	0	0	0	0	1	0	0	0	0	1
Cheng, 1976	Syrrhaptes paradoxus	Pallas's Sandgrouse	Ã«ÍÈÉ³¼¦	0	1	1	0	0	0	1	1	0	0	0	1	1	0	0	0	0	1	0	0	0	0	1	0	0	0	1	1	0	0	1	0	0	0	0	1	0	0	0	0	0	0	0	0	0	0
Cheng, 1976	Pterocles orientalis	Black-bellied Sandgrouse	ºÚ¸¹É³¼¦	0	0	0	0	0	0	0	0	0	0	0	0	0	0	0	0	0	0	0	0	0	0	0	0	0	0	0	0	0	0	0	0	0	1	0	0	1	0	0	0	0	0	0	0	0	0
Cheng, 1976	Columba livia	Rock Dove	Ô­¸ë	0	0	0	0	0	0	0	0	0	0	0	0	0	0	0	0	0	0	0	0	1	0	0	0	0	0	0	0	0	0	1	0	0	0	0	1	0	0	0	0	0	0	0	0	0	0
Cheng, 1976	Columba rupestris	Hill Pigeon	ÑÒ¸ë	1	0	0	0	0	1	0	0	0	0	1	0	0	0	0	1	0	0	0	0	1	0	0	0	0	1	0	0	0	0	1	0	0	0	0	1	0	0	0	0	1	0	0	0	0	1
Cheng, 1976	Columba leuconota	Snow Pigeon	Ñ©¸ë	0	0	0	0	0	0	0	0	0	0	0	0	0	0	0	0	0	0	0	0	0	0	0	0	0	0	0	0	0	0	0	0	0	0	0	0	0	0	0	0	1	0	0	0	0	1
Cheng, 1976	Columba oenas	Stock Dove	Å·¸ë	0	0	0	0	0	0	0	0	0	0	0	0	0	0	0	0	0	0	0	0	0	0	0	0	0	0	0	0	0	0	1	0	0	0	0	1	0	0	0	0	0	0	0	0	0	0
Cheng, 1976	Columba eversmanni	Yellow-eyed Pigeon	ÖÐÑÇ¸ë	0	0	0	0	0	0	0	0	0	0	0	0	0	0	0	0	0	0	0	0	0	0	0	0	0	0	0	0	0	0	0	1	0	0	0	0	1	0	0	0	0	0	0	0	0	0
Cheng, 1976	Columba palumbus	Common Wood Pigeon	°ßÎ²ÁÖ¸ë	0	0	0	0	0	0	0	0	0	0	0	0	0	0	0	0	0	0	0	0	0	0	0	0	0	0	0	0	0	0	0	0	0	0	0	1	0	0	0	0	0	0	0	0	0	0
Cheng, 1976	Columba hodgsonii	Speckled Wood Pigeon	µã°ßÁÖ¸ë	0	0	0	0	0	0	0	0	0	0	0	0	0	0	0	0	0	0	0	0	1	0	0	0	0	0	0	0	0	0	0	0	0	0	0	0	0	0	0	0	0	0	0	0	0	1
Cheng, 1976	Columba pulchricollis	Ashy Wood Pigeon	»ÒÁÖ¸ë	0	0	0	0	0	0	0	0	0	0	0	0	0	0	0	0	0	0	0	0	0	0	0	0	0	0	0	0	0	0	0	0	0	0	0	0	0	0	0	0	0	0	0	0	0	0
Cheng, 1976	Columba punicea	Pale-capped Pigeon	×ÏÁÖ¸ë	0	0	0	0	0	0	0	0	0	0	0	0	0	0	0	0	0	0	0	0	0	0	0	0	0	0	0	0	0	0	0	0	0	0	0	0	0	0	0	0	0	0	0	0	0	0
Cheng, 1976	Columba janthina	Japanese Wood Pigeon	ºÚÁÖ¸ë	0	0	0	0	0	0	0	0	0	0	0	0	0	0	0	0	1	0	0	0	0	0	0	0	0	0	0	0	0	0	0	0	0	0	0	0	0	0	0	0	0	0	0	0	0	0
Cheng, 1976	Streptopelia turtur	European Turtle Dove	Å·°ßð¯	0	0	0	0	0	0	0	0	0	0	0	0	0	0	0	0	0	0	0	0	0	0	0	0	0	0	0	0	0	0	1	0	0	0	0	1	0	0	0	0	0	0	0	0	0	0
Cheng, 1976	Streptopelia orientalis	Oriental Turtle Dove	É½°ßð¯	0	1	0	0	0	0	1	0	0	0	0	1	0	0	0	1	0	0	0	0	1	0	0	0	0	0	1	0	0	0	0	1	0	0	0	0	1	0	0	0	0	1	0	0	0	1
Cheng, 1976	Streptopelia decaocto	Eurasian Collared Dove	»Ò°ßð¯	0	0	0	0	0	1	0	0	0	0	1	0	0	0	0	1	0	0	0	0	1	0	0	0	0	1	0	0	0	0	1	0	0	0	0	1	0	0	0	0	0	0	0	0	0	0
Cheng, 1976	Streptopelia tranquebarica	Red Collared Dove	»ð°ßð¯	0	0	0	0	0	0	1	0	0	0	0	1	0	0	0	0	1	0	0	0	0	1	0	0	0	0	0	0	0	0	0	1	0	0	0	0	0	0	0	0	0	0	0	0	0	0
Cheng, 1976	Spilopelia chinensis	Spotted Dove	Öé¾±°ßð¯	0	0	0	0	0	0	0	0	0	0	0	0	0	0	0	1	0	0	0	0	1	0	0	0	0	0	0	0	0	0	0	0	0	0	0	0	0	0	0	0	0	0	0	0	0	1
Cheng, 1976	Spilopelia senegalensis	Laughing Dove	×Ø°ßð¯	0	0	0	0	0	0	0	0	0	0	0	0	0	0	0	0	0	0	0	0	0	0	0	0	0	0	0	0	0	0	1	0	0	0	0	1	0	0	0	0	0	0	0	0	0	0
Cheng, 1976	Macropygia unchall	Barred Cuckoo-Dove	°ßÎ²¾éð¯	0	0	0	0	0	0	0	0	0	0	0	0	0	0	0	0	0	0	0	0	0	0	0	0	0	0	0	0	0	0	0	0	0	0	0	0	0	0	0	0	0	0	0	0	0	0
Cheng, 1976	Macropygia tenuirostris	Philippine Cuckoo-Dove	·ÆÂÉ±ö¾éð¯	0	0	0	0	0	0	0	0	0	0	0	0	0	0	0	0	0	0	0	0	0	0	0	0	0	0	0	0	0	0	0	0	0	0	0	0	0	0	0	0	0	0	0	0	0	0
Cheng, 1976	Macropygia ruficeps	Little Cuckoo-Dove	Ð¡¾éð¯	0	0	0	0	0	0	0	0	0	0	0	0	0	0	0	0	0	0	0	0	0	0	0	0	0	0	0	0	0	0	0	0	0	0	0	0	0	0	0	0	0	0	0	0	0	0
Cheng, 1976	Chalcophaps indica	Common Emerald Dove	ÂÌ³á½ðð¯	0	0	0	0	0	0	0	0	0	0	0	0	0	0	0	0	0	0	0	0	0	0	0	0	0	0	0	0	0	0	0	0	0	0	0	0	0	0	0	0	0	0	0	0	0	0
Cheng, 1976	Treron bicinctus	Orange-breasted Green Pigeon	³ÈÐØÂÌð¯	0	0	0	0	0	0	0	0	0	0	0	0	0	0	0	0	0	0	0	0	0	0	0	0	0	0	0	0	0	0	0	0	0	0	0	0	0	0	0	0	0	0	0	0	0	0
Cheng, 1976	Treron phayrei	Ashy-headed Green Pigeon	»ÒÍ·ÂÌð¯	0	0	0	0	0	0	0	0	0	0	0	0	0	0	0	0	0	0	0	0	0	0	0	0	0	0	0	0	0	0	0	0	0	0	0	0	0	0	0	0	0	0	0	0	0	0
Cheng, 1976	Treron curvirostra	Thick-billed Green Pigeon	ºñ×ìÂÌð¯	0	0	0	0	0	0	0	0	0	0	0	0	0	0	0	0	0	0	0	0	0	0	0	0	0	0	0	0	0	0	0	0	0	0	0	0	0	0	0	0	0	0	0	0	0	0
Cheng, 1976	Treron phoenicopterus	Yellow-footed Green Pigeon	»Æ½ÅÂÌð¯	0	0	0	0	0	0	0	0	0	0	0	0	0	0	0	0	0	0	0	0	0	0	0	0	0	0	0	0	0	0	0	0	0	0	0	0	0	0	0	0	0	0	0	0	0	0
Cheng, 1976	Treron apicauda	Pin-tailed Green Pigeon	ÕëÎ²ÂÌð¯	0	0	0	0	0	0	0	0	0	0	0	0	0	0	0	0	0	0	0	0	0	0	0	0	0	0	0	0	0	0	0	0	0	0	0	0	0	0	0	0	0	0	0	0	0	0
Cheng, 1976	Treron sphenurus	Wedge-tailed Green Pigeon	Ð¨Î²ÂÌð¯	0	0	0	0	0	0	0	0	0	0	0	0	0	0	0	0	0	0	0	0	0	0	0	0	0	0	0	0	0	0	0	0	0	0	0	0	0	0	0	0	0	0	0	0	0	0
Cheng, 1976	Treron sieboldii	White-bellied Green Pigeon	ºì³áÂÌð¯	0	0	0	0	0	0	0	0	0	0	0	0	0	0	0	0	0	0	0	0	0	0	0	0	1	0	0	0	0	0	0	0	0	0	0	0	0	0	0	0	0	0	0	0	0	0
Cheng, 1976	Treron formosae	Taiwan Green Pigeon	ºì¶¥ÂÌð¯	0	0	0	0	0	0	0	0	0	0	0	0	0	0	0	0	0	0	0	0	0	0	0	0	0	0	0	0	0	0	0	0	0	0	0	0	0	0	0	0	0	0	0	0	0	0
Cheng, 1976	Ptilinopus leclancheri	Black-chinned Fruit Dove	ºÚò¤¹ûð¯	0	0	0	0	0	0	0	0	0	0	0	0	0	0	0	0	0	0	0	0	0	0	0	0	0	0	0	0	0	0	0	0	0	0	0	0	0	0	0	0	0	0	0	0	0	0
Cheng, 1976	Ducula aenea	Green Imperial Pigeon	ÂÌ»Êð¯	0	0	0	0	0	0	0	0	0	0	0	0	0	0	0	0	0	0	0	0	0	0	0	0	0	0	0	0	0	0	0	0	0	0	0	0	0	0	0	0	0	0	0	0	0	0
Cheng, 1976	Ducula badia	Mountain Imperial Pigeon	É½»Êð¯	0	0	0	0	0	0	0	0	0	0	0	0	0	0	0	0	0	0	0	0	0	0	0	0	0	0	0	0	0	0	0	0	0	0	0	0	0	0	0	0	0	0	0	0	0	0
Cheng, 1976	Centropus sinensis	Greater Coucal	ºÖ³áÑ»¾é	0	0	0	0	0	0	0	0	0	0	0	0	0	0	0	0	0	0	0	0	0	0	0	0	0	0	0	0	0	0	0	0	0	0	0	0	0	0	0	0	0	0	0	0	0	0
Cheng, 1976	Centropus bengalensis	Lesser Coucal	Ð¡Ñ»¾é	0	0	0	0	0	0	0	0	0	0	0	0	0	0	0	0	0	0	0	0	0	0	0	0	0	0	0	0	0	0	0	0	0	0	0	0	0	0	0	0	0	0	0	0	0	0
Cheng, 1976	Phaenicophaeus tristis	Green-billed Malkoha	ÂÌ×ìµØ¾é	0	0	0	0	0	0	0	0	0	0	0	0	0	0	0	0	0	0	0	0	0	0	0	0	0	0	0	0	0	0	0	0	0	0	0	0	0	0	0	0	0	0	0	0	0	0
Cheng, 1976	Clamator coromandus	Chestnut-winged Cuckoo	ºì³á·ïÍ·¾é	0	0	0	0	0	0	0	0	0	0	0	0	0	0	0	0	0	0	0	0	0	0	0	0	0	0	0	0	0	0	0	0	0	0	0	0	0	0	0	0	0	0	0	0	0	0
Cheng, 1976	Clamator jacobinus	Jacobin Cuckoo	°ß³á·ïÍ·¾é	0	0	0	0	0	0	0	0	0	0	0	0	0	0	0	0	0	0	0	0	0	0	0	0	0	0	0	0	0	0	0	0	0	0	0	0	0	0	0	0	0	0	0	0	0	0
Cheng, 1976	Eudynamys scolopaceus	Asian Koel	Ôë¾é	0	0	0	0	0	0	0	0	0	0	0	0	0	0	0	0	0	0	0	0	0	0	0	0	0	0	0	0	0	0	0	0	0	0	0	0	0	0	0	0	0	0	0	0	0	0
Cheng, 1976	Chrysococcyx maculatus	Asian Emerald Cuckoo	´ä½ð¾é	0	0	0	0	0	0	0	0	0	0	0	0	0	0	0	0	0	0	0	0	0	0	0	0	0	0	0	0	0	0	0	0	0	0	0	0	0	0	0	0	0	0	0	0	0	0
Cheng, 1976	Chrysococcyx xanthorhynchus	Violet Cuckoo	×Ï½ð¾é	0	0	0	0	0	0	0	0	0	0	0	0	0	0	0	0	0	0	0	0	0	0	0	0	0	0	0	0	0	0	0	0	0	0	0	0	0	0	0	0	0	0	0	0	0	0
Cheng, 1976	Cacomantis sonneratii	Banded Bay Cuckoo	Àõ°ß¶Å¾é	0	0	0	0	0	0	0	0	0	0	0	0	0	0	0	0	0	0	0	0	0	0	0	0	0	0	0	0	0	0	0	0	0	0	0	0	0	0	0	0	0	0	0	0	0	0
Cheng, 1976	Cacomantis merulinus	Plaintive Cuckoo	°ËÉù¶Å¾é	0	0	0	0	0	0	0	0	0	0	0	0	0	0	0	0	0	0	0	0	0	0	0	0	0	0	0	0	0	0	0	0	0	0	0	0	0	0	0	0	0	0	0	0	0	0
Cheng, 1976	Surniculus lugubris	Square-tailed Drongo-Cuckoo	ÎÚ¾é	0	0	0	0	0	0	0	0	0	0	0	0	0	0	0	0	0	0	0	0	0	0	0	0	0	0	0	0	0	0	0	0	0	0	0	0	0	0	0	0	0	0	0	0	0	0
Cheng, 1976	Hierococcyx sparverioides	Large Hawk-Cuckoo	Ó¥¾é	0	0	0	0	0	0	0	0	0	0	0	0	0	0	0	0	0	0	0	1	0	0	0	0	0	0	0	0	0	0	0	0	0	0	0	0	0	0	0	0	0	0	0	0	0	0
Cheng, 1976	Hierococcyx varius	Common Hawk-Cuckoo	ÆÕÍ¨Ó¥¾é	0	0	0	0	0	0	0	0	0	0	0	0	0	0	0	0	0	0	0	0	0	0	0	0	0	0	0	0	0	0	0	0	0	0	0	0	0	0	0	0	0	0	0	0	0	0
Cheng, 1976	Hierococcyx hyperythrus	Rufous Hawk-Cuckoo	±±Ó¥¾é	0	0	0	0	0	0	1	0	1	0	0	1	0	1	0	0	1	0	1	0	0	0	0	0	0	0	0	0	0	0	0	0	0	0	0	0	0	0	0	0	0	0	0	0	0	0
Cheng, 1976	Hierococcyx nisicolor	Hodgson's Hawk-Cuckoo	»ôÊÏÓ¥¾é	0	0	0	0	0	0	0	0	0	0	0	0	0	0	0	0	0	0	0	0	0	0	0	0	0	0	0	0	0	0	0	0	0	0	0	0	0	0	0	0	0	0	0	0	0	0
Cheng, 1976	Cuculus poliocephalus	Lesser Cuckoo	Ð¡¶Å¾é	0	0	0	0	0	0	1	0	1	0	0	1	0	1	0	0	1	0	1	0	0	1	0	1	0	0	0	0	0	0	0	0	0	0	0	0	0	0	0	0	0	0	0	0	0	0
Cheng, 1976	Cuculus micropterus	Indian Cuckoo	ËÄÉù¶Å¾é	0	0	0	0	0	0	1	0	1	0	0	1	0	1	0	0	1	0	1	0	0	1	0	1	0	0	1	0	1	0	0	0	0	0	0	0	0	0	0	0	0	0	0	0	0	0
Cheng, 1976	Cuculus saturatus	Himalayan Cuckoo	ÖÐ¶Å¾é	0	0	0	0	0	0	0	0	0	0	0	0	0	0	0	0	0	0	0	0	0	0	0	0	0	0	0	0	0	0	0	0	0	0	0	0	0	0	0	0	0	0	0	0	0	0
Cheng, 1976	Cuculus optatus	Oriental Cuckoo	±±·½ÖÐ¶Å¾é	0	1	0	1	0	0	1	0	1	0	0	1	0	1	0	0	1	0	1	0	0	1	0	1	0	0	1	0	1	0	0	0	0	0	0	0	1	0	1	0	0	0	0	0	0	0
Cheng, 1976	Cuculus canorus	Common Cuckoo	´ó¶Å¾é	0	1	0	1	0	0	1	0	1	0	0	1	0	1	0	0	1	0	1	0	0	1	0	1	0	0	1	0	1	0	0	1	0	1	0	0	1	0	1	0	0	0	0	0	0	0
Cheng, 1976	Tyto javanica	Eastern Barn Owl	²Öû^	0	0	0	0	0	0	0	0	0	0	0	0	0	0	0	0	0	0	0	0	0	0	0	0	0	0	0	0	0	0	0	0	0	0	0	0	0	0	0	0	0	0	0	0	0	0
Cheng, 1976	Tyto longimembris	Eastern Grass Owl	²Ýû^	0	0	0	0	0	0	0	0	0	0	0	0	0	0	0	0	0	0	0	0	0	0	0	0	0	0	0	0	0	0	0	0	0	0	0	0	0	0	0	0	0	0	0	0	0	0
Cheng, 1976	Phodilus badius	Oriental Bay Owl	Àõû^	0	0	0	0	0	0	0	0	0	0	0	0	0	0	0	0	0	0	0	0	0	0	0	0	0	0	0	0	0	0	0	0	0	0	0	0	0	0	0	0	0	0	0	0	0	0
Cheng, 1976	Ninox japonica	Northern Boobook	±±Ó¥û^	0	0	0	0	0	0	1	0	0	0	0	0	0	0	0	0	1	0	1	0	0	1	0	0	0	0	0	0	0	0	0	0	0	0	0	0	0	0	0	0	0	0	0	0	0	0
Cheng, 1976	Ninox scutulata	Brown Hawk-Owl	Ó¥û^	0	0	0	0	0	0	0	0	0	0	0	0	0	0	0	0	0	0	0	0	0	0	0	0	0	0	0	0	0	0	0	0	0	0	0	0	0	0	0	0	0	0	0	0	0	0
Cheng, 1976	Taenioptynx brodiei	Collared Owlet	Áìð¼ûm	0	0	0	0	0	0	0	0	0	0	0	0	0	0	0	0	0	0	0	0	0	0	0	0	0	0	0	0	0	0	0	0	0	0	0	0	0	0	0	0	0	0	0	0	0	0
Cheng, 1976	Aegolius funereus	Boreal Owl	¹íû^	1	0	0	0	0	0	0	0	0	0	0	0	0	0	0	0	0	0	0	0	0	0	0	0	0	1	0	0	0	0	0	0	0	0	0	1	0	0	0	0	0	0	0	0	0	1
Cheng, 1976	Athene brama	Spotted Owlet	ºá°ß¸¹Ð¡û^	0	0	0	0	0	0	0	0	0	0	0	0	0	0	0	0	0	0	0	0	0	0	0	0	0	0	0	0	0	0	0	0	0	0	0	0	0	0	0	0	0	0	0	0	0	0
Cheng, 1976	Athene noctua	Little Owl	×ÝÎÆ¸¹Ð¡û^	1	0	0	0	0	1	0	0	0	0	1	0	0	0	0	1	0	0	0	0	1	0	0	0	0	1	0	0	0	0	1	0	0	0	0	1	0	0	0	0	1	0	0	0	0	1
Cheng, 1976	Surnia ulula	Northern Hawk-Owl	ÃÍû^	0	0	0	0	0	0	0	0	0	0	0	0	0	0	0	0	0	0	0	0	0	0	0	0	0	0	0	1	0	0	0	0	1	0	0	0	1	0	0	0	0	0	0	0	0	0
Cheng, 1976	Glaucidium passerinum	Eurasian Pygmy Owl	»¨Í·ð¼ûm	0	0	1	0	0	0	0	1	0	0	0	0	1	0	0	0	0	0	0	0	0	0	1	0	0	0	0	0	0	0	0	0	0	0	0	0	0	0	0	0	0	0	0	0	0	0
Cheng, 1976	Glaucidium cuculoides	Asian Barred Owlet	°ßÍ·ð¼ûm	0	0	0	0	0	0	0	0	0	0	0	0	0	0	0	0	0	0	0	1	1	0	0	0	0	0	0	0	0	0	0	0	0	0	0	0	0	0	0	0	0	0	0	0	0	0
Cheng, 1976	Otus spilocephalus	Mountain Scops Owl	»Æ×ì½Çû^	0	0	0	0	0	0	0	0	0	0	0	0	0	0	0	0	0	0	0	0	0	0	0	0	0	0	0	0	0	0	0	0	0	0	0	0	0	0	0	0	0	0	0	0	0	0
Cheng, 1976	Otus scops	Eurasian Scops Owl	Î÷ºì½Çû^	0	0	0	0	0	0	0	0	0	0	0	0	0	0	0	0	0	0	0	0	0	0	0	0	0	0	0	0	0	0	0	1	0	0	0	0	1	0	0	0	0	0	0	0	0	0
Cheng, 1976	Otus brucei	Pallid Scops Owl	×ÝÎÆ½Çû^	0	0	0	0	0	0	0	0	0	0	0	0	0	0	0	0	0	0	0	0	0	0	0	0	0	0	0	0	0	0	0	1	0	0	0	0	0	0	0	0	0	0	0	0	0	0
Cheng, 1976	Otus sunia	Oriental Scops Owl	ºì½Çû^	0	1	0	1	0	0	1	0	1	0	0	1	0	1	0	0	1	0	1	0	0	1	0	1	0	0	1	0	1	0	0	0	0	0	0	0	0	0	0	0	0	0	0	0	0	0
Cheng, 1976	Otus elegans	Ryukyu Scops Owl	ÁðÇò½Çû^	0	0	0	0	0	0	0	0	0	0	0	0	0	0	0	0	0	0	0	0	0	0	0	0	0	0	0	0	0	0	0	0	0	0	0	0	0	0	0	0	0	0	0	0	0	0
Cheng, 1976	Otus lettia	Collared Scops Owl	Áì½Çû^	0	0	0	0	0	0	0	0	0	0	0	0	0	0	0	0	0	0	0	0	0	0	0	0	0	0	0	0	0	0	0	0	0	0	0	0	0	0	0	0	0	0	0	0	0	0
Cheng, 1976	Otus semitorques	Japanese Scops Owl	±±Áì½Çû^	0	0	0	0	0	1	0	0	0	0	1	0	0	0	0	1	0	0	0	0	1	0	0	0	0	1	0	0	0	0	0	0	0	0	0	0	0	0	0	0	0	0	0	0	0	0
Cheng, 1976	Asio otus	Long-eared Owl	³¤¶úû^	0	1	0	1	0	0	1	0	1	0	0	1	0	1	0	0	0	1	1	0	0	0	1	1	0	0	1	0	1	0	1	0	0	0	0	1	0	0	0	0	0	0	0	0	0	0
Cheng, 1976	Asio flammeus	Short-eared Owl	¶Ì¶úû^	0	1	0	1	0	0	0	0	1	0	0	0	0	1	0	0	0	0	1	0	0	0	0	1	0	0	1	0	1	0	0	0	0	1	0	0	0	0	1	0	0	0	0	0	0	0
Cheng, 1976	Bubo scandiacus	Snowy Owl	Ñ©û^	0	0	1	0	0	0	0	1	0	0	0	0	1	0	0	0	0	0	0	1	0	0	0	0	0	0	0	0	0	0	0	0	0	0	1	0	0	0	0	1	0	0	0	0	0	0
Cheng, 1976	Bubo bubo	Eurasian Eagle-Owl	µñû^	1	0	0	0	0	1	0	0	0	0	1	0	0	0	0	1	0	0	0	0	1	0	0	0	0	1	0	0	0	0	1	0	0	0	0	1	0	0	0	0	1	0	0	0	0	1
Cheng, 1976	Bubo nipalensis	Spot-bellied Eagle-Owl	ÁÖµñû^	0	0	0	0	0	0	0	0	0	0	0	0	0	0	0	0	0	0	0	0	0	0	0	0	0	0	0	0	0	0	0	0	0	0	0	0	0	0	0	0	0	0	0	0	0	0
Cheng, 1976	Bubo coromandus	Dusky Eagle-Owl	ÎÚµñû^	0	0	0	0	0	0	0	0	0	0	0	0	0	0	0	0	0	0	0	0	0	0	0	0	0	0	0	0	0	0	0	0	0	0	0	0	0	0	0	0	0	0	0	0	0	0
Cheng, 1976	Bubo blakistoni	Blakiston's Fish Owl	Ã«ÍÈÓæû^	1	0	0	0	0	1	0	0	0	0	1	0	0	0	0	0	0	0	0	0	0	0	0	0	0	1	0	0	0	0	0	0	0	0	0	0	0	0	0	0	0	0	0	0	0	0
Cheng, 1976	Ketupa zeylonensis	Brown Fish Owl	ºÖÓæû^	0	0	0	0	0	0	0	0	0	0	0	0	0	0	0	0	0	0	0	0	0	0	0	0	0	0	0	0	0	0	0	0	0	0	0	0	0	0	0	0	0	0	0	0	0	0
Cheng, 1976	Ketupa flavipes	Tawny Fish Owl	»ÆÍÈÓæû^	0	0	0	0	0	0	0	0	0	0	0	0	0	0	0	0	0	0	0	0	0	0	0	0	0	0	0	0	0	0	0	0	0	0	0	0	0	0	0	0	0	0	0	0	0	0
Cheng, 1976	Strix leptogrammica	Brown Wood Owl	ºÖÁÖû^	0	0	0	0	0	0	0	0	0	0	0	0	0	0	0	0	0	0	0	0	0	0	0	0	0	0	0	0	0	0	0	0	0	0	0	0	0	0	0	0	0	0	0	0	0	0
Cheng, 1976	Strix nivicolum	Himalayan Owl	»ÒÁÖû^	0	0	0	0	0	0	0	0	0	0	0	0	0	0	0	1	0	0	0	0	1	0	0	0	0	0	0	0	0	0	0	0	0	0	0	0	0	0	0	0	0	0	0	0	0	0
Cheng, 1976	Strix uralensis	Ural Owl	³¤Î²ÁÖû^	1	0	0	0	0	1	0	0	0	0	1	0	0	0	0	1	0	0	0	0	0	0	0	0	0	1	0	0	0	0	0	0	0	0	0	0	0	0	0	0	0	0	0	0	0	0
Cheng, 1976	Strix davidi	Pere David's Owl	ËÄ´¨ÁÖû^	0	0	0	0	0	0	0	0	0	0	0	0	0	0	0	0	0	0	0	0	0	0	0	0	0	0	0	0	0	0	0	0	0	0	0	0	0	0	0	0	0	0	0	0	0	1
Cheng, 1976	Strix nebulosa	Great Grey Owl	ÎÚÁÖû^	1	0	0	0	0	0	0	0	0	0	0	0	0	0	0	0	0	0	0	0	0	0	0	0	0	1	0	0	0	0	0	0	0	0	0	0	0	0	0	0	0	0	0	0	0	0
Cheng, 1976	Batrachostomus hodgsoni	Hodgson's Frogmouth	ºÚ¶¥ó¡¿Úð·	0	0	0	0	0	0	0	0	0	0	0	0	0	0	0	0	0	0	0	0	0	0	0	0	0	0	0	0	0	0	0	0	0	0	0	0	0	0	0	0	0	0	0	0	0	0
Cheng, 1976	Lyncornis macrotis	Great Eared Nightjar	Ã«ÍÈ¶úÒ¹Ó¥	0	0	0	0	0	0	0	0	0	0	0	0	0	0	0	0	0	0	0	0	0	0	0	0	0	0	0	0	0	0	0	0	0	0	0	0	0	0	0	0	0	0	0	0	0	0
Cheng, 1976	Caprimulgus jotaka	Grey Nightjar	ÆÕÍ¨Ò¹Ó¥	0	1	0	1	0	0	1	0	1	0	0	1	0	1	0	0	1	0	1	0	0	1	0	1	0	0	1	0	1	0	0	1	0	1	0	0	0	0	0	0	0	0	0	0	0	0
Cheng, 1976	Caprimulgus europaeus	European Nightjar	Å·Ò¹Ó¥	0	0	0	0	0	0	0	0	0	0	0	0	0	0	0	0	0	0	0	0	0	0	0	0	0	0	0	0	0	0	0	1	0	0	0	0	1	0	0	0	0	0	0	0	0	0
Cheng, 1976	Caprimulgus aegyptius	Egyptian Nightjar	°£¼°Ò¹Ó¥	0	0	0	0	0	0	0	0	0	0	0	0	0	0	0	0	0	0	0	0	0	0	0	0	0	0	0	0	0	0	0	0	0	0	0	0	0	0	0	1	0	0	0	0	0	0
Cheng, 1976	Caprimulgus macrurus	Large-tailed Nightjar	³¤Î²Ò¹Ó¥	0	0	0	0	0	0	0	0	0	0	0	0	0	0	0	0	0	0	0	0	0	0	0	0	0	0	0	0	0	0	0	0	0	0	0	0	0	0	0	0	0	0	0	0	0	0
Cheng, 1976	Caprimulgus affinis	Savanna Nightjar	ÁÖÒ¹Ó¥	0	0	0	0	0	0	0	0	0	0	0	0	0	0	0	0	0	0	0	0	0	0	0	0	0	0	0	0	0	0	0	0	0	0	0	0	0	0	0	0	0	0	0	0	0	0
[truncated: 6,887 more rows]
[truncated: 50 more columns]
